# Supplementary material for: Acetylation-mediated remodeling of the nucleolus regulates cellular acetyl-CoA responses
Source: PLoS Biol. 2020 Nov 30;18(11):e3000981. doi: 10.1371/journal.pbio.3000981 (PMC7728262; doi:10.1371/journal.pbio.3000981)
Supplement: S2 Table — Log2 fold changes (FC) in mRNA expression in ASA-KO cells cultured in 10% FBS (sheet 1) or 1% FBS (sheet 2) containing media with or without acetate for 4 hours are shown (n = 3 biological replicates). (XLSX) [file pbio.3000981.s010.xlsx]

## Sheet: 10% FBS 
geneid	chr	start	end	strand	genesymbol	log2 [FC: (-) Acetate / (+) Acetate]	pvalue	qvalue
ENSG00000180777.13	chr18	14728272	14852738	+	ANKRD30B	4.1111	1.11e-05	2.98e-05
ENSG00000113263.12	chr5	157142933	157255191	+	ITK	4.10442	1.04e-05	2.84e-05
ENSG00000176896.8	chrX	13653189	13681964	+	TCEANC	3.47106	1.68e-05	4.14e-05
ENSG00000203786.6	chr1	152759561	152762052	+	KPRP	3.43487	0.000260143	0.000382355
ENSG00000173597.8	chr4	69721162	69787961	-	SULT1B1	3.30211	4.11e-07	2.17e-06
ENSG00000174792.10	chr4	75556048	75565885	+	C4orf26	3.11925	2.28e-06	8.32e-06
ENSG00000257335.8	chr7	141907813	142106747	+	MGAM	2.91216	1.94e-06	7.33e-06
ENSG00000255317.1	chr11	126992452	126995458	+	RP11-688I9.2	2.89913	1.32e-06	5.43e-06
ENSG00000226673.2	chr6	14280127	14285454	-	LINC01108	2.8367	1.79e-07	1.14e-06
ENSG00000151388.10	chr5	33523535	33892192	-	ADAMTS12	2.81467	2.33e-06	8.43e-06
ENSG00000260922.1	chr16	77234877	77290934	+	RP11-538I12.3	2.80971	0.00144717	0.00157865
ENSG00000270067.1	chr5	112893333	112894001	+	CTC-487M23.5	2.76168	5.46e-06	1.66e-05
ENSG00000232692.1	chr21	26378552	26471698	+	AP001596.6	2.71048	2.01e-05	4.76e-05
ENSG00000203783.4	chr1	153217584	153219317	+	PRR9	2.69905	4.42e-09	7.18e-08
ENSG00000163207.6	chr1	152908545	152911886	+	IVL	2.66264	2.37e-09	4.82e-08
ENSG00000211448.11	chr14	80197527	80387757	-	DIO2	2.56661	0.000119409	0.000200851
ENSG00000233452.6	chr6	146841901	147204614	-	STXBP5-AS1	2.55955	1.21e-08	1.47e-07
ENSG00000258998.1	chr14	44763157	44782829	-	RP11-398E10.1	2.54347	1.29e-05	3.36e-05
ENSG00000213344.2	chr12	65645992	65646462	-	PCNPP3	2.4759	5.5e-09	8.48e-08
ENSG00000105967.15	chr7	115935148	116159896	-	TFEC	2.43782	0.000202368	0.000311365
ENSG00000249379.1	chr6	53503185	53506919	+	RP1-27K12.4	2.4365	8.06e-06	2.3e-05
ENSG00000139438.5	chr12	109714228	109770507	+	FAM222A	2.41046	1.99e-08	2.11e-07
ENSG00000181873.12	chr1	228165815	228182257	+	IBA57	2.38732	4.03e-13	1.53e-10
ENSG00000051523.10	chr16	88643283	88651152	-	CYBA	2.38472	0.000356104	0.000495293
ENSG00000259450.1	chr15	39188438	39194309	-	RP11-265N7.1	2.3514	2.25e-05	5.19e-05
ENSG00000268001.1	chr19	48255675	48258199	+	CARD8-AS1	2.34888	2.38e-06	8.53e-06
ENSG00000151023.16	chr10	24981979	25062279	-	ENKUR	2.33477	3.19e-07	1.77e-06
ENSG00000140691.16	chr16	31458080	31467166	+	ARMC5	2.3328	9.3e-12	1.44e-09
ENSG00000266976.1	chr19	28606688	28615229	+	AC079466.1	2.3107	5.01e-05	9.79e-05
ENSG00000271815.1	chr5	75363760	75364242	+	CTD-2235C13.3	2.26954	0.000154639	0.000248635
ENSG00000169282.17	chr3	156037701	156539138	+	KCNAB1	2.20292	1.9e-05	4.57e-05
ENSG00000279522.1	chr5	112894933	112896531	+	CTC-487M23.6	2.19731	9.54e-05	0.000167453
ENSG00000113494.16	chr5	35048756	35230589	-	PRLR	2.18081	3.76e-07	2.01e-06
ENSG00000142623.9	chr1	17205126	17246005	+	PADI1	2.15309	0.00013227	0.000218122
ENSG00000144057.15	chr2	106801600	106887108	-	ST6GAL2	2.14998	4.49e-06	1.42e-05
ENSG00000241764.3	chr7	107742817	107744581	-	AC002467.7	2.13088	5.44e-07	2.72e-06
ENSG00000147234.10	chrX	107522450	107605251	+	FRMPD3	2.10444	7.91e-06	2.26e-05
ENSG00000143167.11	chr1	167052836	167166479	-	GPA33	2.10113	1.97e-06	7.43e-06
ENSG00000212123.3	chr19	5782960	5784765	-	PRR22	2.09748	7.28e-09	1.03e-07
ENSG00000166192.14	chr15	72114258	72143688	+	SENP8	2.09412	1.51e-07	9.92e-07
ENSG00000178031.16	chr9	17906563	18910950	+	ADAMTSL1	2.08231	0.000115567	0.000195888
ENSG00000120616.15	chr10	32267751	32378798	-	EPC1	2.07493	1.87e-12	4.88e-10
ENSG00000136161.12	chr13	48488959	48533256	-	RCBTB2	2.07114	6.92e-09	9.95e-08
ENSG00000256043.2	chr4	155924118	155953917	-	CTSO	2.06922	1.86e-05	4.49e-05
ENSG00000137766.16	chr15	54012904	54633414	+	UNC13C	2.03356	0.000448783	0.000602385
ENSG00000265972.5	chr1	145992435	145996600	-	TXNIP	2.00249	2.61e-10	1.19e-08
ENSG00000168918.13	chr2	233059967	233207903	+	INPP5D	1.99985	6.29e-06	1.87e-05
ENSG00000115221.10	chr2	160099666	160271888	-	ITGB6	1.96458	9.12e-07	4.14e-06
ENSG00000125618.16	chr2	113215997	113278950	-	PAX8	1.95662	1.35e-05	3.47e-05
ENSG00000254473.1	chr9	83707594	83713378	+	RP11-522I20.3	1.94612	1.94e-05	4.62e-05
ENSG00000239332.5	chr2	46816697	46859007	+	LINC01119	1.93871	9.73e-05	0.000170083
ENSG00000169436.16	chr8	138588235	138914006	-	COL22A1	1.91733	1.7e-08	1.92e-07
ENSG00000280273.1	chr8	11283500	11285068	-	AF131216.1	1.91221	0.00119954	0.00134906
ENSG00000149596.6	chr20	44111695	44187578	-	JPH2	1.90743	0.000369589	0.000511017
ENSG00000197019.4	chr19	40421592	40426025	-	SERTAD1	1.90598	1.36e-11	1.8e-09
ENSG00000165606.8	chr10	49364181	49396016	-	DRGX	1.89452	0.000627775	0.000798141
ENSG00000265190.6	chr10	47460162	47484158	-	ANXA8	1.8917	2.37e-05	5.4e-05
ENSG00000153404.14	chr5	92151	189972	+	PLEKHG4B	1.87765	3.37e-09	5.88e-08
ENSG00000143341.11	chr1	185734551	186190949	+	HMCN1	1.87294	6.84e-05	0.000126896
ENSG00000204291.10	chr9	98943179	99070792	+	COL15A1	1.85721	0.000415998	0.000564778
ENSG00000111012.9	chr12	57762334	57768986	-	CYP27B1	1.85028	0.000342393	0.00047975
ENSG00000273702.1	chr17	59618553	59619714	-	RP11-758H9.2	1.81197	0.00861219	0.00700735
ENSG00000140961.12	chr16	83948282	83966332	+	OSGIN1	1.80215	7.81e-07	3.66e-06
ENSG00000279333.1	chr1	210678315	210681932	+	RP11-75I2.3	1.79123	4.78e-05	9.42e-05
ENSG00000171658.8	chr3	185959943	185980872	+	RP11-443P15.2	1.78481	9.03e-07	4.1e-06
ENSG00000143502.14	chr1	223220819	223364202	-	SUSD4	1.77653	2.85e-08	2.73e-07
ENSG00000188177.13	chr2	112275594	112340063	+	ZC3H6	1.76946	2.77e-09	5.35e-08
ENSG00000236345.1	chr6	63806836	63822642	+	RP11-59D5__B.2	1.76831	5.04e-05	9.84e-05
ENSG00000138316.10	chr10	70672803	70762441	+	ADAMTS14	1.75686	0.000199239	0.000307601
ENSG00000232133.1	chr2	201137516	201140027	-	IMPDH1P10	1.75092	2.37e-06	8.53e-06
ENSG00000261253.2	chr16	89321133	89325110	+	AC137932.6	1.7468	2.33e-09	4.76e-08
ENSG00000272030.1	chr1	153631438	153634397	-	RP1-178F15.4	1.73216	0.000120021	0.000201465
ENSG00000184068.2	chr22	41831215	41834665	-	RP5-821D11.7	1.72966	0.00223239	0.00226814
ENSG00000157445.14	chr3	54122547	55074557	+	CACNA2D3	1.72757	0.000529075	0.000691199
ENSG00000255364.1	chr8	122414332	122428551	-	RP11-94A24.1	1.72035	0.001288	0.00143138
ENSG00000235885.7	chr2	67086446	67311439	+	AC023115.2	1.71536	0.00104637	0.00120714
ENSG00000230074.1	chr9	34665665	34681298	+	RP11-195F19.9	1.70438	0.000112316	0.000191677
ENSG00000119403.13	chr9	120855652	120894896	-	PHF19	1.69755	3.47e-12	7.44e-10
ENSG00000165105.9	chr9	82979585	83063177	-	RASEF	1.69567	9.15e-05	0.000161626
ENSG00000229056.2	chr2	196260024	196264204	+	AC020571.3	1.69453	8.23e-08	6.26e-07
ENSG00000179715.12	chr12	47079603	47236662	+	PCED1B	1.69326	3.86e-06	1.26e-05
ENSG00000047617.14	chr12	5531869	5946232	-	ANO2	1.69038	1.21e-06	5.1e-06
ENSG00000270002.1	chr10	85644073	85648066	+	RP11-93H12.4	1.68958	0.000177416	0.000279761
ENSG00000272841.1	chr6	160990318	160992342	-	RP3-428L16.2	1.68565	0.000249389	0.000370089
ENSG00000237928.5	chr1	60940239	60970776	-	NFIA-AS2	1.67358	9.18e-05	0.000161936
ENSG00000259426.5	chr15	69396904	69415029	-	RP11-253M7.1	1.66529	0.000343722	0.000481313
ENSG00000226754.1	chr1	53238610	53242783	+	RP5-1024G6.5	1.66422	0.000344225	0.000481681
ENSG00000065621.14	chr10	104268873	104304945	+	GSTO2	1.6562	2.21e-07	1.32e-06
ENSG00000273199.1	chr21	36319792	36320670	-	AP000692.10	1.65405	4.43e-05	8.89e-05
ENSG00000166432.14	chrX	101882288	101932031	-	ZMAT1	1.64642	0.000477838	0.000634012
ENSG00000112972.14	chr5	43289395	43313512	-	HMGCS1	1.64157	5.33e-16	2.4e-12
ENSG00000138395.14	chr2	201790461	201895550	+	CDK15	1.6277	5.3e-05	0.000102623
ENSG00000171984.14	chr20	5750393	5863912	+	C20orf196	1.62632	4.45e-05	8.91e-05
ENSG00000071243.15	chr7	120950749	120977216	+	ING3	1.61991	7.18e-10	2.17e-08
ENSG00000227039.6	chr21	44921051	44929678	+	ITGB2-AS1	1.61829	0.000144371	0.000234691
ENSG00000169933.12	chrX	12138466	12724523	+	FRMPD4	1.61414	0.000392148	0.000539063
ENSG00000266680.1	chr6	63571005	63572408	-	RP5-1148A21.3	1.61264	9.66e-05	0.00016914
ENSG00000164296.6	chr5	149993118	150001167	-	TIGD6	1.61191	1.9e-08	2.06e-07
ENSG00000115738.9	chr2	8678845	8684453	+	ID2	1.60873	2.46e-08	2.51e-07
ENSG00000119714.10	chr14	91232532	91253925	-	GPR68	1.60858	2.3e-08	2.41e-07
ENSG00000137868.18	chr15	74179466	74212267	-	STRA6	1.59449	3.53e-05	7.43e-05
ENSG00000183508.4	chr1	117605934	117628372	+	FAM46C	1.59129	6.72e-09	9.72e-08
ENSG00000125848.9	chr20	14322988	14337616	-	FLRT3	1.58052	3.07e-08	2.9e-07
ENSG00000160961.11	chr19	14689801	14733746	+	ZNF333	1.57684	3.25e-09	5.81e-08
ENSG00000136932.13	chr9	97904489	97922570	-	TRMO	1.54209	3.2e-11	2.94e-09
ENSG00000146834.13	chr7	100428790	100434126	+	MEPCE	1.53552	8.34e-12	1.44e-09
ENSG00000254486.1	chr11	12030875	12061785	+	RP13-631K18.2	1.52983	1.68e-05	4.14e-05
ENSG00000198626.15	chr1	237042205	237833988	+	RYR2	1.52935	0.000562152	0.00072661
ENSG00000186352.8	chr4	185396021	185400628	+	ANKRD37	1.52814	3.43e-06	1.14e-05
ENSG00000185670.7	chr11	62748319	62754188	-	ZBTB3	1.52607	7.74e-10	2.26e-08
ENSG00000268941.2	chr20	58634772	58635738	+	RP5-907D15.4	1.51589	2.66e-10	1.2e-08
ENSG00000186480.12	chr7	155297776	155310235	+	INSIG1	1.51527	6.78e-15	1.53e-11
ENSG00000258875.5	chr14	91242759	91252211	+	CTD-2547L24.3	1.51516	0.000138441	0.00022672
ENSG00000170961.6	chr8	121612116	121641390	-	HAS2	1.50188	2.11e-11	2.21e-09
ENSG00000279608.1	chr9	35038625	35044326	-	RP11-182N22.9	1.49127	0.00186042	0.00194418
ENSG00000069122.18	chr6	46852512	46954943	-	ADGRF5	1.48885	1.03e-08	1.34e-07
ENSG00000203923.4	chrX	145246828	145256112	+	SPANXN1	1.48238	0.0024751	0.00247287
ENSG00000095637.21	chr10	95311771	95561414	-	SORBS1	1.48104	8.98e-07	4.08e-06
ENSG00000172086.7	chr2	88027205	88055729	-	KRCC1	1.47881	2.61e-08	2.59e-07
ENSG00000206737.1	chr1	143729407	143729570	-	RNVU1-18	1.47577	0.000998061	0.00116164
ENSG00000158125.9	chr2	31334321	31414715	-	XDH	1.47498	1.21e-10	6.82e-09
ENSG00000269946.1	chr9	94166289	94200627	+	RP11-2B6.3	1.47474	0.0021048	0.00215406
ENSG00000115295.19	chr2	29097705	29189643	+	CLIP4	1.47464	4.03e-07	2.14e-06
ENSG00000278341.1	chr16	88708956	88710437	-	RP5-1142A6.10	1.47459	0.000102831	0.000177644
ENSG00000231666.6	chr1	158132040	158146929	-	RP11-404O13.1	1.46306	0.000267029	0.000390182
ENSG00000235978.6	chr3	4814294	4887293	-	AC018816.3	1.44725	0.000817415	0.00098791
ENSG00000260912.1	chr9	19453209	19455173	+	RP11-363E7.4	1.44553	9.05e-06	2.53e-05
ENSG00000274879.1	chr12	114929757	114929935	-	RP11-411G2.1	1.44472	0.015427	0.0114212
ENSG00000141994.15	chr19	5784832	5791238	-	DUS3L	1.44422	1.19e-10	6.77e-09
ENSG00000263513.5	chr1	143955364	143971965	-	FAM72C	1.44255	1.44e-06	5.79e-06
ENSG00000132434.9	chr7	55365448	55433742	+	LANCL2	1.44108	1.17e-11	1.73e-09
ENSG00000158869.10	chr1	161215234	161220699	+	FCER1G	1.43829	0.0318615	0.0208396
ENSG00000179818.13	chr2	69962263	70103220	-	PCBP1-AS1	1.43757	2.35e-08	2.42e-07
ENSG00000173432.10	chr11	18266174	18269977	+	SAA1	1.43308	0.00397432	0.00365744
ENSG00000234840.1	chr9	22646200	22824213	+	LINC01239	1.43214	0.00116959	0.00132098
ENSG00000149633.11	chr20	38210488	38260772	-	KIAA1755	1.43074	0.000221465	0.000336833
ENSG00000254656.1	chr14	100880655	100884847	-	RTL1	1.41563	0.00259804	0.002574
ENSG00000067646.11	chrY	2935281	2982506	+	ZFY	1.41422	1.41e-10	7.72e-09
ENSG00000107796.13	chr10	88935074	88991339	-	ACTA2	1.4063	6.07e-10	1.96e-08
ENSG00000047936.10	chr6	117288300	117425855	-	ROS1	1.406	0.00636687	0.00543484
ENSG00000213417.3	chr17	41065116	41065879	-	KRTAP2-4	1.39803	0.0139699	0.0104995
ENSG00000185338.4	chr16	11254405	11256179	-	SOCS1	1.39617	0.000750004	0.000920639
ENSG00000259727.1	chr15	62895812	62899543	+	RP11-1069G10.2	1.39322	9.32e-06	2.59e-05
ENSG00000230615.6	chr1	44030443	44115913	+	RP5-1198O20.4	1.39179	5.06e-08	4.26e-07
ENSG00000236423.5	chr1	3900372	3917225	+	LINC01134	1.38616	0.000909304	0.00107699
ENSG00000101945.16	chrX	48695554	48709012	+	SUV39H1	1.38426	6.48e-09	9.45e-08
ENSG00000261468.1	chr3	30697661	30699576	+	RP11-1024P17.1	1.38023	0.000304288	0.000433921
ENSG00000171631.14	chr11	73264505	73298617	+	P2RY6	1.38022	1.65e-05	4.09e-05
ENSG00000232679.1	chr1	222041705	222064763	-	RP11-400N13.3	1.37779	0.00123148	0.00138084
ENSG00000257219.5	chr12	76259839	76305131	+	RP11-54A9.1	1.37669	0.000686709	0.000856855
ENSG00000261534.1	chr9	121815674	121819452	-	RP11-244O19.1	1.37461	0.000545384	0.000709827
ENSG00000169136.9	chr19	49928702	49933935	+	ATF5	1.3737	5.54e-09	8.49e-08
ENSG00000164061.4	chr3	49554489	49671545	+	BSN	1.3688	0.00131838	0.00146044
ENSG00000279365.1	chr21	36485867	36487760	+	KB-176G8.1	1.36739	2.91e-05	6.34e-05
ENSG00000164932.12	chr8	103371515	103382997	+	CTHRC1	1.36682	1.45e-07	9.62e-07
ENSG00000244165.1	chr19	10111538	10115372	+	P2RY11	1.36375	5.87e-10	1.93e-08
ENSG00000166813.14	chr15	89608789	89655451	-	KIF7	1.35981	0.00117016	0.0013213
ENSG00000254842.6	chr11	130844191	130865561	-	RP11-890B15.2	1.35894	0.000371346	0.000513032
ENSG00000257176.2	chr12	29280418	29317848	-	RP11-996F15.2	1.354	0.00226974	0.00229675
ENSG00000126217.20	chr13	112894378	113099739	+	MCF2L	1.35237	0.00657715	0.00558469
ENSG00000135999.11	chr2	148644440	148787568	+	EPC2	1.35157	5.76e-11	4.18e-09
ENSG00000269706.1	chr19	49050217	49050846	-	CTB-60B18.15	1.35062	1.56e-05	3.9e-05
ENSG00000204256.12	chr6	32968660	32981505	+	BRD2	1.34834	4e-13	1.53e-10
ENSG00000023839.10	chr10	99782732	99852192	+	ABCC2	1.34029	2.16e-06	8e-06
ENSG00000212724.3	chr17	41059240	41060114	-	KRTAP2-3	1.33992	1.58e-05	3.93e-05
ENSG00000164010.13	chr1	42817124	42844989	+	ERMAP	1.3342	1.77e-06	6.83e-06
ENSG00000118197.13	chr1	200623896	200669969	-	DDX59	1.32956	4.24e-08	3.73e-07
ENSG00000185640.5	chr12	52821410	52834295	-	KRT79	1.3238	9.72e-06	2.68e-05
ENSG00000221949.5	chr12	62601751	62603690	-	LINC01465	1.32158	0.000737339	0.000908681
ENSG00000231890.7	chr2	135985176	136022593	+	DARS-AS1	1.3214	0.00972542	0.00775202
ENSG00000171681.12	chr12	14365632	14502935	+	ATF7IP	1.32133	8.94e-12	1.44e-09
ENSG00000277639.2	chr16	53035690	53052873	-	RP11-467J12.4	1.32043	2.28e-06	8.31e-06
ENSG00000133250.13	chr19	8509678	8514164	-	ZNF414	1.31943	7.91e-06	2.26e-05
ENSG00000260274.1	chr15	75368155	75369584	+	RP11-817O13.8	1.31264	0.000311999	0.000443093
ENSG00000275202.1	chr13	48974967	48976867	-	RP11-156K23.3	1.31175	0.00154189	0.00166584
ENSG00000148848.14	chr10	126012381	126388455	-	ADAM12	1.30798	1.84e-06	7.02e-06
ENSG00000006327.13	chr16	3018445	3022383	+	TNFRSF12A	1.30762	2.5e-13	1.44e-10
ENSG00000103522.15	chr16	27402162	27452042	+	IL21R	1.3051	7.41e-05	0.000135455
ENSG00000169247.11	chr5	148923639	149063163	-	SH3TC2	1.30445	2.54e-11	2.51e-09
ENSG00000246640.1	chr17	50050349	50055739	-	RP11-1094H24.4	1.30318	1.51e-06	6.01e-06
ENSG00000163689.19	chr3	58717365	59050084	-	C3orf67	1.30059	1.94e-06	7.35e-06
ENSG00000256915.1	chr12	65644334	65663299	+	RP11-221N13.4	1.299	9.97e-05	0.000173641
ENSG00000146006.7	chr5	138868923	138875368	-	LRRTM2	1.29858	0.000373687	0.000516049
ENSG00000234155.1	chr6	85387219	85390186	-	RP11-30P6.6	1.29711	7.26e-11	4.88e-09
ENSG00000111203.11	chr12	2812622	2859791	+	ITFG2	1.29664	8.67e-10	2.41e-08
ENSG00000123500.9	chr6	116118923	116158747	-	COL10A1	1.28954	0.0110492	0.0086225
ENSG00000135679.22	chr12	68808176	68850686	+	MDM2	1.28816	4.3e-11	3.52e-09
ENSG00000248587.7	chr5	37811589	37953827	+	GDNF-AS1	1.28454	9.65e-05	0.00016914
ENSG00000265112.1	chr9	89312225	89312306	+	MIR3153	1.28119	0.000901102	0.00107066
ENSG00000280333.1	chr17	2072823	2072956	+	RP11-667K14.14	1.27575	0.000577304	0.000742571
ENSG00000101850.12	chrX	9725346	9786297	-	GPR143	1.27233	0.00665251	0.00563486
ENSG00000245248.7	chr11	119381778	119526664	+	USP2-AS1	1.26968	0.00127129	0.00141666
ENSG00000130164.12	chr19	11089362	11133816	+	LDLR	1.2695	2.18e-13	1.44e-10
ENSG00000179922.5	chr19	55620742	55624601	-	ZNF784	1.26636	9.21e-06	2.57e-05
ENSG00000246334.2	chr5	177438503	177447699	-	PRR7-AS1	1.26145	1.02e-05	2.78e-05
ENSG00000168152.12	chr4	82900684	82919969	+	THAP9	1.26046	1.7e-05	4.18e-05
ENSG00000057468.6	chr1	75796882	75913238	+	MSH4	1.25819	0.00226171	0.00229084
ENSG00000176678.5	chr16	86576368	86582160	+	FOXL1	1.25744	0.000105557	0.000181657
ENSG00000237548.1	chr9	121884636	121963719	-	TTLL11-IT1	1.25672	0.000249414	0.000370089
ENSG00000162650.16	chr1	109483479	109492804	+	ATXN7L2	1.25532	1.04e-07	7.59e-07
ENSG00000135318.11	chr6	85449584	85495791	+	NT5E	1.25356	3.77e-06	1.23e-05
ENSG00000255046.1	chr8	11797928	11802568	-	RP11-297N6.4	1.25082	0.00285338	0.00277794
ENSG00000172748.12	chr8	232137	247342	+	ZNF596	1.24912	2.61e-05	5.84e-05
ENSG00000280010.1	chr11	58627435	58628528	+	AP001350.4	1.24847	0.0111448	0.00868053
ENSG00000170743.16	chr11	7238778	7469042	+	SYT9	1.24558	0.00350549	0.00329951
ENSG00000251192.7	chrX	46497727	46545457	-	ZNF674	1.24489	1.19e-05	3.14e-05
ENSG00000226312.7	chr2	201140278	201157823	-	CFLAR-AS1	1.24357	0.000271173	0.000394926
ENSG00000179988.13	chr10	122954381	122997513	+	PSTK	1.24273	2.75e-06	9.59e-06
ENSG00000215784.5	chr1	145096000	145112696	+	FAM72D	1.2413	1.21e-06	5.1e-06
ENSG00000158825.5	chr1	20588948	20618908	+	CDA	1.23578	8.88e-06	2.5e-05
ENSG00000281207.1	chr1	41014590	41043890	+	SLFNL1-AS1	1.23448	4.99e-06	1.55e-05
ENSG00000213221.4	chr9	136359480	136363789	-	DNLZ	1.23423	0.00166255	0.00177321
ENSG00000181222.15	chr17	7484366	7514616	+	POLR2A	1.23291	1.09e-07	7.88e-07
ENSG00000177076.5	chr9	19409059	19452020	+	ACER2	1.23281	1.12e-06	4.83e-06
ENSG00000140873.15	chr16	77247813	77435114	-	ADAMTS18	1.22978	0.000254143	0.000375868
ENSG00000198331.10	chr11	125883614	125900648	+	HYLS1	1.22881	9.2e-10	2.53e-08
ENSG00000183775.10	chr5	144170832	144485686	+	KCTD16	1.22449	0.00524361	0.004636
ENSG00000251011.5	chr3	133246106	133257188	-	TMEM108-AS1	1.2243	0.00154741	0.00167127
ENSG00000166750.9	chr17	35243036	35273655	+	SLFN5	1.22202	8.29e-11	5.33e-09
ENSG00000048052.21	chr7	18086949	19002416	+	HDAC9	1.21984	3.22e-10	1.35e-08
ENSG00000269386.5	chr19	8374373	8390685	-	RAB11B-AS1	1.21709	0.000546942	0.000710827
ENSG00000273415.1	chr11	128180427	128183554	+	RP11-702B10.2	1.21676	0.00890843	0.00721319
ENSG00000276107.1	chr15	39586561	39587293	+	CTD-2033D15.2	1.21344	0.000330848	0.000464876
ENSG00000248161.5	chr4	102418602	102450010	-	RP11-499E18.1	1.20854	0.000202964	0.000311962
ENSG00000235109.7	chr6	28324693	28356271	-	ZSCAN31	1.20809	4.98e-06	1.55e-05
ENSG00000186834.3	chr17	45148502	45152101	+	HEXIM1	1.20319	6.12e-11	4.37e-09
ENSG00000258808.1	chr14	51392128	51397135	-	RP11-255G12.3	1.20119	3.25e-05	6.95e-05
ENSG00000235180.1	chr10	126413869	126421879	-	LINC00601	1.19605	1.38e-07	9.3e-07
ENSG00000231365.5	chr1	119140396	119275973	+	RP11-418J17.1	1.19147	8.64e-09	1.17e-07
ENSG00000125843.10	chr20	3820524	3828837	+	AP5S1	1.19101	2.69e-09	5.28e-08
ENSG00000246145.1	chr8	66419589	66428977	-	RRS1-AS1	1.18722	0.0168615	0.0123246
ENSG00000166343.9	chr10	73423579	73433561	-	MSS51	1.18474	0.0209084	0.0147076
ENSG00000264112.1	chr17	57989039	57994850	-	RP11-159D12.2	1.18426	2.13e-06	7.89e-06
ENSG00000133639.4	chr12	92140278	92145897	-	BTG1	1.18268	1.23e-11	1.74e-09
ENSG00000104237.7	chr8	54554361	54871720	+	RP1	1.17343	0.00087541	0.00104593
ENSG00000235448.1	chr9	12700100	12814345	-	LURAP1L-AS1	1.17297	0.00148044	0.00161026
ENSG00000227627.2	chr6	152983331	152990541	+	RP1-101K10.6	1.17079	0.00070165	0.000871873
ENSG00000200879.1	chr11	123058077	123058161	-	SNORD14E	1.16959	5.35e-05	0.000103298
ENSG00000273117.1	chr7	155295918	155297541	-	AC144652.1	1.16476	4.07e-05	8.29e-05
ENSG00000103978.15	chr15	42210452	42273663	-	TMEM87A	1.16417	7.71e-12	1.39e-09
ENSG00000047056.14	chr10	1049538	1132297	+	WDR37	1.16399	4.94e-11	3.9e-09
ENSG00000145331.13	chr4	99546709	99564032	-	TRMT10A	1.16331	5.77e-08	4.79e-07
ENSG00000172752.14	chr3	130345516	130484844	+	COL6A5	1.16211	0.00163681	0.00175156
ENSG00000162711.16	chr1	247416156	247449108	+	NLRP3	1.15979	1.15e-09	2.91e-08
ENSG00000115998.7	chr2	70149880	70248615	-	C2orf42	1.15901	8.11e-09	1.11e-07
ENSG00000260369.2	chr17	80453735	80454729	-	CTD-2526A2.2	1.15842	0.00402034	0.00369074
ENSG00000277734.6	chr14	22203093	22552155	+	TRAC	1.15749	4.81e-06	1.51e-05
ENSG00000113578.17	chr5	142592178	142698070	-	FGF1	1.15552	1.48e-10	7.95e-09
ENSG00000170540.14	chr16	18791667	18801678	-	ARL6IP1	1.15546	1.77e-13	1.44e-10
ENSG00000274290.2	chr6	26172059	26184655	+	HIST1H2BE	1.15345	0.000264427	0.000387513
ENSG00000224687.1	chr1	178091508	178093984	-	RASAL2-AS1	1.15249	0.00114727	0.00130198
ENSG00000231123.1	chr21	38238227	38238664	-	SPATA20P1	1.15159	0.00225893	0.00228942
ENSG00000198576.3	chr8	142611044	142614472	-	ARC	1.15107	0.00695242	0.00585256
ENSG00000052802.12	chr4	165327623	165343160	+	MSMO1	1.14786	2.14e-13	1.44e-10
ENSG00000123496.7	chrX	115003975	115019977	-	IL13RA2	1.14768	0.00510842	0.00453697
ENSG00000129535.12	chr14	24080107	24115014	-	NRL	1.14752	0.0134926	0.0101986
ENSG00000198062.14	chr22	15690026	15721631	+	POTEH	1.14623	0.00557643	0.00487952
ENSG00000279529.1	chr19	16572624	16575340	+	CTD-3222D19.8	1.14527	0.000960861	0.00112605
ENSG00000154727.10	chr21	25734570	25772460	+	GABPA	1.143	3e-09	5.54e-08
ENSG00000108352.11	chr17	40177010	40195656	+	RAPGEFL1	1.14214	2.31e-06	8.36e-06
ENSG00000113161.15	chr5	75336329	75362104	+	HMGCR	1.14072	5.39e-14	8.09e-11
ENSG00000090512.11	chr3	186635969	186653141	+	FETUB	1.13987	0.000487882	0.000645247
ENSG00000261556.9	chr16	70219574	70246610	-	SMG1P7	1.13918	2.52e-06	8.95e-06
ENSG00000153233.12	chr12	70638073	70920843	-	PTPRR	1.13871	4.62e-08	3.96e-07
ENSG00000111863.12	chr6	11712054	11807046	-	ADTRP	1.13817	6.61e-10	2.05e-08
ENSG00000197646.7	chr9	5510570	5571254	+	PDCD1LG2	1.1368	2.35e-08	2.42e-07
ENSG00000267160.1	chr17	44673689	44676257	-	RP11-1072C15.4	1.13609	0.0614779	0.0357537
ENSG00000271643.1	chr3	33795688	33796950	-	RP11-10C24.3	1.1337	0.00206699	0.00212212
ENSG00000262136.1	chr16	69727013	69742563	+	CTD-2033A16.3	1.13321	0.000327084	0.000460018
ENSG00000273391.1	chr7	139359032	139359566	-	RP11-634H22.1	1.13229	0.00633908	0.00541523
ENSG00000244694.7	chr6	47878028	48068689	-	PTCHD4	1.12957	1.21e-09	2.99e-08
ENSG00000261408.5	chr17	75979231	76005999	+	TEN1-CDK3	1.12903	0.00451162	0.00407935
ENSG00000086991.12	chr11	89324356	89498187	-	NOX4	1.12789	1.58e-07	1.03e-06
ENSG00000162591.15	chr1	3489920	3611495	-	MEGF6	1.12695	8.58e-06	2.43e-05
ENSG00000184995.7	chr9	21480839	21482313	-	IFNE	1.12617	0.0116007	0.00897964
ENSG00000105499.13	chr19	48047843	48110817	-	PLA2G4C	1.1225	0.00077557	0.000946228
ENSG00000026103.20	chr10	88990582	89015785	+	FAS	1.11944	5.73e-10	1.92e-08
ENSG00000164796.17	chr8	112222928	113437099	-	CSMD3	1.11933	2.98e-06	1.02e-05
ENSG00000184226.14	chr13	66302834	67230445	-	PCDH9	1.11887	0.000162946	0.000259949
ENSG00000256050.2	chr14	104681146	104684932	+	RP11-982M15.6	1.1178	0.0138025	0.0104032
ENSG00000153531.13	chr13	113399610	113453524	-	ADPRHL1	1.11673	4.16e-05	8.43e-05
ENSG00000278771.1	chr14	49853616	49853914	-	Metazoa_SRP	1.1163	0.00195923	0.00202907
ENSG00000139190.16	chr12	6462237	6470987	-	VAMP1	1.11394	2.83e-05	6.22e-05
ENSG00000227963.1	chr1	110286375	110339171	-	RP5-1074L1.1	1.11139	0.00278833	0.00272416
ENSG00000233559.1	chr7	130853720	130928649	+	AC016831.7	1.10835	0.000932881	0.00110086
ENSG00000229320.3	chr3	160565447	160569248	+	KRT8P12	1.1071	3.5e-07	1.91e-06
ENSG00000154175.16	chr3	100749156	100993515	-	ABI3BP	1.10697	0.00128479	0.00142852
ENSG00000176714.9	chr2	27625639	27629012	-	CCDC121	1.10561	0.0119421	0.00919338
ENSG00000228393.3	chr7	104950315	105013044	-	LINC01004	1.10557	0.0164791	0.0120814
ENSG00000267475.1	chr19	32687089	32691750	-	CTD-2538C1.2	1.10317	0.00533448	0.00469421
ENSG00000168140.4	chr16	4371848	4383528	+	VASN	1.10313	0.00539519	0.0047393
ENSG00000154309.8	chr1	222872271	223005995	+	DISP1	1.10178	3.38e-05	7.19e-05
ENSG00000100292.16	chr22	35380361	35394214	+	HMOX1	1.1012	4.37e-09	7.15e-08
ENSG00000207980.1	chr19	13836587	13836659	-	MIR23A	1.10018	0.0222776	0.0155012
ENSG00000167186.10	chr16	19067599	19080095	+	COQ7	1.09657	4.46e-09	7.22e-08
ENSG00000091592.15	chr17	5499427	5619424	-	NLRP1	1.0956	7.06e-10	2.15e-08
ENSG00000262621.4	chr16	3365099	3479550	+	LA16c-306E5.2	1.09401	0.00473001	0.00425004
ENSG00000175305.17	chr8	94879770	94896678	-	CCNE2	1.09004	4.18e-10	1.57e-08
ENSG00000149968.11	chr11	102835801	102843803	-	MMP3	1.08681	4.47e-05	8.95e-05
ENSG00000165244.6	chr9	96385941	96418329	-	ZNF367	1.08141	1.02e-09	2.68e-08
ENSG00000251442.5	chr4	78645903	78682699	+	LINC01094	1.0809	0.0135624	0.0102469
ENSG00000113369.8	chr5	91368724	91383359	-	ARRDC3	1.08088	2.42e-06	8.64e-06
ENSG00000239306.4	chr11	66616582	66627347	+	RBM14	1.0784	5.19e-11	4.03e-09
ENSG00000149948.13	chr12	65824131	65966295	+	HMGA2	1.07382	3e-12	6.76e-10
ENSG00000281896.1	chr7	128617865	128625905	+	RP11-274B21.13	1.0711	0.0324037	0.0211175
ENSG00000012223.12	chr3	46435645	46485234	-	LTF	1.07057	0.0105346	0.0082971
ENSG00000186594.13	chr17	1711493	1717174	-	MIR22HG	1.06859	0.000183921	0.000287701
ENSG00000184347.14	chr5	168661733	169301129	-	SLIT3	1.06683	0.000328691	0.000462134
ENSG00000273080.1	chr2	86195590	86196049	+	RP11-301O19.1	1.06501	0.0386254	0.0244502
ENSG00000137801.10	chr15	39581079	39599466	+	THBS1	1.0637	7.83e-11	5.12e-09
ENSG00000100351.16	chr22	39901082	39973721	+	GRAP2	1.06368	0.0221589	0.0154425
ENSG00000198026.7	chr20	45948653	45972172	-	ZNF335	1.06341	6.58e-10	2.05e-08
ENSG00000229334.1	chr3	194632923	194645401	+	AC046143.3	1.06222	0.00695525	0.00585275
ENSG00000134516.15	chr5	169637247	170083382	+	DOCK2	1.06121	1.74e-06	6.72e-06
ENSG00000165323.15	chr11	92352096	92896470	+	FAT3	1.05964	8.88e-05	0.000157697
ENSG00000073905.8	chrX	80929500	80930347	+	VDAC1P1	1.05886	0.0309109	0.0203119
ENSG00000170345.9	chr14	75278774	75282230	+	FOS	1.0588	0.00103519	0.00119659
ENSG00000280143.1	chr11	117204967	117210292	+	AP000892.6	1.0567	0.014513	0.0108317
ENSG00000198732.10	chr14	69854131	70032366	+	SMOC1	1.05494	0.0081338	0.00667846
ENSG00000124193.14	chr20	43457928	43464247	+	SRSF6	1.05318	4.08e-13	1.53e-10
ENSG00000257704.3	chr19	47274453	47275707	+	INAFM1	1.05312	0.000848389	0.0010198
ENSG00000117461.14	chr1	46040140	46133036	-	PIK3R3	1.05291	1.34e-05	3.45e-05
ENSG00000143633.12	chr1	231223763	231241187	-	C1orf131	1.05156	9.21e-07	4.17e-06
ENSG00000120156.20	chr9	27109141	27230175	+	TEK	1.05153	0.00642888	0.00547531
ENSG00000106003.12	chr7	2512529	2529177	+	LFNG	1.05038	1.15e-06	4.93e-06
ENSG00000257038.1	chr11	73307235	73309361	-	RP11-800A3.7	1.05013	0.00176625	0.00186537
ENSG00000067064.10	chr10	1039908	1049170	-	IDI1	1.04916	8.68e-13	2.6e-10
ENSG00000146426.17	chr6	154832697	155257723	+	TIAM2	1.04837	1.61e-05	3.98e-05
ENSG00000156510.12	chr10	69220303	69267559	+	HKDC1	1.045	3.09e-05	6.65e-05
ENSG00000185278.15	chr1	173868082	173903549	+	ZBTB37	1.0431	7.61e-08	5.86e-07
ENSG00000002079.12	chr7	99238794	99311130	+	MYH16	1.04263	6.32e-10	2e-08
ENSG00000151353.14	chr2	667335	677439	-	TMEM18	1.04145	1.3e-09	3.18e-08
ENSG00000129028.8	chr15	70881342	70892785	-	THAP10	1.03901	0.000279686	0.000404735
ENSG00000124731.12	chr6	41267926	41286719	-	TREM1	1.03832	0.00126032	0.00140722
ENSG00000161960.14	chr17	7572706	7579005	+	EIF4A1	1.03618	7.02e-09	1e-07
ENSG00000271020.1	chr3	33797149	33797681	-	RP11-10C24.1	1.03366	0.00367294	0.00343201
ENSG00000118523.5	chr6	131948176	131951373	-	CTGF	1.03244	2.51e-08	2.54e-07
ENSG00000133019.11	chr1	239386565	239915452	+	CHRM3	1.03034	1.51e-06	6.01e-06
ENSG00000134690.10	chr1	37692418	37709719	+	CDCA8	1.02903	3.65e-09	6.23e-08
ENSG00000076248.10	chr12	109097574	109110992	+	UNG	1.02643	1.78e-10	9.33e-09
ENSG00000213963.6	chr2	177283508	177392691	-	AC074286.1	1.02584	0.00906157	0.00730696
ENSG00000246560.2	chr4	102828055	102844075	+	RP11-10L12.4	1.02465	0.00107785	0.0012366
ENSG00000078018.19	chr2	209424058	209734118	+	MAP2	1.02413	1.97e-05	4.69e-05
ENSG00000123810.7	chr19	41354421	41364173	-	B9D2	1.02376	1.81e-05	4.39e-05
ENSG00000181016.9	chr7	112480853	112491062	+	LSMEM1	1.02175	0.00671311	0.00567445
ENSG00000164104.11	chr4	173331695	173335125	-	HMGB2	1.02137	8.85e-12	1.44e-09
ENSG00000261327.4	chr16	88177298	88178941	-	RP11-863P13.3	1.01951	0.0414553	0.0259208
ENSG00000160207.8	chr21	43529192	43659493	-	HSF2BP	1.01725	0.00584117	0.00505609
ENSG00000046647.13	chrX	14008279	14029893	-	GEMIN8	1.01723	2.05e-05	4.84e-05
ENSG00000206573.8	chr3	9349689	9398579	-	THUMPD3-AS1	1.01678	2.4e-08	2.46e-07
ENSG00000144445.16	chr2	210021423	210171383	-	KANSL1L	1.01478	2.31e-06	8.37e-06
ENSG00000273568.1	chr12	131934642	131934928	+	RP11-417L19.6	1.0115	0.00143602	0.00156763
ENSG00000105327.16	chr19	47220822	47232766	-	BBC3	1.01061	1.04e-08	1.35e-07
ENSG00000053524.11	chr3	183178043	183428778	-	MCF2L2	1.01005	0.00330733	0.00314058
ENSG00000131080.14	chrX	66595637	66639298	-	EDA2R	1.00986	6.25e-10	1.99e-08
ENSG00000258017.1	chr12	49127782	49147869	+	RP11-386G11.10	1.00982	0.0126251	0.00963673
ENSG00000164283.12	chr5	54977864	55022671	-	ESM1	1.00835	3.75e-07	2.01e-06
ENSG00000099251.14	chr10	38356380	38378505	+	HSD17B7P2	1.00811	7.3e-05	0.000133726
ENSG00000282977.1	chr12	53464468	53465057	+	PCBP2-OT1	1.00358	0.0110756	0.0086401
ENSG00000164053.18	chr3	48446710	48465716	+	ATRIP	1.00205	0.0175435	0.0127141
ENSG00000197582.5	chrX	13378735	13379340	-	GPX1P1	1.00163	0.000999811	0.00116253
ENSG00000273812.1	chr20	62596732	62603115	-	WI2-87327B8.2	1.00141	0.00103527	0.00119659
ENSG00000274827.4	chr14	19344578	19384587	-	LINC01297	1.00101	0.0322955	0.0210653
ENSG00000273149.1	chr13	45340039	45341183	+	RP11-290D2.6	1.0009	0.0397552	0.0250311
ENSG00000277161.1	chr17	36535020	36539310	+	PIGW	1.00035	0.00303208	0.00292297
ENSG00000101311.15	chr20	6074845	6123544	-	FERMT1	0.999762	1.14e-10	6.68e-09
ENSG00000261098.1	chr11	107312132	107316271	-	RP11-819C21.1	0.998773	0.102386	0.0541451
ENSG00000148671.13	chr10	86968192	86983934	+	ADIRF	0.996851	0.0063328	0.00541089
ENSG00000178573.6	chr16	79585843	79600714	-	MAF	0.995315	0.00518124	0.00459168
ENSG00000101670.11	chr18	49560699	49599182	+	LIPG	0.993733	1.38e-06	5.6e-06
ENSG00000118162.13	chr19	47475144	47484268	-	KPTN	0.990913	5.61e-06	1.7e-05
ENSG00000257354.2	chr12	62602752	62622213	+	RP11-631N16.2	0.990317	0.000110497	0.000188931
ENSG00000177853.14	chr10	96129715	96205288	+	ZNF518A	0.990033	1.86e-08	2.04e-07
ENSG00000175063.16	chr20	45812576	45816957	+	UBE2C	0.989487	2.88e-10	1.26e-08
ENSG00000230479.1	chr21	36430360	36481070	+	AP000695.6	0.989113	9.39e-07	4.23e-06
ENSG00000064300.8	chr17	49495293	49515017	+	NGFR	0.988466	0.000620352	0.000790265
ENSG00000131931.8	chr8	42836674	42843325	-	THAP1	0.98667	4.7e-07	2.42e-06
ENSG00000173846.12	chr1	44800225	44805990	+	PLK3	0.986569	1.2e-08	1.47e-07
ENSG00000273142.1	chr7	66902857	66906297	+	RP11-458F8.4	0.986343	0.232305	0.105554
ENSG00000261716.1	chr1	149844498	149849024	-	RP11-196G18.22	0.986171	5.25e-05	0.000101807
ENSG00000254837.2	chr11	74493366	74498533	+	AP001372.2	0.98589	0.00731747	0.00611073
ENSG00000179817.4	chr11	18172837	18197348	+	MRGPRX4	0.984365	0.00130139	0.00144483
ENSG00000228981.3	chr4	143349275	143350117	-	RP11-364L4.1	0.984001	0.0574496	0.0338174
ENSG00000166275.15	chr10	102854223	102864961	+	BORCS7	0.98207	0.000274606	0.000398513
ENSG00000113742.12	chr5	173888280	173961976	+	CPEB4	0.980935	1.67e-06	6.53e-06
ENSG00000262074.6	chr17	19063346	19064136	-	SNORD3B-2	0.980843	0.00383093	0.00354796
ENSG00000140406.3	chr15	81000944	81005788	+	MESDC1	0.98066	1.16e-08	1.44e-07
ENSG00000179943.7	chr19	55591371	55601970	-	FIZ1	0.980129	3.7e-06	1.22e-05
ENSG00000224635.1	chr20	38406011	38416797	-	RP4-564F22.5	0.980014	0.00289704	0.00281267
ENSG00000237686.6	chr6	43995723	44074652	-	RP5-1120P11.1	0.979995	0.0186355	0.0133678
ENSG00000161395.13	chr17	39671122	39696797	-	PGAP3	0.979332	0.000135678	0.000222926
ENSG00000136997.15	chr8	127735434	127741434	+	MYC	0.978294	6.05e-09	9.01e-08
ENSG00000213030.5	chr19	49047638	49049106	-	CGB8	0.978269	4.22e-05	8.52e-05
ENSG00000124160.11	chr20	46060985	46089952	-	NCOA5	0.97796	3.28e-09	5.83e-08
ENSG00000221817.9	chr10	73495525	73520070	+	PPP3CB-AS1	0.976878	2.13e-06	7.91e-06
ENSG00000188610.12	chr1	121167646	121185539	-	FAM72B	0.976269	9.47e-07	4.25e-06
ENSG00000105443.13	chr19	48469032	48482314	+	CYTH2	0.975829	2.24e-09	4.62e-08
ENSG00000143631.10	chr1	152302175	152325203	-	FLG	0.974473	4.74e-07	2.43e-06
ENSG00000092295.11	chr14	24249114	24264432	-	TGM1	0.973472	0.000792138	0.000962269
ENSG00000210112.1	chrM	4402	4469	+	MT-TM	0.973394	0.0107587	0.00843354
ENSG00000099622.13	chr19	1259384	1274880	+	CIRBP	0.972846	4.09e-11	3.46e-09
ENSG00000209042.1	chr20	49278940	49279028	+	SNORD12C	0.969822	0.000109132	0.000187094
ENSG00000140379.7	chr15	79960889	79971446	-	BCL2A1	0.969373	4.37e-06	1.39e-05
ENSG00000279283.1	chr12	131896500	131898239	+	RP11-417L19.5	0.968313	0.0212201	0.014892
ENSG00000272702.1	chr2	73113018	73115907	+	RP11-44N22.3	0.968027	0.0435474	0.0269371
ENSG00000252827.1	chr12	96427200	96427486	-	RN7SKP11	0.967664	0.00884745	0.00717155
ENSG00000160588.9	chr11	118226690	118252350	-	MPZL3	0.96694	4.04e-06	1.3e-05
ENSG00000130363.11	chr6	158972871	159000187	-	RSPH3	0.966749	1.03e-05	2.8e-05
ENSG00000224462.2	chr1	207165496	207183910	+	C4BPAP1	0.966676	0.0232984	0.0160995
ENSG00000168237.17	chr3	52287089	52293476	+	GLYCTK	0.966237	4.84e-08	4.11e-07
ENSG00000005889.15	chrX	24149173	24216255	+	ZFX	0.965306	3.33e-10	1.37e-08
ENSG00000261061.1	chr16	81030770	81031485	+	RP11-303E16.2	0.963808	9.15e-06	2.56e-05
ENSG00000147437.9	chr8	25419260	25424654	-	GNRH1	0.96356	0.00332052	0.00314912
ENSG00000158560.14	chr7	95772506	96110322	+	DYNC1I1	0.963099	3.51e-06	1.16e-05
ENSG00000235552.4	chr18	6462144	6463015	-	RPL6P27	0.960006	0.00188386	0.00196366
ENSG00000080603.16	chr16	30698209	30741409	+	SRCAP	0.95952	6.55e-06	1.93e-05
ENSG00000142661.18	chr1	24056035	24112175	-	MYOM3	0.957401	0.00263825	0.00260733
ENSG00000272269.1	chr6	17706257	17707344	+	RP11-500C11.3	0.956876	0.000438965	0.000591648
ENSG00000196371.3	chr11	94543840	94549898	+	FUT4	0.956435	6.5e-08	5.19e-07
ENSG00000188001.9	chr3	188947214	189325304	+	TPRG1	0.95643	0.0407745	0.0255733
ENSG00000162231.13	chr11	62792123	62806302	-	NXF1	0.955706	1.03e-09	2.68e-08
ENSG00000276712.1	chr6	35470508	35470579	+	MIR7111	0.95453	0.00832916	0.00681401
ENSG00000228526.5	chr1	9148011	9196983	-	MIR34A	0.954059	0.0165531	0.0121309
ENSG00000177311.11	chr3	141324213	141449792	+	ZBTB38	0.953941	2.57e-11	2.51e-09
ENSG00000227354.6	chr13	79406309	79424328	+	RBM26-AS1	0.953777	0.00168683	0.00179316
ENSG00000164938.13	chr8	94925972	94949411	-	TP53INP1	0.953398	8.82e-06	2.48e-05
ENSG00000118193.11	chr1	200551497	200620734	-	KIF14	0.952656	2.1e-11	2.21e-09
ENSG00000049192.14	chr5	65148736	65481920	-	ADAMTS6	0.951164	2.7e-10	1.2e-08
ENSG00000278991.1	chr15	77063397	77064910	-	RP11-797A18.5	0.950742	0.0154271	0.0114212
ENSG00000234684.6	chr20	1325405	1378734	+	SDCBP2-AS1	0.950476	2.89e-05	6.32e-05
ENSG00000136108.14	chr13	52455429	52476628	+	CKAP2	0.950071	7.26e-11	4.88e-09
ENSG00000196550.10	chr1	206186179	206204414	-	FAM72A	0.948638	4.94e-05	9.67e-05
ENSG00000140543.14	chr15	88494440	88546675	-	DET1	0.947542	4.5e-07	2.33e-06
ENSG00000237753.1	chr2	112641832	112645690	-	AC079922.3	0.946732	0.00127543	0.00141987
ENSG00000096717.11	chr10	67884669	67918390	+	SIRT1	0.94386	3.11e-09	5.67e-08
ENSG00000229373.8	chr13	113888306	113923512	+	LINC00452	0.941891	1.14e-07	8.14e-07
ENSG00000260806.1	chr14	96500810	96502321	-	RP11-872J21.3	0.941126	0.0031719	0.00303502
ENSG00000266405.3	chr18	2652170	2655395	-	CBX3P2	0.940645	0.0388528	0.0245838
ENSG00000279088.1	chr10	73742995	73744230	-	RP11-574K11.24	0.939717	4.71e-05	9.31e-05
ENSG00000272734.1	chr10	86965345	86971311	-	ADIRF-AS1	0.939665	2.7e-08	2.65e-07
ENSG00000201457.1	chr1	39567374	39567508	-	SNORA55	0.935289	0.0174735	0.0126736
ENSG00000096654.15	chr6	27450743	27473118	-	ZNF184	0.93432	1.1e-07	7.9e-07
ENSG00000172977.12	chr11	65711996	65719604	+	KAT5	0.933903	5.14e-09	8.04e-08
ENSG00000210077.1	chrM	1602	1670	+	MT-TV	0.929669	3.73e-05	7.76e-05
ENSG00000227467.3	chr11	72570660	72573229	+	LINC01537	0.929153	0.0224516	0.0156054
ENSG00000039139.9	chr5	13690331	13944543	-	DNAH5	0.928643	0.00061589	0.00078547
ENSG00000144406.18	chr2	209771993	209999300	+	UNC80	0.92749	0.0055765	0.00487952
ENSG00000092931.11	chr17	76735865	76781449	+	MFSD11	0.926878	1.27e-08	1.52e-07
ENSG00000054392.12	chr1	210328252	210676296	+	HHAT	0.92607	0.000335372	0.000470792
ENSG00000108691.9	chr17	34255218	34257203	+	CCL2	0.924838	0.000672455	0.000842103
ENSG00000187134.13	chr10	4963253	4983283	+	AKR1C1	0.923432	0.000841962	0.00101392
ENSG00000003756.16	chr3	50088908	50119021	+	RBM5	0.921853	3.57e-10	1.45e-08
ENSG00000182318.5	chr19	58327019	58342332	+	ZSCAN22	0.921172	1.28e-06	5.31e-06
ENSG00000156050.8	chr14	73931501	73950414	-	FAM161B	0.921026	5.63e-05	0.000107785
ENSG00000170791.17	chr8	56211686	56218798	+	CHCHD7	0.920967	9.66e-09	1.28e-07
ENSG00000226053.1	chr1	98210747	98272658	+	RP5-1070A16.1	0.918723	0.00900943	0.00727404
ENSG00000267270.5	chr18	80147924	80178432	+	PARD6G-AS1	0.917063	0.00303082	0.00292238
ENSG00000145780.7	chr5	115520908	115544894	-	FEM1C	0.914615	1.05e-08	1.36e-07
ENSG00000213977.7	chr17	3662896	3668682	-	TAX1BP3	0.914496	1.91e-08	2.06e-07
ENSG00000143322.19	chr1	179099327	179229684	-	ABL2	0.914315	1.51e-09	3.5e-08
ENSG00000170801.9	chr4	8269765	8307111	+	HTRA3	0.913951	0.0139415	0.0104887
ENSG00000225511.6	chr9	92141298	92160114	+	LINC00475	0.913242	0.00303658	0.00292646
ENSG00000167987.10	chr11	61130256	61161617	-	VPS37C	0.91235	4.48e-07	2.33e-06
ENSG00000240288.7	chr3	10285754	10293449	+	GHRLOS	0.912163	0.0244021	0.0167261
ENSG00000154957.13	chr17	11977439	11997510	-	ZNF18	0.910657	7.15e-06	2.07e-05
ENSG00000123485.11	chr2	233833416	233854566	-	HJURP	0.910075	3.27e-10	1.36e-08
ENSG00000142039.3	chr19	41310189	41324883	+	CCDC97	0.909365	1.27e-07	8.69e-07
ENSG00000196337.11	chr19	49054275	49058860	-	CGB7	0.906894	0.00757808	0.00628174
ENSG00000163132.6	chr4	4859666	4863936	+	MSX1	0.906631	2.71e-08	2.65e-07
ENSG00000205177.6	chr11	33698261	33700801	-	C11orf91	0.905179	0.00713819	0.00598209
ENSG00000233184.6	chr1	101025878	101087268	+	RP11-421L21.3	0.904168	0.000230883	0.000348534
ENSG00000167034.9	chr8	23678693	23682927	-	NKX3-1	0.903969	2.62e-10	1.19e-08
ENSG00000115112.7	chr2	121216587	121285207	-	TFCP2L1	0.903575	0.0222299	0.0154872
ENSG00000237973.1	chr1	631074	632616	+	MTCO1P12	0.903388	0.0100836	0.00799361
ENSG00000145241.10	chr4	67468748	67545606	-	CENPC	0.903248	7.21e-09	1.02e-07
ENSG00000185070.10	chr14	85530144	85654426	+	FLRT2	0.902171	4.82e-07	2.46e-06
ENSG00000163536.12	chr3	167735243	167825568	+	SERPINI1	0.901073	0.000378074	0.00052099
ENSG00000272758.5	chr3	122416207	122443180	+	RP11-299J3.8	0.900386	0.00136256	0.00150073
ENSG00000155666.11	chr16	27203495	27221768	+	KDM8	0.900181	6.37e-05	0.00011971
ENSG00000141956.13	chr21	41798225	41879482	-	PRDM15	0.897671	2.09e-08	2.2e-07
ENSG00000242110.7	chr5	33986178	34008108	-	AMACR	0.896131	0.000413354	0.000562546
ENSG00000080823.21	chr14	102224500	102305200	-	MOK	0.892789	2.08e-09	4.43e-08
ENSG00000187951.10	chr15	30624494	30772993	+	ARHGAP11B	0.890801	0.000182145	0.000285478
ENSG00000196357.11	chr19	36182060	36246257	-	ZNF565	0.890729	0.000993149	0.00115742
ENSG00000258947.6	chr16	89921392	89938761	+	TUBB3	0.889859	5.68e-06	1.72e-05
ENSG00000196227.10	chr20	59933764	59948680	+	FAM217B	0.889717	6.67e-08	5.31e-07
ENSG00000140022.9	chr14	81260656	81436465	-	STON2	0.889189	1.98e-08	2.1e-07
ENSG00000100867.14	chr14	23630115	23645639	+	DHRS2	0.889018	5.46e-13	1.89e-10
ENSG00000216906.2	chr6	149904243	149906418	+	RP11-350J20.9	0.888974	0.0173135	0.012594
ENSG00000106868.16	chr9	112040785	112175408	-	SUSD1	0.88882	0.00153185	0.00165777
ENSG00000149380.11	chr11	74235801	74311657	-	P4HA3	0.887867	0.000764814	0.000934625
ENSG00000230979.3	chr2	47690716	47691246	-	AC079250.1	0.88784	0.0201191	0.0142258
ENSG00000230359.5	chr7	129055223	129057239	+	TPI1P2	0.887563	0.00216829	0.002208
ENSG00000103888.15	chr15	80779343	80951776	+	CEMIP	0.887239	4.58e-05	9.1e-05
ENSG00000142046.14	chr19	41350911	41384083	+	TMEM91	0.885459	0.0308858	0.0203017
ENSG00000187775.16	chr17	78423697	78577394	-	DNAH17	0.884759	0.0273337	0.0184076
ENSG00000119906.11	chr10	100912569	100965136	+	SLF2	0.884685	2.96e-09	5.51e-08
ENSG00000153391.15	chr18	35452230	35497991	-	INO80C	0.884554	9.56e-08	7.05e-07
ENSG00000181026.14	chr15	88621296	88632282	+	AEN	0.881977	4.15e-11	3.46e-09
ENSG00000144182.16	chr2	99154955	99163157	+	LIPT1	0.881882	5.08e-06	1.57e-05
ENSG00000105771.13	chr19	43727992	43754990	-	SMG9	0.880295	1.8e-08	2e-07
ENSG00000215417.11	chr13	91347820	91354579	+	MIR17HG	0.880075	2.71e-05	6e-05
ENSG00000126091.19	chr1	43705824	43931165	+	ST3GAL3	0.879978	3.12e-06	1.06e-05
ENSG00000198917.12	chr9	128819651	128829821	-	C9orf114	0.879277	6.39e-08	5.14e-07
ENSG00000275401.1	chr20	38418483	38419202	-	RP4-564F22.7	0.878361	0.00789885	0.00650809
ENSG00000144908.13	chr3	126103562	126197994	-	ALDH1L1	0.877481	1.9e-09	4.16e-08
ENSG00000203706.8	chr1	210231456	210234047	-	SERTAD4-AS1	0.876568	0.00245948	0.00246
ENSG00000173926.5	chr5	126867714	127030808	-	42797	0.873849	1.28e-07	8.72e-07
ENSG00000257167.2	chr12	98512973	98516422	-	TMPO-AS1	0.870689	1.45e-05	3.67e-05
ENSG00000261643.1	chr4	3503597	3504457	-	RP11-529E10.6	0.870656	0.025542	0.0173747
ENSG00000213931.5	chr11	5268345	5505617	-	HBE1	0.868371	6.68e-08	5.31e-07
ENSG00000101333.16	chr20	9068763	9481242	+	PLCB4	0.867799	7.48e-10	2.22e-08
ENSG00000154767.14	chr3	14145147	14178783	-	XPC	0.867365	2.94e-10	1.27e-08
ENSG00000233818.1	chr21	36445731	36532408	+	AP000695.4	0.866421	7.98e-06	2.28e-05
ENSG00000273841.4	chr5	69364743	69370013	-	TAF9	0.865188	9.31e-06	2.59e-05
ENSG00000013441.15	chr2	200853009	200864744	-	CLK1	0.86466	9.3e-09	1.25e-07
ENSG00000156650.12	chr10	74825582	75032622	+	KAT6B	0.863852	0.00019642	0.00030377
ENSG00000233223.2	chr17	7581964	7584072	-	AC113189.5	0.862801	0.000320367	0.00045245
ENSG00000279528.1	chrX	48580741	48581165	+	RP11-1148L6.8	0.862326	0.0124334	0.00951298
ENSG00000162390.17	chr1	54542257	54639192	+	ACOT11	0.862277	2.17e-05	5.05e-05
ENSG00000177283.6	chr10	35638249	35642278	-	FZD8	0.862165	3.68e-09	6.26e-08
ENSG00000228624.7	chr6	113969701	114471705	+	RP3-399L15.3	0.857925	0.00132954	0.0014692
ENSG00000152475.6	chr19	58367618	58381060	-	ZNF837	0.85785	0.0155034	0.0114628
ENSG00000138271.5	chr3	151294086	151316952	-	GPR87	0.857224	7.92e-05	0.000143104
ENSG00000204685.6	chr2	96208416	96242621	+	STARD7-AS1	0.85695	0.00624731	0.00535512
ENSG00000233117.2	chr10	4201141	4243912	-	LINC00702	0.856673	8.48e-05	0.000151596
ENSG00000198783.5	chr17	34961530	34963775	+	ZNF830	0.853597	3.64e-07	1.97e-06
ENSG00000263272.1	chr17	5425139	5432876	-	CTC-524C5.2	0.853066	0.0160122	0.0117851
ENSG00000115963.13	chr2	150468195	150539011	-	RND3	0.852993	2.04e-07	1.24e-06
ENSG00000121671.11	chr11	45847118	45883248	+	CRY2	0.85201	2.06e-08	2.18e-07
ENSG00000250697.1	chr5	32925639	33297910	-	CTD-2066L21.3	0.851133	2.75e-06	9.59e-06
ENSG00000215421.9	chr18	74597870	75065671	+	ZNF407	0.850884	7.47e-09	1.04e-07
ENSG00000269927.1	chr14	71141125	71143253	-	RP6-91H8.3	0.850642	3.89e-05	8.01e-05
ENSG00000114933.15	chr2	205993721	206086303	-	INO80D	0.850335	0.000228332	0.000345642
ENSG00000182150.15	chr9	95875701	96014571	+	ERCC6L2	0.849571	2.82e-08	2.72e-07
ENSG00000174010.9	chrX	23983720	24027186	-	KLHL15	0.848405	1.18e-07	8.27e-07
ENSG00000264585.1	chr4	52712682	52712747	+	MIR4449	0.848323	0.0320352	0.020935
ENSG00000127993.15	chr7	92528773	92538005	+	RBM48	0.847722	2.81e-05	6.17e-05
ENSG00000262903.1	chr17	3655621	3658092	-	RP11-235E17.6	0.847608	0.00178987	0.00188271
ENSG00000234819.1	chr9	78219120	78219357	+	RP11-336N8.4	0.847265	0.010993	0.00858439
ENSG00000188624.2	chr19	46120071	46124674	-	IGFL3	0.847061	0.022531	0.0156533
ENSG00000066827.15	chr8	134477788	134713049	-	ZFAT	0.845894	1.41e-07	9.41e-07
ENSG00000132326.11	chr2	238244038	238290102	-	PER2	0.845657	1.72e-07	1.1e-06
ENSG00000226479.3	chr2	120221278	120223408	-	TMEM185B	0.844047	3.84e-10	1.52e-08
ENSG00000183971.5	chr16	2009926	2020755	+	NPW	0.843725	0.0255452	0.0173747
ENSG00000170222.11	chr17	10697594	10711233	+	ADPRM	0.843514	9.46e-06	2.62e-05
ENSG00000197046.11	chr18	45825512	45844080	+	SIGLEC15	0.843213	4.52e-06	1.43e-05
ENSG00000261553.5	chr13	75549773	75807120	+	RP11-29G8.3	0.843203	0.0109855	0.00858016
ENSG00000160679.12	chr1	153633982	153646306	+	CHTOP	0.842848	2.4e-09	4.82e-08
ENSG00000232774.7	chr14	61570540	61658696	+	FLJ22447	0.84183	0.00255401	0.00253814
ENSG00000257800.1	chr2	74120680	74123218	+	FNBP1P1	0.839127	0.00154036	0.00166488
ENSG00000095739.10	chr10	28677342	28682939	+	BAMBI	0.838919	2.6e-06	9.17e-06
ENSG00000171428.13	chr8	18170477	18223689	+	NAT1	0.835314	0.000117847	0.000198854
ENSG00000248774.1	chr4	173322206	173329694	-	RP11-798M19.3	0.83465	0.0137285	0.0103544
ENSG00000241549.8	chr6	26871484	26956554	-	GUSBP2	0.833748	0.06171	0.0358749
ENSG00000137877.9	chr15	41848144	41894077	-	SPTBN5	0.832991	2.88e-07	1.63e-06
ENSG00000261438.1	chr10	89015836	89017059	+	RP11-399O19.9	0.831159	0.00582109	0.00504512
ENSG00000143878.9	chr2	20447074	20449445	+	RHOB	0.829346	2.26e-09	4.65e-08
ENSG00000037897.16	chr12	57768471	57772793	-	METTL1	0.829043	5.04e-06	1.56e-05
ENSG00000142544.6	chr19	51097606	51108370	-	CTU1	0.82876	8.87e-07	4.04e-06
ENSG00000161265.14	chr19	35742464	35745445	-	U2AF1L4	0.828606	0.0188581	0.013476
ENSG00000112983.17	chr5	138139766	138178986	-	BRD8	0.826152	3.15e-09	5.72e-08
ENSG00000101447.13	chr20	38926312	38953106	+	FAM83D	0.824643	6.09e-10	1.96e-08
ENSG00000147912.12	chr9	37510892	37576349	-	FBXO10	0.824409	0.000170663	0.000270154
ENSG00000167508.11	chr16	88651935	88663161	-	MVD	0.823618	5.3e-07	2.66e-06
ENSG00000260276.2	chr16	8848105	8860456	+	RP11-77H9.2	0.823312	0.000410456	0.000559521
ENSG00000176102.11	chr11	33077188	33162371	-	CSTF3	0.822143	2.71e-09	5.29e-08
ENSG00000276234.4	chr17	37406874	37479730	+	TADA2A	0.822046	1.69e-06	6.56e-06
ENSG00000261730.1	chr6	1383790	1385066	-	RP4-668J24.2	0.821883	0.0315439	0.0206739
ENSG00000169994.18	chr2	127535802	127637729	+	MYO7B	0.820112	0.00112542	0.00128039
ENSG00000264230.7	chr10	46375627	46537864	+	ANXA8L1	0.819906	2.35e-06	8.47e-06
ENSG00000166741.7	chr11	114257787	114313285	+	NNMT	0.818723	2.18e-09	4.54e-08
ENSG00000112425.13	chr6	145501583	145736024	-	EPM2A	0.817138	9.95e-06	2.73e-05
ENSG00000241343.9	chrX	101390824	101396154	+	RPL36A	0.816749	1.28e-06	5.3e-06
ENSG00000059145.18	chr16	1363205	1414751	-	UNKL	0.816621	6.27e-09	9.23e-08
ENSG00000129167.9	chr11	18017564	18042426	-	TPH1	0.816449	0.0319526	0.0208901
ENSG00000115009.11	chr2	227813842	227817564	+	CCL20	0.814112	0.0010457	0.00120679
ENSG00000267156.1	chr18	47630112	47630848	+	TPMTP1	0.812755	0.0143978	0.0107618
ENSG00000100949.14	chr14	24265538	24271739	-	RABGGTA	0.811842	3.86e-08	3.45e-07
ENSG00000272341.1	chr6	16764346	16766883	+	RP1-151F17.2	0.811144	0.113274	0.0587917
ENSG00000184924.5	chr2	24789734	24793382	-	PTRHD1	0.811138	3.81e-06	1.24e-05
ENSG00000234498.3	chr12	12875499	12876107	+	RPL13AP20	0.811068	0.00929998	0.00746312
ENSG00000236098.1	chr1	94318479	94324569	-	RP11-148B18.4	0.809875	0.0210056	0.0147598
ENSG00000143493.12	chr1	211940399	212035542	-	INTS7	0.808613	1.64e-09	3.71e-08
ENSG00000162783.10	chr1	181088712	181092899	+	IER5	0.808347	4.21e-08	3.72e-07
ENSG00000105321.12	chr19	47255980	47271953	+	CCDC9	0.807703	1.93e-05	4.6e-05
ENSG00000123975.4	chr9	89311198	89316703	+	CKS2	0.805424	3.97e-10	1.54e-08
ENSG00000255325.2	chr8	122485515	122489815	-	RP11-96B2.1	0.805131	0.0238325	0.0164056
ENSG00000171004.17	chrX	132626016	132961395	-	HS6ST2	0.803983	0.0190643	0.0135995
ENSG00000260778.4	chr16	2268155	2273418	+	MIR940	0.803881	0.018449	0.0132572
ENSG00000143248.12	chr1	163111121	163321791	-	RGS5	0.802499	0.00589968	0.00510085
ENSG00000137413.15	chr6	42050513	42087461	+	TAF8	0.80185	1.08e-06	4.69e-06
ENSG00000120051.14	chr10	104353764	104455090	+	CFAP58	0.801454	0.0034983	0.00329343
ENSG00000116741.7	chr1	192809039	192812283	+	RGS2	0.801137	8.71e-05	0.000155038
ENSG00000082258.12	chr2	134918235	134959342	+	CCNT2	0.800678	6.29e-08	5.08e-07
ENSG00000135838.13	chr1	182789293	182830384	+	NPL	0.799128	0.000905752	0.00107391
ENSG00000179046.8	chr4	188091273	188109603	-	TRIML2	0.798355	5.85e-06	1.76e-05
ENSG00000092330.15	chr14	24239643	24242674	-	TINF2	0.79752	1.39e-07	9.34e-07
ENSG00000267904.1	chr19	16639967	16640668	-	CTC-429P9.5	0.797431	0.0567947	0.0335052
ENSG00000116701.14	chr1	183555563	183590876	-	NCF2	0.796225	1.71e-05	4.2e-05
ENSG00000256667.6	chr12	10588063	10599669	-	KLRA1P	0.795254	0.0454941	0.0278922
ENSG00000209482.1	chr22	39315213	39315307	-	SNORD83A	0.794829	0.0238569	0.0164149
ENSG00000152503.9	chr5	115124762	115180546	-	TRIM36	0.794823	1.41e-06	5.7e-06
ENSG00000258479.5	chr14	51333393	51365557	+	LINC00640	0.794668	0.0619051	0.0359605
ENSG00000228436.2	chr1	38860000	38919396	+	RP5-864K19.4	0.794395	0.0860805	0.0471302
ENSG00000218510.6	chr1	22024531	22031225	+	LINC00339	0.793645	1.7e-05	4.18e-05
ENSG00000239653.1	chr3	64004022	64012148	+	PSMD6-AS2	0.793177	0.0217199	0.0151765
ENSG00000128590.4	chr7	108569568	108574850	+	DNAJB9	0.792819	3.02e-06	1.03e-05
ENSG00000170537.12	chr16	18983934	19063942	+	TMC7	0.792508	5.56e-08	4.62e-07
ENSG00000126785.12	chr14	63204114	63293219	+	RHOJ	0.792298	0.00477972	0.00428476
ENSG00000173928.2	chr19	11374685	11376951	+	SWSAP1	0.791921	0.0124262	0.00950915
ENSG00000056277.15	chrX	130202711	130268899	-	ZNF280C	0.790889	1.48e-06	5.92e-06
ENSG00000249279.5	chr5	61201309	61264929	-	CTC-436P18.3	0.790451	0.0139451	0.0104896
ENSG00000167182.13	chr17	47896150	47928957	+	SP2	0.790143	1.63e-05	4.04e-05
ENSG00000259518.1	chr15	82088594	82097694	+	LINC01583	0.789059	1.86e-05	4.49e-05
ENSG00000100445.17	chr14	24439766	24442905	-	SDR39U1	0.788768	2.19e-06	8.09e-06
ENSG00000269929.1	chr9	94176458	94177892	+	RP11-2B6.2	0.788034	0.000569843	0.000734442
ENSG00000102390.10	chrX	76172936	76178204	+	PBDC1	0.787033	2.12e-05	4.97e-05
ENSG00000166436.15	chr11	8612037	8671866	-	TRIM66	0.786654	8.42e-06	2.39e-05
ENSG00000253741.1	chr8	142702252	142726973	-	CTD-2292P10.4	0.786151	0.0199339	0.0141125
ENSG00000099840.13	chr19	2096429	2099593	+	IZUMO4	0.785885	0.0718494	0.040682
ENSG00000283646.1	chr3	46416524	46423591	-	RP11-24F11.5	0.785508	3.28e-06	1.1e-05
ENSG00000144810.15	chr3	99638475	99799226	+	COL8A1	0.785029	0.000507838	0.000668012
ENSG00000238266.1	chr10	6779598	6842906	+	LINC00707	0.784331	3.79e-05	7.85e-05
ENSG00000125657.4	chr19	6530999	6535928	+	TNFSF9	0.783227	3.22e-09	5.8e-08
ENSG00000144481.16	chr2	233917398	234019522	+	TRPM8	0.78295	0.0509423	0.0305745
ENSG00000179300.3	chrX	78656069	78659328	-	ZCCHC5	0.782778	0.00271378	0.00266521
ENSG00000084652.15	chr1	32179686	32198285	+	TXLNA	0.782028	4.15e-10	1.57e-08
ENSG00000059728.10	chr2	69897688	69942945	+	MXD1	0.781499	0.000147946	0.000239584
ENSG00000019549.8	chr8	48917690	48921740	-	SNAI2	0.780499	1.52e-08	1.75e-07
ENSG00000128191.14	chr22	20080232	20111877	+	DGCR8	0.780423	1.71e-08	1.92e-07
ENSG00000236255.1	chr2	117833937	117841658	+	AC009404.2	0.779367	0.00297257	0.00287546
ENSG00000162775.14	chr1	110338506	110346681	+	RBM15	0.779187	1.52e-09	3.5e-08
ENSG00000185950.8	chr13	109752698	109786568	-	IRS2	0.778813	3.22e-07	1.78e-06
ENSG00000111254.7	chr12	4615508	4649047	-	AKAP3	0.778266	0.107265	0.0563001
ENSG00000203434.2	chr10	108547975	108561815	-	RP11-163F15.1	0.778225	0.0107603	0.00843354
ENSG00000236287.7	chr11	10812074	10858796	-	ZBED5	0.777329	1.34e-08	1.6e-07
ENSG00000178999.12	chr17	8204733	8210600	-	AURKB	0.777217	3.04e-07	1.7e-06
ENSG00000177548.12	chr16	28904421	28936526	-	RABEP2	0.776922	3.2e-06	1.08e-05
ENSG00000117479.12	chr1	169463909	169486003	-	SLC19A2	0.776291	1.96e-06	7.38e-06
ENSG00000132475.9	chr17	75776434	75785893	-	H3F3B	0.775849	2.7e-11	2.59e-09
ENSG00000178694.9	chr3	94062916	94128545	+	NSUN3	0.77439	5.74e-06	1.73e-05
ENSG00000117616.17	chr1	25242237	25338213	-	RSRP1	0.7735	1.46e-08	1.71e-07
ENSG00000182481.8	chr17	68035519	68046842	+	KPNA2	0.773372	1.73e-09	3.87e-08
ENSG00000222000.7	chr2	98331389	98356005	-	AC092675.3	0.773284	0.0161185	0.0118512
ENSG00000178445.8	chr9	6532464	6645650	-	GLDC	0.772642	0.000375106	0.000517374
ENSG00000007944.14	chr6	16129125	16148248	+	MYLIP	0.771555	0.000318063	0.000449902
ENSG00000124762.13	chr6	36676460	36687339	+	CDKN1A	0.770774	9.41e-11	5.81e-09
ENSG00000162413.16	chr1	6590724	6614607	-	KLHL21	0.769539	1.52e-09	3.5e-08
ENSG00000141642.8	chr18	50967991	50988121	+	ELAC1	0.769407	2.55e-05	5.73e-05
ENSG00000261008.6	chr16	72283301	72665009	-	LINC01572	0.768639	0.000694197	0.000864043
ENSG00000130810.19	chr19	10106289	10111634	+	PPAN	0.768214	1.02e-06	4.51e-06
ENSG00000217128.11	chr5	131641714	131797063	-	FNIP1	0.767223	2.67e-08	2.63e-07
ENSG00000260157.3	chr17	21614487	21641536	+	CH17-53B9.2	0.764975	0.0145668	0.0108665
ENSG00000174738.12	chr3	23945260	23980618	+	NR1D2	0.764849	2.46e-07	1.43e-06
ENSG00000272140.2	chr10	73703735	73713581	-	RP11-574K11.29	0.764543	0.0446864	0.0274831
ENSG00000264575.1	chr18	5236724	5238598	-	LINC00526	0.764092	0.0450633	0.0276809
ENSG00000184564.8	chr13	85792790	85799488	-	SLITRK6	0.763725	0.0265046	0.0179432
ENSG00000088340.15	chr20	35558737	35607562	-	FER1L4	0.762439	0.0434883	0.0269117
ENSG00000169067.3	chr5	57480016	57482809	-	ACTBL2	0.762061	0.000995363	0.0011594
ENSG00000269176.2	chr11	62786023	62786785	-	RP11-727F15.12	0.761376	0.0257904	0.0175256
ENSG00000165071.14	chr8	132685007	132760712	-	TMEM71	0.760994	0.00656384	0.00557654
ENSG00000223891.5	chr20	44210960	44226027	+	OSER1-AS1	0.760809	0.0246151	0.0168362
ENSG00000136159.3	chr13	48037567	48047222	+	NUDT15	0.759912	7.42e-09	1.04e-07
ENSG00000104691.14	chr8	30732247	30767006	+	UBXN8	0.759822	5.65e-07	2.8e-06
ENSG00000198830.10	chr1	26472450	26475972	+	HMGN2	0.758954	9.38e-10	2.55e-08
ENSG00000132274.15	chr11	5689689	5737089	+	TRIM22	0.758002	2.54e-08	2.56e-07
ENSG00000221539.1	chr1	28578749	28578822	-	SNORD99	0.757886	0.00266267	0.00262762
ENSG00000206585.1	chr1	148038753	148038916	-	RNVU1-7	0.757767	0.0348628	0.0223928
ENSG00000111696.11	chr12	103770453	103841197	-	NT5DC3	0.757252	9.31e-10	2.54e-08
ENSG00000272821.1	chr22	50523926	50524780	+	CTA-384D8.36	0.757199	0.0142392	0.0106635
ENSG00000185875.12	chr10	25016658	25026664	+	THNSL1	0.756667	5.17e-07	2.61e-06
ENSG00000213085.9	chr1	159872364	159900163	-	CFAP45	0.755746	0.000438515	0.000591601
ENSG00000242622.1	chr3	120094895	120136783	+	RP11-18H7.1	0.755553	0.00295751	0.00286212
ENSG00000126860.11	chr17	31317560	31321884	-	EVI2A	0.754181	0.000756115	0.00092651
ENSG00000036549.12	chr1	77562416	77683419	-	ZZZ3	0.75302	5.24e-10	1.81e-08
ENSG00000174720.15	chr4	112636964	112657592	+	LARP7	0.751095	2.85e-08	2.73e-07
ENSG00000162616.8	chr1	77979175	78017964	+	DNAJB4	0.750711	2.73e-05	6.04e-05
ENSG00000198618.5	chr21	18857779	18858276	+	PPIAP22	0.750609	0.0298834	0.0197856
ENSG00000229375.1	chr13	19015487	19019336	-	USP24P1	0.749622	0.0114181	0.00885511
ENSG00000279696.1	chr11	93726654	93729805	-	RP11-178H8.7	0.748961	0.00129882	0.00144233
ENSG00000282057.1	chr1	85482281	85578250	-	RP4-621F18.2	0.748458	5.58e-05	0.000106976
ENSG00000175592.8	chr11	65892049	65900573	-	FOSL1	0.746521	1.1e-06	4.77e-06
ENSG00000120279.6	chr6	152697895	152724567	+	MYCT1	0.746452	0.00124665	0.00139507
ENSG00000131944.9	chr19	32972209	32978222	+	FAAP24	0.745769	0.00142346	0.00155694
ENSG00000141965.4	chr19	4791681	4801273	+	FEM1A	0.745361	4.71e-09	7.53e-08
ENSG00000178295.14	chr2	17753858	17788941	+	GEN1	0.744036	6.22e-08	5.03e-07
ENSG00000233560.2	chr12	68705634	68707066	+	KRT8P39	0.743134	0.0232917	0.0160973
ENSG00000222047.8	chr10	73909969	73922777	-	C10orf55	0.742741	0.00389212	0.0035965
ENSG00000142731.10	chr4	127880861	127899195	+	PLK4	0.742682	9.9e-09	1.31e-07
ENSG00000170653.18	chr12	53507856	53626410	-	ATF7	0.742499	4.58e-05	9.1e-05
ENSG00000134057.14	chr5	69167010	69178245	+	CCNB1	0.741942	1.61e-08	1.85e-07
ENSG00000240399.1	chr12	48054813	48055591	-	RP1-228P16.1	0.741941	0.155897	0.0762207
ENSG00000138798.11	chr4	109912884	110012266	+	EGF	0.74131	0.00173324	0.00183643
ENSG00000196497.15	chr14	24180219	24188964	-	IPO4	0.740992	0.000230676	0.00034837
ENSG00000259287.2	chr15	33858602	33864825	-	RP11-3D4.2	0.740706	0.120925	0.0620187
ENSG00000248943.1	chr5	177801204	177803344	-	RP11-1026M7.3	0.740653	0.0211363	0.0148401
ENSG00000186451.1	chr3	57060441	57075432	+	SPATA12	0.739959	0.0318247	0.0208306
ENSG00000164211.12	chr5	111496033	111512590	-	STARD4	0.739739	6.4e-07	3.11e-06
ENSG00000229647.1	chr2	207239650	207245887	+	AC007879.7	0.739627	2.19e-07	1.31e-06
ENSG00000197565.15	chrX	108155607	108439497	-	COL4A6	0.73848	0.0250528	0.0170962
ENSG00000111224.13	chr12	3791047	3873448	-	PARP11	0.738151	0.00242922	0.00243514
ENSG00000226057.6	chr13	18946755	19062718	-	PHF2P2	0.738062	0.000102156	0.000176816
ENSG00000253669.3	chr8	102805517	102809971	+	KB-1732A1.1	0.737353	0.000667933	0.000837839
ENSG00000269855.2	chr19	58396090	58397079	+	RNF225	0.737323	0.152193	0.0746765
ENSG00000267858.5	chr19	58559129	58574797	+	MZF1-AS1	0.736069	0.000115504	0.000195855
ENSG00000182795.12	chr1	207018521	207032756	-	C1orf116	0.735701	0.294434	0.1277
ENSG00000162545.5	chr1	20482391	20486220	-	CAMK2N1	0.735682	1.24e-07	8.65e-07
ENSG00000179406.6	chr7	66376044	66401338	-	LINC00174	0.73499	0.0691721	0.0394339
ENSG00000111011.17	chr12	122503458	122527000	-	RSRC2	0.7349	1.07e-08	1.36e-07
ENSG00000113272.13	chr5	157731197	157741448	+	THG1L	0.734789	1.05e-07	7.67e-07
ENSG00000222009.8	chr1	44808482	44815585	+	BTBD19	0.734406	1.67e-05	4.11e-05
ENSG00000120942.13	chr1	11273206	11296049	+	UBIAD1	0.733796	3.2e-08	2.97e-07
ENSG00000273727.1	chr1	120354987	120355148	+	U1	0.732614	0.0526282	0.0313981
ENSG00000279329.1	chr19	34675717	34677581	-	CTD-2553L13.9	0.730562	0.00100112	0.0011634
ENSG00000164989.15	chr9	15552897	16061663	+	CCDC171	0.730335	0.00912131	0.00734195
ENSG00000118620.12	chr19	21020620	21060050	+	ZNF430	0.729729	2.3e-06	8.35e-06
ENSG00000162063.12	chr16	2429394	2458854	+	CCNF	0.728799	1.25e-07	8.66e-07
ENSG00000213398.7	chr16	67939750	67944131	-	LCAT	0.727523	7.79e-05	0.000141213
ENSG00000119004.15	chr2	203238940	203305611	+	CYP20A1	0.727242	2.24e-07	1.33e-06
ENSG00000135924.15	chr2	219279267	219286900	+	DNAJB2	0.726479	2.57e-08	2.57e-07
ENSG00000204839.8	chr8	143566187	143572971	-	MROH6	0.72647	0.000974376	0.00113879
ENSG00000164305.18	chr4	184627696	184649509	-	CASP3	0.726052	8.48e-09	1.15e-07
ENSG00000100441.9	chr14	24429286	24441834	+	KHNYN	0.725953	2.54e-08	2.56e-07
ENSG00000167747.13	chr19	50797704	50804929	-	C19orf48	0.725484	1.97e-09	4.22e-08
ENSG00000162227.7	chr11	62771303	62787342	+	TAF6L	0.724203	1.79e-06	6.87e-06
ENSG00000107551.20	chr10	44959407	44995891	+	RASSF4	0.724169	3.92e-07	2.08e-06
ENSG00000176058.11	chr9	137191617	137204193	-	TPRN	0.7217	1.01e-05	2.76e-05
ENSG00000129450.8	chr19	51124908	51136651	+	SIGLEC9	0.720813	0.141271	0.0703225
ENSG00000224577.1	chr2	176637710	176655958	+	LINC01117	0.720751	0.00408545	0.00373831
ENSG00000117305.14	chr1	23801885	23838620	-	HMGCL	0.719084	2.68e-06	9.4e-06
ENSG00000223496.2	chr16	70246778	70251930	-	EXOSC6	0.718465	2.1e-08	2.2e-07
ENSG00000120158.11	chr9	4792869	4885917	+	RCL1	0.718222	1.32e-08	1.58e-07
ENSG00000129255.15	chr17	7583529	7592789	+	MPDU1	0.718221	4.59e-09	7.38e-08
ENSG00000275457.1	chr20	21302731	21303704	-	RP1-198K11.5	0.717923	0.0188122	0.0134543
ENSG00000182578.13	chr5	150053291	150113372	-	CSF1R	0.717451	2.61e-06	9.2e-06
ENSG00000119720.17	chr14	90267856	90332137	-	NRDE2	0.717345	1.18e-06	5.03e-06
ENSG00000167553.14	chr12	49188736	49274603	+	TUBA1C	0.717303	5.73e-09	8.69e-08
ENSG00000187800.13	chr1	156893698	156916434	+	PEAR1	0.716862	6.49e-06	1.92e-05
ENSG00000168876.8	chr11	94493629	94499583	+	ANKRD49	0.716685	0.000304112	0.000433809
ENSG00000126775.8	chr14	55366392	55411858	-	ATG14	0.71592	3.52e-07	1.92e-06
ENSG00000108733.9	chr17	35574795	35578863	-	PEX12	0.715739	5.9e-05	0.000112379
ENSG00000178381.11	chr7	1152071	1160759	-	ZFAND2A	0.714676	1.92e-05	4.59e-05
ENSG00000151967.18	chr3	159839861	159897360	+	SCHIP1	0.714584	0.000360264	0.000499505
ENSG00000134574.11	chr11	47214465	47239240	+	DDB2	0.714081	3.29e-09	5.84e-08
ENSG00000260552.1	chr18	36179996	36187448	-	RP11-49I11.1	0.714038	0.036698	0.0233549
ENSG00000135473.14	chr12	56316223	56334053	-	PAN2	0.71403	2.67e-06	9.36e-06
ENSG00000132196.13	chr1	162790702	162812817	+	HSD17B7	0.712708	1.05e-07	7.65e-07
ENSG00000139428.11	chr12	109553737	109573874	-	MMAB	0.712163	1.53e-07	1.01e-06
ENSG00000139620.12	chr12	48653401	48682238	-	KANSL2	0.711988	3.74e-08	3.38e-07
ENSG00000087586.17	chr20	56369389	56392337	-	AURKA	0.711921	1.96e-08	2.1e-07
ENSG00000173812.10	chr17	41688885	41692668	+	EIF1	0.711827	5.8e-10	1.93e-08
ENSG00000231752.5	chr1	121519112	121571892	+	EMBP1	0.711213	0.133808	0.0674049
ENSG00000207523.1	chr1	92840719	92840851	+	SNORA66	0.711125	0.153703	0.0753338
ENSG00000080546.13	chr6	108986437	109094819	-	SESN1	0.710319	9.65e-07	4.32e-06
ENSG00000024526.16	chr1	68474152	68497221	-	DEPDC1	0.710222	7.96e-10	2.3e-08
ENSG00000166261.10	chr11	123724177	123741675	-	ZNF202	0.710032	6.56e-08	5.23e-07
ENSG00000251281.1	chr5	33011322	33017607	-	CTD-2066L21.2	0.70994	0.00112941	0.00128342
ENSG00000181619.11	chr14	59429022	59465342	-	GPR135	0.709753	0.00249025	0.0024858
ENSG00000176209.11	chr8	42541155	42555193	+	SMIM19	0.709694	5.16e-05	0.000100414
ENSG00000021645.18	chr14	78170373	79868290	+	NRXN3	0.709069	0.00255601	0.00253906
ENSG00000176912.3	chr18	641320	658340	-	TYMSOS	0.708746	0.0241975	0.0166113
ENSG00000117152.13	chr1	163068775	163076802	+	RGS4	0.70856	3.83e-09	6.45e-08
ENSG00000174206.12	chr12	64186316	64222296	-	C12orf66	0.70834	4.05e-05	8.27e-05
ENSG00000177943.13	chr9	136850943	136860799	+	MAMDC4	0.708265	0.000186989	0.000291387
ENSG00000162772.16	chr1	212565334	212620777	+	ATF3	0.707588	0.00100817	0.00116977
ENSG00000269044.2	chr19	16633797	16635269	-	CTC-429P9.3	0.707402	0.00471736	0.00423984
ENSG00000213390.10	chr10	97222173	97292673	-	ARHGAP19	0.706258	5.21e-07	2.63e-06
ENSG00000160602.13	chr17	28725897	28743455	+	NEK8	0.705196	0.00550933	0.0048292
ENSG00000224559.2	chr2	131637025	131649615	+	LINC01087	0.704781	0.214131	0.0987108
ENSG00000183617.4	chr19	3762664	3768575	+	MRPL54	0.704262	7.48e-07	3.54e-06
ENSG00000188229.5	chr9	137241213	137243707	+	TUBB4B	0.70208	1.54e-08	1.77e-07
ENSG00000225793.2	chr6	75285014	75297003	+	RP1-234P15.4	0.702058	0.0461275	0.0281884
ENSG00000261542.1	chr8	63215981	63218034	+	RP11-16E18.3	0.701915	0.0418328	0.0261097
ENSG00000162384.13	chr1	53214099	53220617	-	C1orf123	0.701268	2.39e-07	1.4e-06
ENSG00000151611.13	chr4	145618263	145660035	+	MMAA	0.700304	0.000249711	0.000370286
ENSG00000140450.8	chr15	97960698	97973838	+	ARRDC4	0.699602	0.0098368	0.00782495
ENSG00000232759.1	chr7	22563337	22573996	+	AC002480.3	0.699442	0.000750097	0.000920639
ENSG00000175764.14	chr9	121821928	122093606	-	TTLL11	0.699422	0.0002301	0.000347851
ENSG00000051108.14	chr16	56932048	56944863	+	HERPUD1	0.698351	8.39e-09	1.14e-07
ENSG00000234028.3	chr2	88627539	88631821	+	AC062029.1	0.697684	0.234656	0.106407
ENSG00000173531.15	chr3	49683947	49689501	-	MST1	0.697288	0.0173882	0.0126321
ENSG00000183963.18	chr22	31064105	31104757	+	SMTN	0.697131	3.76e-07	2.01e-06
ENSG00000005379.15	chr17	58301228	58328760	-	TSPOAP1	0.697028	3.06e-05	6.62e-05
ENSG00000199753.1	chr17	64146083	64146152	+	SNORD104	0.696819	0.00104114	0.00120276
ENSG00000277846.1	chr11	62853663	62853732	-	SNORD30	0.696768	0.0364273	0.0232056
ENSG00000060642.10	chr1	26787472	26798398	+	PIGV	0.696687	7.74e-07	3.64e-06
ENSG00000177337.7	chr18	3593732	3598352	+	DLGAP1-AS1	0.696179	0.000161674	0.000258193
ENSG00000067082.14	chr10	3775996	3785281	-	KLF6	0.695809	1.94e-09	4.18e-08
ENSG00000116874.11	chr1	119031216	119140671	-	WARS2	0.695591	5.93e-07	2.9e-06
ENSG00000258791.7	chr14	55781135	55796688	-	LINC00520	0.695219	1.71e-07	1.1e-06
ENSG00000166401.14	chr18	63969925	64019779	+	SERPINB8	0.694869	8.28e-07	3.83e-06
ENSG00000231889.7	chr6	111483511	111598302	+	TRAF3IP2-AS1	0.694858	0.00344133	0.00324727
ENSG00000136273.11	chr7	47695730	47979581	-	HUS1	0.694831	3.73e-06	1.22e-05
ENSG00000168802.12	chr16	69118010	69132584	-	CHTF8	0.694099	9.87e-09	1.31e-07
ENSG00000148773.13	chr10	128096659	128126385	-	MKI67	0.693948	5.97e-08	4.89e-07
ENSG00000102317.17	chrX	48574449	48579066	+	RBM3	0.693405	2.7e-09	5.29e-08
ENSG00000198805.11	chr14	20468954	20477094	+	PNP	0.6931	3.5e-09	6.03e-08
ENSG00000169607.12	chr2	112736607	112764677	-	CKAP2L	0.69304	1.44e-08	1.69e-07
ENSG00000070759.16	chr1	45343883	45491166	-	TESK2	0.693004	0.0292568	0.0194601
ENSG00000066136.20	chr1	40691648	40771603	+	NFYC	0.691375	2.47e-08	2.51e-07
ENSG00000272768.1	chr7	44884953	44886393	+	RP4-673M15.1	0.6913	0.148512	0.0732386
ENSG00000196072.11	chr10	100273280	100286712	-	BLOC1S2	0.690501	8.38e-07	3.87e-06
ENSG00000264229.1	chr2	121530881	121531007	+	RNU4ATAC	0.689605	0.0121514	0.00932735
ENSG00000229388.1	chr1	28643228	28648581	+	RP11-442N24__B.1	0.688786	0.0292217	0.0194435
ENSG00000132932.16	chr13	25372071	26025851	+	ATP8A2	0.688093	0.0355655	0.0227629
ENSG00000272034.1	chr11	17074654	17074744	-	SNORD14A	0.687791	0.023931	0.0164608
ENSG00000213347.10	chr5	177301461	177312757	-	MXD3	0.687366	0.000100635	0.000174857
ENSG00000140534.13	chr15	89575482	89631056	+	TICRR	0.687205	1.17e-07	8.24e-07
ENSG00000109929.9	chr11	121292453	121308694	+	SC5D	0.687154	1.43e-08	1.69e-07
ENSG00000170634.12	chr2	53970838	54305300	+	ACYP2	0.686981	0.00250373	0.00249815
ENSG00000065618.17	chr10	104031286	104086002	-	COL17A1	0.686749	9.76e-06	2.69e-05
ENSG00000101901.11	chrX	111665811	111760649	+	ALG13	0.684106	1.32e-05	3.41e-05
ENSG00000129691.15	chr8	38105242	38144076	+	ASH2L	0.683651	1.97e-07	1.22e-06
ENSG00000200997.1	chr17	58679527	58679690	-	RNU1-85P	0.683174	0.0657804	0.0378213
ENSG00000134152.10	chr15	34140674	34210096	-	KATNBL1	0.683051	1.35e-05	3.47e-05
ENSG00000182324.6	chr19	48455509	48466980	+	KCNJ14	0.682906	0.00187268	0.00195427
ENSG00000162999.12	chr2	183078559	183100005	+	DUSP19	0.682581	0.000542165	0.000706047
ENSG00000149182.14	chr11	47164299	47177125	-	ARFGAP2	0.682409	1.57e-08	1.8e-07
ENSG00000145632.14	chr5	58453982	58460260	-	PLK2	0.682082	4.11e-10	1.57e-08
ENSG00000116731.22	chr1	13700198	13825079	+	PRDM2	0.68153	1.55e-07	1.01e-06
ENSG00000157680.15	chr7	137381037	137847092	-	DGKI	0.681029	9.34e-06	2.59e-05
ENSG00000114480.12	chr3	81489699	81762161	-	GBE1	0.680267	1.9e-08	2.06e-07
ENSG00000168495.12	chr8	22245104	22254600	+	POLR3D	0.678745	7.48e-09	1.04e-07
ENSG00000112584.13	chr6	170290703	170407065	+	FAM120B	0.678352	1.2e-05	3.15e-05
ENSG00000034533.11	chr3	131013875	131027649	-	ASTE1	0.678138	1.84e-05	4.45e-05
ENSG00000265148.5	chr17	58325450	58415766	+	TSPOAP1-AS1	0.677964	0.00180258	0.0018934
ENSG00000136928.6	chr9	98288082	98709197	-	GABBR2	0.677726	0.00982299	0.00781733
ENSG00000153094.21	chr2	111119378	111168447	+	BCL2L11	0.677699	0.000101843	0.000176344
ENSG00000228638.1	chr3	48290793	48291375	-	FCF1P2	0.677213	0.0877627	0.0478391
ENSG00000156711.16	chr6	36127809	36144524	+	MAPK13	0.676827	0.0177682	0.0128439
ENSG00000205592.13	chr12	40393395	40570832	+	MUC19	0.67618	0.0688192	0.0392875
ENSG00000268996.3	chr9	137084946	137086817	-	MAN1B1-AS1	0.675369	0.0399248	0.0251314
ENSG00000185220.11	chr1	248906196	248919946	+	PGBD2	0.674716	0.000216957	0.000331418
ENSG00000181418.7	chr12	48995149	48999309	-	DDN	0.674246	0.0225988	0.0156859
ENSG00000149929.15	chr16	29992321	29996436	-	HIRIP3	0.673976	0.00034025	0.000476896
ENSG00000110200.8	chr11	72106378	72112780	-	ANAPC15	0.673031	5.58e-07	2.76e-06
ENSG00000125772.12	chr20	5544404	5611026	-	GPCPD1	0.672511	1.43e-06	5.77e-06
ENSG00000161040.16	chr7	102813230	103074843	-	FBXL13	0.672368	0.0782492	0.0435768
ENSG00000187537.13	chr14	19402486	19434341	-	POTEG	0.670954	0.0112473	0.0087528
ENSG00000105248.15	chr19	4247079	4269090	+	CCDC94	0.670784	8.54e-07	3.91e-06
ENSG00000166451.13	chr16	81006498	81033114	+	CENPN	0.669816	2.31e-08	2.41e-07
ENSG00000181027.10	chr19	46746046	46776988	+	FKRP	0.669705	6.76e-07	3.25e-06
ENSG00000166783.20	chr16	15594386	15643166	-	KIAA0430	0.66952	1.25e-05	3.27e-05
ENSG00000137947.11	chr1	88852932	88891944	-	GTF2B	0.669432	3.49e-08	3.19e-07
ENSG00000188549.12	chr15	40331452	40340967	-	C15orf52	0.669136	2.54e-08	2.56e-07
ENSG00000119927.13	chr10	112149864	112215377	-	GPAM	0.668764	2.42e-08	2.48e-07
ENSG00000265206.4	chr17	58330884	58332508	-	MIR142	0.668213	0.0343272	0.0221245
ENSG00000174839.12	chr3	57625457	57693089	-	DENND6A	0.668134	2.3e-07	1.36e-06
ENSG00000251003.7	chr8	105780246	106060524	-	ZFPM2-AS1	0.667011	0.000183878	0.000287701
ENSG00000072571.19	chr5	163460203	163491945	+	HMMR	0.666081	3.35e-08	3.08e-07
ENSG00000247675.6	chr11	46846412	46874396	+	LRP4-AS1	0.665651	0.0502511	0.0302266
ENSG00000101216.10	chr20	63587602	63627041	-	GMEB2	0.6643	1.12e-06	4.83e-06
ENSG00000175003.12	chr6	160121789	160158718	+	SLC22A1	0.663406	0.138862	0.0693918
ENSG00000080189.14	chr20	46345980	46364458	-	SLC35C2	0.663122	1.22e-08	1.47e-07
ENSG00000089006.16	chr20	17941597	17968980	-	SNX5	0.662422	1.07e-09	2.74e-08
ENSG00000273015.2	chr12	45718046	45727775	-	RP11-352M15.2	0.662221	6.29e-05	0.000118514
ENSG00000256268.1	chr12	65602869	65612997	+	RP11-221N13.3	0.661962	0.00798316	0.00656915
ENSG00000242125.3	chr1	28505980	28510892	+	SNHG3	0.661828	3.47e-09	6.02e-08
ENSG00000273017.1	chr21	29359002	29359453	+	AP000240.9	0.659644	0.392287	0.160449
ENSG00000267493.3	chr19	1267814	1270241	-	CIRBP-AS1	0.659598	0.124332	0.0634697
ENSG00000091986.15	chr3	112596794	112649530	-	CCDC80	0.658728	2.93e-09	5.51e-08
ENSG00000077458.12	chr11	95768942	95790409	-	FAM76B	0.658686	4.08e-05	8.32e-05
ENSG00000112312.9	chr6	24774931	24786099	+	GMNN	0.658514	3.29e-07	1.81e-06
ENSG00000166833.19	chr11	19350724	20121598	+	NAV2	0.657961	1.02e-05	2.8e-05
ENSG00000124116.18	chr20	45747944	45791932	-	WFDC3	0.656965	0.0428217	0.0265612
ENSG00000064270.12	chr16	84368527	84464187	+	ATP2C2	0.656168	0.000643564	0.000812705
ENSG00000229816.1	chr2	32201600	32203999	+	DDX50P1	0.656116	0.0759516	0.0425921
ENSG00000117153.15	chr1	202891100	202928636	-	KLHL12	0.655227	1.21e-07	8.46e-07
ENSG00000259612.1	chr15	52937139	52938518	-	EEF1A1P22	0.655071	0.0833119	0.0458892
ENSG00000261295.1	chrX	100673330	100673981	+	RP11-524D16__A.3	0.654336	0.0817346	0.0451491
ENSG00000254665.1	chr11	8693357	8696607	+	RP11-152H18.3	0.652878	0.0628751	0.0364487
ENSG00000132749.10	chr11	68707440	68751564	-	TESMIN	0.652644	0.00741149	0.00617778
ENSG00000206192.7	chr13	18816718	18871967	-	ANKRD20A9P	0.652135	0.00879707	0.00713843
ENSG00000254986.7	chr11	66480013	66509657	+	DPP3	0.651321	5.86e-08	4.84e-07
ENSG00000173801.16	chr17	41754604	41786931	-	JUP	0.648994	0.0274248	0.0184607
ENSG00000250770.3	chr12	3296202	3366122	-	RP5-1063M23.3	0.648679	0.0258773	0.017574
ENSG00000104549.11	chr8	124998497	125022283	+	SQLE	0.648193	7.7e-10	2.26e-08
ENSG00000197579.7	chr9	32540544	32552553	-	TOPORS	0.648081	3.6e-08	3.28e-07
ENSG00000142619.4	chr1	17249098	17284233	+	PADI3	0.64743	0.0271164	0.0182859
ENSG00000279864.1	chr21	9558970	9559155	+	RP11-570J4.1	0.647059	0.000114824	0.000194995
ENSG00000267419.2	chr19	19776602	19836073	+	CTC-559E9.6	0.646875	0.0347603	0.0223365
ENSG00000197714.8	chr19	57280051	57293569	+	ZNF460	0.646569	2.96e-05	6.43e-05
ENSG00000097046.12	chr1	91500893	91525764	+	CDC7	0.645925	1.04e-07	7.6e-07
ENSG00000149554.12	chr11	125625136	125676255	+	CHEK1	0.644737	3.02e-08	2.88e-07
ENSG00000279792.1	chr17	50362967	50365232	-	RP11-893F2.18	0.644467	0.0113656	0.00882803
ENSG00000071282.11	chr3	8501707	8574673	+	LMCD1	0.6444	0.000349088	0.000487613
ENSG00000090889.11	chrX	70290090	70420832	+	KIF4A	0.644173	2.04e-07	1.24e-06
ENSG00000228300.13	chr19	1275438	1279249	+	C19orf24	0.643424	9.36e-05	0.000164646
ENSG00000080986.12	chr18	2571511	2616635	+	NDC80	0.642032	2.24e-07	1.33e-06
ENSG00000260077.1	chr2	10039092	10040663	-	RP11-254F7.2	0.641947	0.0791719	0.0439872
ENSG00000110925.6	chr12	51061205	51083664	-	CSRNP2	0.641909	7.45e-07	3.53e-06
ENSG00000245532.6	chr11	65422774	65445540	+	NEAT1	0.641582	3.6e-05	7.54e-05
ENSG00000174586.10	chr19	58354357	58362848	-	ZNF497	0.641481	0.119823	0.0615446
ENSG00000115758.12	chr2	10439968	10448504	-	ODC1	0.64142	4.67e-09	7.48e-08
ENSG00000210195.2	chrM	15888	15953	+	MT-TT	0.641285	0.0169533	0.012372
ENSG00000069493.14	chr12	9664969	9699555	+	CLEC2D	0.641107	0.0358043	0.0228864
ENSG00000085231.13	chr5	69350984	69370013	-	AK6	0.640843	8.68e-06	2.45e-05
ENSG00000180385.8	chr3	9986893	10006990	+	EMC3-AS1	0.640494	0.000784903	0.000954976
ENSG00000169696.15	chr17	81976807	82017406	+	ASPSCR1	0.639882	1.66e-06	6.5e-06
ENSG00000074416.13	chr3	127689062	127823250	-	MGLL	0.639776	4.91e-05	9.62e-05
ENSG00000189223.14	chr2	113211522	113276581	+	PAX8-AS1	0.639735	3.63e-05	7.57e-05
ENSG00000229119.3	chr5	166382305	166382599	+	CTB-63M22.1	0.639642	0.0096018	0.00766842
ENSG00000273768.1	chr1	146376807	146376970	+	U1	0.639614	0.0704878	0.0400117
ENSG00000138347.15	chr10	68106117	68212017	+	MYPN	0.639552	0.000179208	0.000281921
ENSG00000184162.14	chr19	19201416	19203424	-	NR2C2AP	0.639532	8e-06	2.29e-05
ENSG00000203811.1	chr1	149839538	149841193	-	HIST2H3C	0.638842	0.0124217	0.00950732
ENSG00000198855.6	chr12	108515185	108525837	+	FICD	0.6387	0.000271231	0.000394926
ENSG00000205464.11	chr5	82279462	82386977	+	ATP6AP1L	0.638691	0.0111311	0.00867434
ENSG00000280356.1	chr22	34641179	34651862	+	RP1-101G11.3	0.638476	0.0106126	0.00834928
ENSG00000267279.1	chr18	61585746	61606916	-	RP11-879F14.2	0.638252	0.0140709	0.0105666
ENSG00000127325.18	chr12	69643360	69699476	-	BEST3	0.637422	0.00521986	0.00462044
ENSG00000011304.18	chr19	797075	812327	+	PTBP1	0.636484	8e-09	1.1e-07
ENSG00000278619.4	chr17	36601572	36608971	+	MRM1	0.636328	0.000844716	0.00101572
ENSG00000204262.11	chr2	189031896	189179879	-	COL5A2	0.635911	0.00253866	0.00252461
ENSG00000011422.11	chr19	43646095	43670547	-	PLAUR	0.635534	2.11e-09	4.46e-08
ENSG00000198216.10	chr1	181413102	181808084	+	CACNA1E	0.635326	0.171429	0.0826301
ENSG00000157514.16	chrX	107713221	107777342	-	TSC22D3	0.635256	0.000194586	0.000301141
ENSG00000198826.10	chr15	32615144	32639949	+	ARHGAP11A	0.635132	1.49e-07	9.83e-07
ENSG00000167470.12	chr19	1248553	1259140	+	MIDN	0.63504	4.42e-07	2.3e-06
ENSG00000203804.4	chr1	150560202	150574552	-	ADAMTSL4-AS1	0.634269	0.0466396	0.0284319
ENSG00000119725.17	chr14	73886617	73932511	+	ZNF410	0.634142	0.0170605	0.0124382
ENSG00000175105.6	chr3	88059274	88144665	+	ZNF654	0.63333	0.00109394	0.00124997
ENSG00000164898.12	chr7	139339457	139346319	+	C7orf55	0.633081	0.0669894	0.0384036
ENSG00000274810.3	chr3	132558142	132722459	-	NPHP3-ACAD11	0.632937	0.161854	0.0786702
ENSG00000137807.13	chr15	69414246	69448427	+	KIF23	0.632907	6.98e-09	1e-07
ENSG00000154473.17	chr10	123154277	123170467	+	BUB3	0.632494	1.04e-09	2.7e-08
ENSG00000198742.9	chr7	99027438	99144100	-	SMURF1	0.631934	3.98e-09	6.62e-08
ENSG00000075223.13	chr7	80742538	80922359	-	SEMA3C	0.631184	9.33e-07	4.22e-06
ENSG00000235082.2	chr1	160317403	160317706	+	SUMO1P3	0.631127	0.0923729	0.049905
ENSG00000185112.5	chr3	194686544	194689037	+	FAM43A	0.630403	2.67e-05	5.93e-05
ENSG00000143222.11	chr1	161152776	161158856	+	UFC1	0.630265	1.43e-07	9.53e-07
ENSG00000265646.2	chr17	27082690	27084036	-	TUFMP1	0.629503	0.0515213	0.0308563
ENSG00000158158.11	chr2	96760902	96811891	+	CNNM4	0.62659	0.000169515	0.000269283
ENSG00000188897.8	chr16	11359845	11523588	-	CTD-3088G3.8	0.626399	0.0626085	0.0363222
ENSG00000161011.19	chr5	179806398	179838078	+	SQSTM1	0.625046	1.59e-09	3.64e-08
ENSG00000260236.1	chr3	47379089	47380999	-	RP11-708J19.1	0.624724	0.0775545	0.0432726
ENSG00000178607.15	chr17	64039142	64130819	-	ERN1	0.624007	0.000415838	0.000564731
ENSG00000258240.5	chr12	110951683	110957812	-	RP1-46F2.3	0.623422	0.0920057	0.0497484
ENSG00000132646.10	chr20	5114953	5126626	-	PCNA	0.622674	2.87e-09	5.46e-08
ENSG00000188372.14	chr7	76397518	76442071	+	ZP3	0.622379	0.16751	0.0810275
ENSG00000261096.1	chr2	231809846	231812352	+	RP11-690I21.2	0.622043	0.132331	0.0667802
ENSG00000246273.6	chr11	9758292	9811319	+	SBF2-AS1	0.621689	0.000136966	0.000224468
ENSG00000143458.11	chr1	151070578	151125542	+	GABPB2	0.621369	0.00734539	0.00613034
ENSG00000172318.5	chr2	167868948	167874041	+	B3GALT1	0.621201	0.00137557	0.00151301
ENSG00000243710.7	chr1	43172149	43254358	+	CFAP57	0.620557	0.0711946	0.0403417
ENSG00000127528.5	chr19	16324817	16327874	+	KLF2	0.619979	6.76e-07	3.25e-06
ENSG00000162927.13	chr2	60940222	61018259	-	PUS10	0.619804	0.00214277	0.00218794
ENSG00000092853.13	chr1	35720218	35769967	-	CLSPN	0.619402	1.94e-07	1.21e-06
ENSG00000100036.12	chr22	30635652	30669016	+	SLC35E4	0.618809	3.21e-05	6.87e-05
ENSG00000121621.6	chr11	28020620	28108308	-	KIF18A	0.618249	1.48e-07	9.75e-07
ENSG00000134588.12	chrX	133024631	133097109	-	USP26	0.618109	8.21e-07	3.81e-06
ENSG00000161618.9	chr19	49453169	49471048	+	ALDH16A1	0.617879	3.54e-07	1.93e-06
ENSG00000147383.10	chrX	152830967	152869729	+	NSDHL	0.617649	8.53e-07	3.91e-06
ENSG00000102385.12	chrX	101219769	101264497	+	DRP2	0.617438	9.36e-07	4.23e-06
ENSG00000136100.12	chr13	52412602	52450628	-	VPS36	0.617326	5.34e-07	2.68e-06
ENSG00000173914.11	chr11	66664998	66677921	-	RBM4B	0.616501	3.19e-05	6.83e-05
ENSG00000235703.5	chrX	149938628	150224580	+	LINC00894	0.615907	0.0580052	0.0340776
ENSG00000100577.18	chr14	77320884	77331597	+	GSTZ1	0.615557	3.36e-07	1.85e-06
ENSG00000166922.8	chr15	32641676	32697098	+	SCG5	0.614809	2.88e-07	1.63e-06
ENSG00000167447.12	chr17	59209400	59215247	+	SMG8	0.61426	9.31e-07	4.21e-06
ENSG00000280239.1	chr19	4448810	4450836	+	CTB-50L17.8	0.614128	0.00106897	0.00122861
ENSG00000134986.13	chr5	111662621	111997464	-	NREP	0.614095	2.08e-06	7.75e-06
ENSG00000132603.13	chr16	69339430	69343111	+	NIP7	0.613795	3.78e-09	6.4e-08
ENSG00000235655.3	chr2	174719908	174720318	+	H3F3AP4	0.61372	0.00934602	0.00749338
ENSG00000142945.12	chr1	44739818	44767767	+	KIF2C	0.613436	4.62e-07	2.38e-06
ENSG00000200913.1	chr1	44776490	44776593	+	SNORD46	0.613411	0.00566404	0.00493758
ENSG00000204673.10	chr19	49869033	49878459	-	AKT1S1	0.611849	2.91e-06	1e-05
ENSG00000162572.19	chr1	1280436	1292029	+	SCNN1D	0.611846	0.0391119	0.024713
ENSG00000163794.6	chr2	27307400	27308445	-	UCN	0.610878	0.00107417	0.00123333
ENSG00000143228.12	chr1	163266576	163355764	+	NUF2	0.61066	2.59e-07	1.5e-06
ENSG00000105617.3	chr19	54155161	54159882	-	LENG1	0.610029	0.0234414	0.016176
ENSG00000140521.12	chr15	89305198	89334861	-	POLG	0.609825	4.64e-08	3.97e-07
ENSG00000198695.2	chrM	14149	14673	-	MT-ND6	0.609722	0.0115691	0.00895829
ENSG00000147174.11	chrX	71578411	71613583	+	ACRC	0.609708	0.0280082	0.018802
ENSG00000081189.14	chr5	88717117	88904257	-	MEF2C	0.609469	0.00156123	0.00168269
ENSG00000260751.2	chr16	23568673	23569696	+	CTD-2196E14.6	0.609408	0.102173	0.0540768
ENSG00000128578.9	chr7	129434433	129488399	+	STRIP2	0.607917	2.82e-07	1.6e-06
ENSG00000110315.6	chr11	10511678	10541230	-	RNF141	0.607665	1.12e-05	2.98e-05
ENSG00000235884.3	chr12	30795681	30802711	+	LINC00941	0.607634	1.03e-05	2.8e-05
ENSG00000197989.13	chr1	28578538	28582983	-	SNHG12	0.607336	2.47e-07	1.43e-06
ENSG00000269352.1	chr19	49856970	49859289	-	PTOV1-AS2	0.607237	0.00136388	0.00150162
ENSG00000130766.4	chr1	28259527	28282491	+	SESN2	0.607091	5.09e-06	1.57e-05
ENSG00000257497.2	chr12	75483454	75489820	-	RP11-585P4.5	0.606883	0.0288541	0.0192587
ENSG00000171914.15	chr15	62390526	62844631	+	TLN2	0.605486	1.1e-08	1.39e-07
ENSG00000184661.13	chr8	25458997	25507920	+	CDCA2	0.605085	1.97e-08	2.1e-07
ENSG00000173068.17	chr9	16409503	16870843	-	BNC2	0.604829	2.36e-06	8.51e-06
ENSG00000274015.1	chr14	63642143	63642696	+	CTD-2302E22.6	0.604174	0.165189	0.0800684
ENSG00000112029.9	chr6	152970519	152983579	-	FBXO5	0.604105	8.51e-08	6.45e-07
ENSG00000200169.1	chr1	44731055	44731170	-	RNU5D-1	0.60403	0.0425294	0.026464
ENSG00000210049.1	chrM	577	647	+	MT-TF	0.603244	0.000804808	0.000975292
ENSG00000142227.10	chr19	48321509	48330553	+	EMP3	0.602608	3.82e-08	3.44e-07
ENSG00000182372.8	chr8	1755778	1801711	+	CLN8	0.602569	0.0315938	0.0207006
ENSG00000266402.3	chr17	64145970	64146476	+	SNHG25	0.602565	0.00107572	0.00123478
ENSG00000201793.1	chr13	99205708	99206006	+	RN7SKP9	0.600136	0.104964	0.0552746
ENSG00000170734.11	chr6	43576150	43615660	+	POLH	0.599761	8.61e-08	6.48e-07
ENSG00000099956.18	chr22	23786963	23834516	+	SMARCB1	0.598724	1.66e-06	6.5e-06
ENSG00000147027.3	chrX	34627064	34657288	-	TMEM47	0.598244	8.32e-05	0.000149028
ENSG00000173559.12	chr2	191678068	191696659	+	NABP1	0.598087	2.95e-07	1.66e-06
ENSG00000150637.8	chr18	69831158	69961803	-	CD226	0.597678	0.143201	0.0710947
ENSG00000150995.18	chr3	4493348	4847840	+	ITPR1	0.597587	3.95e-05	8.1e-05
ENSG00000144802.11	chr3	101827991	101861022	+	NFKBIZ	0.597147	1.48e-05	3.73e-05
ENSG00000029363.15	chr6	136256863	136289851	-	BCLAF1	0.597018	1.86e-08	2.04e-07
ENSG00000177192.13	chr12	131929200	131945896	+	PUS1	0.596798	1.31e-06	5.41e-06
ENSG00000198763.3	chrM	4470	5511	+	MT-ND2	0.596647	0.000192812	0.000298909
ENSG00000151012.13	chr4	138164097	138242349	-	SLC7A11	0.59662	0.0101448	0.0080365
ENSG00000282827.1	chr3	48446710	48467645	+	ATRIP	0.596409	0.148332	0.0731818
ENSG00000167562.11	chr19	52555822	52587174	+	ZNF701	0.595675	0.00240866	0.00241723
ENSG00000102974.14	chr16	67562407	67639183	+	CTCF	0.595392	8.6e-08	6.48e-07
ENSG00000269821.1	chr11	2608328	2699994	-	KCNQ1OT1	0.594766	0.000900062	0.0010697
ENSG00000136527.17	chr3	185915906	185938136	-	TRA2B	0.593825	1.32e-09	3.19e-08
ENSG00000228672.3	chr5	139390592	139395713	-	PROB1	0.593202	0.0612268	0.0356493
ENSG00000125898.12	chr20	833715	857463	+	FAM110A	0.593163	0.0028842	0.00280202
ENSG00000171606.17	chr19	58183029	58213562	+	ZNF274	0.592144	4.82e-07	2.46e-06
ENSG00000215158.9	chr5	34164698	34244796	-	RP11-1023L17.1	0.592032	0.00956598	0.00764388
ENSG00000264772.6	chr17	7572826	7582024	+	RP11-186B7.4	0.591936	0.0929011	0.0501243
ENSG00000255455.2	chr11	130866254	130870247	-	RP11-890B15.3	0.59189	0.00154064	0.00166488
ENSG00000156466.9	chr8	96142330	96160792	-	GDF6	0.59177	0.00899764	0.00726843
ENSG00000103489.11	chr16	17101769	17470881	-	XYLT1	0.590176	0.000907938	0.00107571
ENSG00000012124.15	chr19	35319261	35347355	+	CD22	0.590076	1.26e-07	8.66e-07
ENSG00000100650.15	chr14	69726900	69772005	+	SRSF5	0.589308	1.19e-08	1.47e-07
ENSG00000168490.13	chr8	22219704	22232341	-	PHYHIP	0.588766	0.0333565	0.0216226
ENSG00000146757.13	chr7	65373799	65401135	+	ZNF92	0.588409	2.62e-05	5.86e-05
ENSG00000143384.12	chr1	150574551	150579738	-	MCL1	0.588293	4.36e-10	1.61e-08
ENSG00000236269.1	chr1	8875788	8878007	-	ENO1-IT1	0.588184	0.0291528	0.0194079
ENSG00000270562.1	chr3	71584943	71587409	+	RP11-154H23.3	0.587969	0.0771742	0.0431007
ENSG00000250072.5	chr5	149063317	149109787	+	CTC-529P8.1	0.587427	0.00332849	0.003156
ENSG00000187172.15	chr21	10413477	10516431	+	BAGE2	0.587291	0.006284	0.00538002
ENSG00000103274.10	chr16	10743786	10769351	+	NUBP1	0.587074	5.44e-07	2.72e-06
ENSG00000001630.15	chr7	92112151	92142952	-	CYP51A1	0.586996	0.000280201	0.000405157
ENSG00000217716.3	chr9	88016300	88016793	+	RPS10P3	0.586284	0.115498	0.0597252
ENSG00000108106.13	chr19	55399745	55407777	-	UBE2S	0.586151	4.87e-06	1.53e-05
ENSG00000083099.10	chr6	89568144	89638753	-	LYRM2	0.585878	4.66e-08	3.98e-07
ENSG00000106261.16	chr7	100015572	100041689	+	ZKSCAN1	0.585117	1.15e-06	4.92e-06
ENSG00000163683.11	chr4	39546330	39639090	-	SMIM14	0.584823	0.00468364	0.00421289
ENSG00000229656.6	chr10	32958845	33082102	+	RP11-462L8.1	0.584164	0.000445038	0.000598429
ENSG00000105519.14	chr19	5911707	5916208	+	CAPS	0.584119	0.0512468	0.0307123
ENSG00000172765.16	chr3	129647792	129893576	-	TMCC1	0.584075	3.37e-06	1.13e-05
ENSG00000128655.16	chr2	177623252	178108339	-	PDE11A	0.584044	0.0657657	0.0378176
ENSG00000185917.13	chr21	36034541	36079389	-	SETD4	0.583957	4.78e-06	1.5e-05
ENSG00000236778.7	chr13	51452367	51552364	+	INTS6-AS1	0.583892	0.0633565	0.0366575
ENSG00000132478.9	chr17	75784771	75825799	+	UNK	0.583694	7.55e-07	3.56e-06
ENSG00000079482.12	chrX	68042344	68433913	-	OPHN1	0.583593	1.48e-05	3.73e-05
ENSG00000172534.13	chrX	153947553	153971807	-	HCFC1	0.583393	6.11e-08	4.97e-07
ENSG00000255717.6	chr11	62851988	62855914	-	SNHG1	0.5833	3.73e-08	3.37e-07
ENSG00000276744.1	chr15	75452964	75453947	-	CTD-2562G15.3	0.582361	0.274621	0.120956
ENSG00000215274.5	chrX	49303669	49319844	+	GAGE10	0.582301	0.0453338	0.0278015
ENSG00000263567.1	chr17	31762440	31769048	+	RP11-805L22.3	0.582165	0.0683823	0.0390777
ENSG00000257621.7	chr14	58265365	58298134	-	PSMA3-AS1	0.58183	1.09e-05	2.93e-05
ENSG00000279689.1	chr10	73769264	73772862	-	RP11-574K11.32	0.581787	0.278267	0.122231
ENSG00000128245.14	chr22	31944461	31957603	+	YWHAH	0.581743	1.92e-07	1.2e-06
ENSG00000164045.11	chr3	48157146	48188402	-	CDC25A	0.581378	7.41e-06	2.14e-05
ENSG00000199961.1	chr17	76561109	76561192	+	SNORD1B	0.580801	0.227799	0.103937
ENSG00000023171.15	chr11	123358428	123627774	+	GRAMD1B	0.580536	3.84e-08	3.44e-07
ENSG00000170312.15	chr10	60778331	60794852	+	CDK1	0.580175	1.21e-07	8.47e-07
ENSG00000175354.18	chr18	12785478	12929643	-	PTPN2	0.580152	2.29e-06	8.34e-06
ENSG00000154079.5	chr6	70566917	70589569	+	SDHAF4	0.580035	0.011285	0.00877453
ENSG00000268205.1	chr19	57304305	57308562	+	CTC-444N24.11	0.579659	0.00270002	0.00265459
ENSG00000132002.7	chr19	14514770	14529770	-	DNAJB1	0.578924	9.95e-09	1.31e-07
ENSG00000134864.10	chr13	100530164	100589528	-	GGACT	0.578888	0.0436142	0.0269673
ENSG00000171806.11	chr1	169792529	169794966	-	METTL18	0.578731	0.000873037	0.0010447
ENSG00000092969.11	chr1	218346235	218444619	+	TGFB2	0.578623	0.00174218	0.00184481
ENSG00000257681.1	chr12	103746315	103768858	-	RP11-341G23.4	0.578567	0.0582062	0.0341779
ENSG00000179041.3	chr8	66429028	66430733	+	RRS1	0.578422	1.17e-05	3.08e-05
ENSG00000174579.3	chr3	136148922	136197241	-	MSL2	0.578331	5.91e-08	4.86e-07
ENSG00000085433.15	chr1	108970214	109042113	-	WDR47	0.577802	7.89e-06	2.26e-05
ENSG00000149646.12	chr20	35954564	36030700	+	CNBD2	0.577769	0.0326769	0.0212587
ENSG00000115282.19	chr2	74483073	74494886	+	TTC31	0.577566	1.7e-06	6.59e-06
ENSG00000165355.7	chr14	39397669	39432500	-	FBXO33	0.57694	1.73e-06	6.69e-06
ENSG00000257891.1	chr14	18920109	18934078	+	CTD-2311B13.1	0.576882	0.203703	0.0949047
ENSG00000234741.7	chr1	173863900	173868882	-	GAS5	0.576813	2.49e-08	2.53e-07
ENSG00000260877.2	chr11	69371463	69372512	+	RP11-211G23.2	0.576638	0.019374	0.0137789
ENSG00000137434.11	chr6	10671418	10694797	-	C6orf52	0.575959	0.0682856	0.0390274
ENSG00000253878.5	chr8	94950037	94951396	+	RP11-347C18.3	0.573693	0.0268754	0.0181479
ENSG00000170473.16	chr12	55901413	55932618	-	PYM1	0.573161	0.000100958	0.000175216
ENSG00000249855.1	chr5	43495073	43496454	-	EEF1A1P19	0.572534	0.00923878	0.00741929
ENSG00000108826.15	chr17	50367857	50373214	-	MRPL27	0.5725	9.32e-08	6.9e-07
ENSG00000121058.4	chr17	56938187	56961054	-	COIL	0.572253	2.38e-06	8.53e-06
ENSG00000266967.6	chr17	42950526	42964498	-	AARSD1	0.571981	0.0345549	0.0222331
ENSG00000107611.14	chr10	16823964	17129831	-	CUBN	0.570671	0.0138783	0.0104446
ENSG00000088986.10	chr12	120469850	120498493	+	DYNLL1	0.569544	7.62e-09	1.05e-07
ENSG00000109511.11	chr4	168092515	168187690	+	ANXA10	0.568955	0.0762838	0.0427249
ENSG00000149591.16	chr11	117199321	117204782	+	TAGLN	0.568705	0.000471613	0.000627655
ENSG00000222365.1	chr20	49280319	49280409	+	SNORD12B	0.568628	0.00930528	0.00746604
ENSG00000233476.3	chr7	22510616	22511999	-	EEF1A1P6	0.568581	0.0490626	0.0296369
ENSG00000168813.16	chr19	32345594	32387667	+	ZNF507	0.567979	6.52e-06	1.93e-05
ENSG00000099326.8	chr19	58561931	58573575	-	MZF1	0.567694	6.76e-05	0.000125778
ENSG00000120137.6	chr5	168548495	168579600	-	PANK3	0.567531	2.18e-05	5.08e-05
ENSG00000260018.1	chr16	84117051	84117571	+	RP11-505K9.1	0.566709	0.163279	0.0792963
ENSG00000167842.15	chr17	5486285	5490814	+	MIS12	0.565807	7.97e-07	3.72e-06
ENSG00000001167.14	chr6	41072945	41099976	+	NFYA	0.565703	6.23e-06	1.86e-05
ENSG00000087074.7	chr19	48872392	48876057	+	PPP1R15A	0.565465	3.79e-07	2.03e-06
ENSG00000131773.13	chr8	135457457	135656722	+	KHDRBS3	0.565263	1.79e-05	4.36e-05
ENSG00000225828.1	chr1	32361270	32364278	-	FAM229A	0.564782	0.0100657	0.00798089
ENSG00000187650.3	chr19	5904858	5910853	+	VMAC	0.564682	0.108032	0.0566187
ENSG00000196460.12	chr2	101397361	101474703	-	RFX8	0.564477	0.000933697	0.00110125
ENSG00000120738.7	chr5	138465490	138469315	+	EGR1	0.564163	0.0593618	0.0347476
ENSG00000198746.12	chr1	26890488	26900466	-	GPATCH3	0.563689	0.00011468	0.000194824
ENSG00000116514.16	chr1	32936445	32964685	-	RNF19B	0.563518	9.61e-07	4.31e-06
ENSG00000228957.1	chr9	97386240	97396112	-	RP11-23J9.3	0.563241	0.0298078	0.019743
ENSG00000210127.1	chrM	5587	5655	-	MT-TA	0.562998	0.101965	0.0540051
ENSG00000011426.10	chr7	36389806	36453791	+	ANLN	0.562879	1.37e-08	1.62e-07
ENSG00000155592.15	chr16	25236001	25257931	-	ZKSCAN2	0.562574	9.68e-05	0.000169254
ENSG00000250731.1	chr19	53479350	53480091	+	TPM3P6	0.562536	0.0917598	0.0496334
ENSG00000233695.2	chr13	113815630	113845744	+	GAS6-AS1	0.562332	0.00380305	0.00352929
ENSG00000278000.1	chr18	80161752	80162413	+	AC139100.4	0.561762	0.165147	0.0800565
ENSG00000090020.10	chr1	27098815	27166981	-	SLC9A1	0.561399	1.14e-06	4.9e-06
ENSG00000203724.10	chr1	197902647	197907367	+	C1orf53	0.560933	0.0497547	0.0299977
ENSG00000247092.6	chr14	95532297	95534872	-	SNHG10	0.560521	4.43e-05	8.89e-05
ENSG00000069275.12	chr1	205712819	205750276	-	NUCKS1	0.560302	1.79e-09	3.97e-08
ENSG00000212907.2	chrM	10470	10766	+	MT-ND4L	0.560029	2.68e-05	5.96e-05
ENSG00000116299.16	chr1	109113679	109206781	+	KIAA1324	0.559812	0.00339305	0.00320979
ENSG00000205212.3	chr17	20836447	20896140	-	CCDC144NL	0.559679	0.000557652	0.000722246
ENSG00000109084.13	chr17	28319095	28328685	+	TMEM97	0.559288	1.57e-06	6.17e-06
ENSG00000160299.16	chr21	46324122	46445769	+	PCNT	0.559117	4.43e-07	2.3e-06
ENSG00000135048.13	chr9	71683366	71816690	-	TMEM2	0.558914	8.59e-07	3.93e-06
ENSG00000103035.10	chr16	74296775	74306288	+	PSMD7	0.55861	1.71e-08	1.92e-07
ENSG00000112984.11	chr5	138178719	138187715	+	KIF20A	0.558588	2.05e-06	7.68e-06
ENSG00000175600.15	chr7	40134977	40860763	+	SUGCT	0.558579	3e-05	6.5e-05
ENSG00000163535.17	chr2	200510008	200583782	+	SGO2	0.558527	2.88e-08	2.76e-07
ENSG00000132522.15	chr17	7311324	7315564	-	GPS2	0.55849	0.010181	0.00805948
ENSG00000279069.1	chr17	58006674	58008187	+	RP11-159D12.6	0.557657	0.0416492	0.0260199
ENSG00000141084.10	chr16	67723066	67806652	-	RANBP10	0.55737	1.31e-05	3.4e-05
ENSG00000226360.5	chr3	61742455	61743106	-	RPL10AP6	0.557285	0.0893431	0.0485713
ENSG00000229124.6	chr10	17214239	17229985	-	VIM-AS1	0.557276	0.00100012	0.00116253
ENSG00000242689.2	chr11	58622673	58625733	+	CNTF	0.556731	0.0608923	0.0354729
ENSG00000146909.7	chr7	156949723	156973182	+	NOM1	0.555744	9.74e-08	7.18e-07
ENSG00000164744.12	chr7	47987148	48029119	-	SUN3	0.555603	0.135659	0.0681202
ENSG00000089280.18	chr16	31180110	31194871	+	FUS	0.555038	2.77e-07	1.58e-06
ENSG00000178385.14	chr2	207821288	208025560	-	PLEKHM3	0.555038	8.9e-05	0.00015798
ENSG00000272703.1	chr18	11857155	11857554	-	RP11-78A19.4	0.554795	0.10816	0.0566794
ENSG00000155966.13	chrX	148500619	149000663	+	AFF2	0.554751	0.0612998	0.0356761
ENSG00000116678.18	chr1	65420652	65641559	+	LEPR	0.554178	0.00311444	0.00298829
ENSG00000240207.6	chr3	158732263	158784070	+	RP11-379F4.4	0.554078	0.044036	0.0271834
ENSG00000135424.15	chr12	55684568	55716043	-	ITGA7	0.553988	0.139118	0.0694964
ENSG00000117724.12	chr1	214603195	214664588	+	CENPF	0.553878	1.26e-07	8.66e-07
ENSG00000248370.1	chr4	188160065	188161139	+	RP11-366H4.1	0.553562	0.0242385	0.0166292
ENSG00000064886.13	chr1	111200771	111243440	+	CHI3L2	0.553455	0.0729282	0.0411996
ENSG00000272994.1	chr2	105334027	105337475	-	RP11-332H14.2	0.553424	0.00309309	0.00297351
ENSG00000204498.10	chr6	31546870	31558829	+	NFKBIL1	0.553223	0.00658377	0.00558926
ENSG00000186185.13	chr17	44924709	44947711	-	KIF18B	0.55307	5.1e-06	1.58e-05
ENSG00000115896.15	chr2	197804702	198572581	+	PLCL1	0.552904	0.0176596	0.0127797
ENSG00000200534.1	chr6	132817219	132817348	+	SNORA33	0.552895	0.0214662	0.0150325
ENSG00000134532.15	chr12	23529500	23951032	-	SOX5	0.552824	0.0255034	0.0173519
ENSG00000176890.15	chr18	657604	673578	+	TYMS	0.552328	1.31e-07	8.87e-07
ENSG00000132912.12	chr5	150708440	150759109	-	DCTN4	0.55177	4.49e-08	3.89e-07
ENSG00000236751.1	chrX	46325924	46327645	-	LINC01186	0.551544	0.11639	0.0600968
ENSG00000170364.12	chr3	4303304	4317567	+	SETMAR	0.551095	0.000121191	0.000203202
ENSG00000125266.6	chr13	106489731	106535114	-	EFNB2	0.551021	2.35e-07	1.39e-06
ENSG00000123444.13	chr11	47572197	47579015	-	KBTBD4	0.550687	2.45e-06	8.75e-06
ENSG00000155438.11	chr2	121726945	121736923	-	NIFK	0.550548	3.2e-08	2.97e-07
ENSG00000063761.15	chr14	77800083	77935012	+	ADCK1	0.550481	0.00125222	0.00140026
ENSG00000138675.16	chr4	80266599	80336680	+	FGF5	0.550391	6.21e-05	0.000117345
ENSG00000116885.18	chr1	36415827	36450451	-	OSCP1	0.549397	0.029298	0.0194741
ENSG00000261889.1	chr16	3156736	3157483	-	RP11-473M20.16	0.549232	0.065565	0.037736
ENSG00000228253.1	chrM	8366	8572	+	MT-ATP8	0.549209	1.83e-05	4.44e-05
ENSG00000213742.6	chr20	25624045	25678074	+	ZNF337-AS1	0.548616	0.0091984	0.00739347
ENSG00000135919.12	chr2	223975112	224039319	-	SERPINE2	0.548509	2.71e-08	2.65e-07
ENSG00000126216.13	chr13	112485005	112588167	-	TUBGCP3	0.548249	6.56e-06	1.93e-05
ENSG00000070182.18	chr14	64746283	64879883	-	SPTB	0.548223	4.9e-05	9.61e-05
ENSG00000282870.1	chr20	29080390	29102761	+	FRG1DP	0.54778	0.0544563	0.0323046
ENSG00000127995.16	chr7	94509219	94557019	+	CASD1	0.547755	0.00101715	0.0011799
ENSG00000148840.10	chr10	102132994	102150331	+	PPRC1	0.547551	5.33e-07	2.67e-06
ENSG00000176692.5	chr16	86567251	86569728	+	FOXC2	0.547535	0.00291124	0.00282382
ENSG00000134297.6	chr12	45173064	45216041	-	PLEKHA8P1	0.547421	0.00070216	0.000872267
ENSG00000241313.2	chr3	149657020	149661364	+	WWTR1-AS1	0.547126	0.129059	0.0654448
ENSG00000088826.17	chr20	4120980	4187747	+	SMOX	0.545598	2.46e-07	1.43e-06
ENSG00000172878.13	chr2	171999583	172082430	+	METAP1D	0.545577	3.36e-05	7.16e-05
ENSG00000276728.1	chr17	45146730	45148470	-	AC142472.6	0.545448	0.104231	0.0549527
ENSG00000110321.15	chr11	10797050	10809110	-	EIF4G2	0.545408	1.31e-09	3.18e-08
ENSG00000115520.8	chr2	197453423	197475308	+	COQ10B	0.544727	3.89e-05	8.01e-05
ENSG00000198786.2	chrM	12337	14148	+	MT-ND5	0.544575	0.000880495	0.00105089
ENSG00000091137.11	chr7	107660635	107717809	+	SLC26A4	0.544172	0.00115455	0.00130958
ENSG00000155329.11	chr5	132996985	133026604	-	ZCCHC10	0.543872	6.98e-05	0.000128955
ENSG00000213626.11	chr2	30231531	30323730	+	LBH	0.543669	7.1e-05	0.000130898
ENSG00000214367.7	chr4	2227464	2242164	-	HAUS3	0.543272	4.47e-06	1.42e-05
ENSG00000101940.17	chrX	48590042	48608867	+	WDR13	0.543003	1.19e-06	5.06e-06
ENSG00000280120.1	chr12	123152324	123153377	-	RP11-546D6.3	0.542968	0.0360994	0.0230228
ENSG00000026036.21	chr20	63659300	63698684	+	RTEL1-TNFRSF6B	0.542911	0.0278018	0.0186922
ENSG00000067798.14	chr12	77324641	78213008	+	NAV3	0.542818	4.72e-07	2.43e-06
ENSG00000227036.6	chr17	72323123	72640472	-	LINC00511	0.54235	0.00272141	0.00266979
ENSG00000242282.6	chr2	3531813	3536873	-	AC108488.4	0.542215	0.0215604	0.0150861
ENSG00000225205.5	chr2	172480840	172556596	-	AC093818.1	0.542194	0.143932	0.0713942
ENSG00000143303.11	chr1	156728442	156736960	+	RRNAD1	0.541099	3.08e-05	6.65e-05
ENSG00000107731.12	chr10	71212570	71302864	+	UNC5B	0.540253	4.49e-05	8.98e-05
ENSG00000187742.14	chr9	89318506	89359662	+	SECISBP2	0.539606	6.96e-07	3.33e-06
ENSG00000102174.8	chrX	22032441	22251310	+	PHEX	0.539243	0.00199636	0.00205947
ENSG00000182326.14	chr12	6988259	7071032	+	C1S	0.538949	0.028403	0.019025
ENSG00000260852.1	chr16	30919319	30923269	-	FBXL19-AS1	0.53844	0.0223284	0.0155317
ENSG00000276791.1	chr16	2777319	2780568	+	CTD-2270P14.5	0.53786	0.0143225	0.0107144
ENSG00000100227.17	chr22	42583721	42614962	-	POLDIP3	0.537293	2.87e-07	1.63e-06
ENSG00000148339.12	chr9	128068201	128109245	+	SLC25A25	0.537021	1.41e-05	3.59e-05
ENSG00000213062.4	chr1	169486076	169486986	+	RP1-206D15.6	0.53699	0.118717	0.0610602
ENSG00000188342.11	chr13	45120515	45284909	+	GTF2F2	0.536963	2.78e-08	2.69e-07
ENSG00000204634.12	chr2	101007617	101252866	-	TBC1D8	0.53683	0.00145995	0.00159067
ENSG00000186472.19	chr7	82754013	83162930	-	PCLO	0.534545	0.00172766	0.00183181
ENSG00000131747.14	chr17	40388516	40417950	-	TOP2A	0.534461	6.45e-09	9.43e-08
ENSG00000089685.14	chr17	78214186	78225636	+	BIRC5	0.533533	4.5e-07	2.33e-06
ENSG00000229563.6	chrX	45505388	45630202	+	LINC01204	0.533219	1.11e-06	4.79e-06
ENSG00000164300.15	chr5	80111651	80256079	-	SERINC5	0.533125	5.35e-05	0.000103373
ENSG00000155090.14	chr8	102648779	102655902	-	KLF10	0.532909	1.41e-07	9.41e-07
ENSG00000120899.17	chr8	27311482	27459391	+	PTK2B	0.532607	0.0311383	0.0204438
ENSG00000092020.10	chr14	35085467	35122517	-	PPP2R3C	0.532309	2.39e-06	8.56e-06
ENSG00000113460.12	chr5	34915376	34925996	+	BRIX1	0.53198	2.71e-07	1.55e-06
ENSG00000168906.12	chr2	85539165	85545280	+	MAT2A	0.530946	8.86e-09	1.19e-07
ENSG00000278948.1	chr22	37943050	37944898	+	RP5-1039K5.12	0.530385	0.00106163	0.00122142
ENSG00000224141.5	chr21	18561265	18760003	-	MIR548XHG	0.530283	0.0505445	0.0303683
ENSG00000222020.2	chr2	239401436	239402364	+	AC062017.1	0.52974	0.144037	0.0714309
ENSG00000163320.10	chr3	88051944	88149885	-	CGGBP1	0.528849	1.84e-05	4.45e-05
ENSG00000283265.1	chr6	137693068	137700415	+	RP11-95M15.3	0.528489	0.152679	0.0748991
ENSG00000240087.3	chr12	68552995	68553882	-	RPSAP12	0.528403	0.034942	0.022434
ENSG00000222022.1	chr2	237421420	237425276	-	AC112721.1	0.528158	4.67e-06	1.47e-05
ENSG00000152359.14	chr5	75674124	75717481	-	POC5	0.527966	7.56e-05	0.00013784
ENSG00000166295.8	chr10	72216000	72235860	+	ANAPC16	0.527624	4.34e-06	1.38e-05
ENSG00000183718.5	chr5	181254417	181261139	-	TRIM52	0.527368	0.000176637	0.00027863
ENSG00000214756.7	chr11	62665309	62668496	+	METTL12	0.526941	4.38e-05	8.8e-05
ENSG00000178209.14	chr8	143915147	143976734	-	PLEC	0.526725	2.44e-08	2.49e-07
ENSG00000077454.15	chr7	100574011	100586153	-	LRCH4	0.526381	0.000134924	0.000221787
ENSG00000105486.13	chr19	48115445	48170603	-	LIG1	0.526367	3.73e-07	2e-06
ENSG00000241547.1	chr1	27325329	27325796	+	ACTG1P20	0.525358	0.0940168	0.0506533
ENSG00000126803.9	chr14	64535905	64546173	+	HSPA2	0.525333	0.000655666	0.000825672
ENSG00000184154.13	chr11	72080331	72110782	+	LRTOMT	0.52494	0.0047306	0.00425004
ENSG00000131043.11	chr20	36236459	36270918	+	AAR2	0.524883	4.82e-06	1.51e-05
ENSG00000122257.18	chr16	24537693	24572863	+	RBBP6	0.524876	2.62e-07	1.51e-06
ENSG00000120437.8	chr6	159760328	159779055	+	ACAT2	0.524869	4.3e-07	2.25e-06
ENSG00000148730.6	chr10	70404379	70428618	+	EIF4EBP2	0.52471	1.42e-07	9.48e-07
ENSG00000106804.7	chr9	120952335	121050276	-	C5	0.524633	0.0434837	0.0269117
ENSG00000262202.4	chr17	19112000	19112636	-	RP11-160E2.6	0.524436	0.0595506	0.034831
ENSG00000119723.16	chr14	73949926	73963670	+	COQ6	0.52395	0.000241449	0.000360588
ENSG00000244026.6	chr3	75421552	75435110	-	FAM86DP	0.523435	3.47e-05	7.32e-05
ENSG00000133808.4	chr11	12276080	12359144	+	MICALCL	0.523301	0.00572892	0.00498572
ENSG00000139160.13	chr12	31647160	31673114	+	ETFBKMT	0.522873	0.0527668	0.0314641
ENSG00000196689.11	chr17	3565444	3609411	-	TRPV1	0.522784	0.0373467	0.0237108
ENSG00000138778.11	chr4	103105806	103198409	-	CENPE	0.522706	1.16e-07	8.18e-07
ENSG00000198727.2	chrM	14747	15887	+	MT-CYB	0.522549	2.16e-05	5.04e-05
ENSG00000174799.10	chr4	55948871	56033363	+	CEP135	0.52206	0.000135855	0.000223135
ENSG00000145147.19	chr4	20253260	20620561	+	SLIT2	0.521921	0.131544	0.0664953
ENSG00000279348.1	chr2	216211404	216213519	+	RP11-566E18.1	0.521382	0.00973305	0.00775535
ENSG00000177614.10	chr1	230314482	230426371	-	PGBD5	0.521284	0.0134785	0.0101914
ENSG00000108587.15	chr17	30477362	30527592	+	GOSR1	0.521277	5.71e-07	2.82e-06
ENSG00000084710.13	chr2	25042130	25159137	+	EFR3B	0.52101	1.42e-05	3.62e-05
ENSG00000156265.15	chr21	29077471	29175889	+	MAP3K7CL	0.520848	0.00749413	0.00623167
ENSG00000108187.15	chr10	68282660	68333049	-	PBLD	0.520633	0.0238489	0.0164119
ENSG00000283498.1	chr5	118974586	118974670	+	MIR1244-2	0.52062	0.253174	0.113433
ENSG00000272888.5	chr15	92882707	92899701	+	LINC01578	0.519943	0.000754653	0.000925222
ENSG00000101361.15	chr20	2652145	2658393	+	NOP56	0.519907	1.06e-07	7.67e-07
ENSG00000276116.2	chr14	65411170	65412690	-	FUT8-AS1	0.519726	0.060417	0.0352507
ENSG00000270055.1	chr15	30487963	30490313	+	CTD-3092A11.2	0.519418	0.0389101	0.0246062
ENSG00000143476.17	chr1	212035553	212107400	+	DTL	0.519207	1.22e-07	8.49e-07
ENSG00000126749.14	chr12	6970893	6979941	+	EMG1	0.518226	3.56e-07	1.93e-06
ENSG00000119446.13	chr9	122237624	122264839	-	RBM18	0.517838	1.53e-06	6.04e-06
ENSG00000167740.9	chr17	4143168	4187310	+	CYB5D2	0.517629	0.000100423	0.000174556
ENSG00000101997.12	chrX	49235467	49250526	+	CCDC22	0.517536	0.000127616	0.000211922
ENSG00000119711.12	chr14	74056850	74084493	-	ALDH6A1	0.517462	0.00164837	0.00176226
ENSG00000147679.11	chr8	116766503	116849463	+	UTP23	0.51701	3.24e-06	1.09e-05
ENSG00000197982.13	chr1	37806979	37809454	+	C1orf122	0.516828	8.26e-06	2.35e-05
ENSG00000006534.15	chr11	68008578	68029282	+	ALDH3B1	0.516672	1.58e-05	3.93e-05
ENSG00000231663.1	chr1	234372807	234373593	-	RP5-827C21.4	0.51662	0.042644	0.0264905
ENSG00000251050.1	chr5	80019609	80019920	+	RP11-168A11.4	0.516364	0.179123	0.0856326
ENSG00000196449.3	chr1	37802944	37808185	-	YRDC	0.515963	1.01e-06	4.44e-06
ENSG00000144589.20	chr2	219597860	219616451	+	STK11IP	0.515417	3.44e-06	1.14e-05
ENSG00000268713.1	chr19	57261354	57262738	+	CTC-444N24.8	0.515303	0.0131483	0.00997019
ENSG00000067715.13	chr12	78863993	79452008	+	SYT1	0.5149	0.143015	0.0710335
ENSG00000183763.8	chr3	49828599	49856574	-	TRAIP	0.514285	7.83e-05	0.000141858
ENSG00000185246.17	chr14	45084099	45116282	+	PRPF39	0.513957	1.16e-05	3.08e-05
ENSG00000167978.16	chr16	2752329	2772538	+	SRRM2	0.513898	5.47e-05	0.000105343
ENSG00000231043.3	chr2	58460292	58462032	-	AC007238.1	0.513841	0.0916769	0.0495945
ENSG00000235823.1	chr10	100373615	100383368	+	OLMALINC	0.513673	0.0569848	0.0335921
ENSG00000086189.9	chr5	62387254	62403939	-	DIMT1	0.513179	1.53e-06	6.04e-06
ENSG00000209082.1	chrM	3230	3304	+	MT-TL1	0.513165	0.0150271	0.0111673
ENSG00000109971.13	chr11	123057489	123063230	-	HSPA8	0.512411	9.5e-10	2.56e-08
ENSG00000213339.8	chr19	10701430	10713437	+	QTRT1	0.512406	4.26e-05	8.6e-05
ENSG00000269893.6	chr4	118278709	118279823	+	SNHG8	0.512107	6.55e-07	3.17e-06
ENSG00000072501.17	chrX	53374149	53422728	-	SMC1A	0.512001	2.93e-08	2.79e-07
ENSG00000198888.2	chrM	3307	4262	+	MT-ND1	0.511796	8.22e-06	2.34e-05
ENSG00000169738.7	chr17	82035136	82037732	-	DCXR	0.511655	1.16e-05	3.08e-05
ENSG00000261071.1	chr6	13614111	13615155	-	RP1-223E5.4	0.511363	0.093135	0.0502264
ENSG00000157064.10	chr1	183248237	183418602	-	NMNAT2	0.511013	0.00751382	0.00624343
ENSG00000267080.5	chr17	44175973	44186717	-	ASB16-AS1	0.510835	0.00132595	0.00146667
ENSG00000264301.1	chr18	14969001	14970468	-	LINC01444	0.510614	0.00376917	0.00350954
ENSG00000165675.16	chrX	130623369	130903317	-	ENOX2	0.510244	1.4e-05	3.58e-05
ENSG00000133935.6	chr14	75649791	75661189	-	C14orf1	0.510243	0.000132846	0.000218752
ENSG00000278784.1	chr14	24201612	24202811	-	RP11-468E2.11	0.510177	0.143182	0.071093
ENSG00000137267.5	chr6	3153669	3157526	-	TUBB2A	0.510047	6.78e-06	1.99e-05
ENSG00000188542.9	chr2	240560054	240564014	+	DUSP28	0.50938	0.0190454	0.0135904
ENSG00000137275.13	chr6	3063991	3115187	+	RIPK1	0.508666	2.97e-05	6.44e-05
ENSG00000123700.4	chr17	70168673	70180048	+	KCNJ2	0.508304	0.0490534	0.0296369
ENSG00000102312.20	chrX	48508962	48520814	+	PORCN	0.508177	1.28e-06	5.31e-06
ENSG00000178028.13	chr1	44213455	44220681	+	DMAP1	0.507911	5.18e-05	0.000100689
ENSG00000154556.17	chr4	185585444	185956652	-	SORBS2	0.507867	0.000429808	0.00058055
ENSG00000142185.16	chr21	44350163	44443081	+	TRPM2	0.507506	0.0191729	0.0136662
ENSG00000053501.12	chr19	17215346	17219829	+	USE1	0.506497	0.000170401	0.00026999
ENSG00000110435.11	chr11	34915829	35020591	+	PDHX	0.506447	3.44e-06	1.14e-05
ENSG00000131061.13	chr20	33731657	33792269	+	ZNF341	0.506188	0.00375966	0.00350214
ENSG00000104147.8	chr15	41309268	41332621	-	OIP5	0.505887	0.000476347	0.000632779
ENSG00000203812.2	chr1	149842188	149842736	-	HIST2H2AA3	0.505839	0.0614856	0.0357537
ENSG00000160752.14	chr1	155308748	155320666	+	FDPS	0.505411	4.86e-07	2.47e-06
ENSG00000150630.3	chr4	176683538	176792727	-	VEGFC	0.505096	1.48e-06	5.92e-06
ENSG00000224975.1	chrX	47204921	47205865	+	INE1	0.504899	0.133067	0.0670884
ENSG00000154928.16	chr3	134597801	135260467	+	EPHB1	0.504885	0.000148055	0.000239675
ENSG00000135111.15	chr12	114670254	114684164	-	TBX3	0.504826	5.31e-06	1.63e-05
ENSG00000068097.14	chr17	60043194	60078931	-	HEATR6	0.504609	6.9e-06	2.01e-05
ENSG00000168575.9	chr8	42416475	42541926	-	SLC20A2	0.504531	7.29e-07	3.48e-06
ENSG00000275835.4	chr15	22983192	23039673	-	TUBGCP5	0.504351	1.1e-05	2.95e-05
ENSG00000228201.1	chr16	648473	649200	-	AL022341.3	0.504181	0.106419	0.0559491
ENSG00000138411.10	chr2	196194370	196593692	-	HECW2	0.503579	1.32e-05	3.41e-05
ENSG00000234694.1	chr1	43354684	43358658	-	RP1-92O14.3	0.502811	0.100083	0.0531397
ENSG00000272533.1	chr14	103337849	103337974	+	SNORA28	0.502568	0.185649	0.0881351
ENSG00000170325.14	chr11	129899706	130002835	-	PRDM10	0.502407	1.98e-05	4.71e-05
ENSG00000125398.5	chr17	72121020	72126420	+	SOX9	0.501994	3.83e-07	2.04e-06
ENSG00000274012.1	chr14	49862550	49862849	-	RN7SL2	0.501806	0.0108602	0.00849555
ENSG00000108349.15	chr17	40140318	40172183	+	CASC3	0.50179	3.29e-06	1.1e-05
ENSG00000183814.15	chr1	226231149	226309869	-	LIN9	0.501034	0.000395989	0.000543679
ENSG00000110921.12	chr12	109573255	109598117	+	MVK	0.500953	8.93e-05	0.000158428
ENSG00000177034.14	chr5	79976731	79991262	-	MTX3	0.500734	1.96e-05	4.66e-05
ENSG00000155085.15	chr6	109492856	109691217	-	AK9	0.5005	0.0307815	0.0202447
ENSG00000079999.13	chr19	10486120	10503741	-	KEAP1	0.500286	1.49e-06	5.93e-06
ENSG00000165775.17	chrX	155025980	155060303	+	FUNDC2	0.499861	2.66e-05	5.92e-05
ENSG00000156697.12	chrX	129906121	129929761	+	UTP14A	0.499251	1.82e-07	1.15e-06
ENSG00000137812.19	chr15	40594020	40664342	+	CASC5	0.499186	2.06e-07	1.25e-06
ENSG00000280758.1	chr9	128630328	128631685	-	RP11-216B9.9	0.498801	0.218087	0.100247
ENSG00000129932.7	chr19	3490821	3500940	-	DOHH	0.498737	0.000438231	0.000591395
ENSG00000015479.17	chr5	139293648	139331359	+	MATR3	0.498549	0.0125125	0.00956218
ENSG00000143479.15	chr1	206635536	206684419	+	DYRK3	0.49805	2.3e-06	8.35e-06
ENSG00000103472.9	chr16	29074976	29116718	+	RRN3P2	0.497866	0.106511	0.0559839
ENSG00000171051.8	chr19	51745172	51804110	-	FPR1	0.497835	0.0485513	0.0293705
ENSG00000099800.7	chr19	2425624	2427894	-	TIMM13	0.497798	2.27e-05	5.22e-05
ENSG00000165392.9	chr8	31033801	31173769	+	WRN	0.497183	2.14e-05	5.01e-05
ENSG00000115414.18	chr2	215360440	215436172	-	FN1	0.49718	2.97e-06	1.02e-05
ENSG00000272777.1	chr4	99067256	99068125	-	RP11-571L19.8	0.496923	0.21053	0.0973499
ENSG00000053747.15	chr18	23689443	23955066	+	LAMA3	0.49685	0.0983046	0.0523867
ENSG00000171346.14	chr17	41513743	41522529	-	KRT15	0.496845	0.00125954	0.0014067
ENSG00000181467.4	chr3	153162270	153170620	+	RAP2B	0.49656	4.68e-08	3.99e-07
ENSG00000188486.3	chr11	119093854	119095467	-	H2AFX	0.496459	7.02e-06	2.04e-05
ENSG00000139926.15	chr14	51489100	51730727	+	FRMD6	0.496438	1.24e-07	8.65e-07
ENSG00000251580.1	chr4	6670725	6673830	-	RP11-539L10.3	0.495669	0.113948	0.059073
ENSG00000007968.6	chr1	23506430	23531220	-	E2F2	0.495338	0.124916	0.0637314
ENSG00000273559.4	chr17	38800434	38825481	-	CWC25	0.49531	0.00268442	0.00264329
ENSG00000129315.9	chr12	48688458	48716998	-	CCNT1	0.494892	1.12e-07	7.98e-07
ENSG00000166012.15	chr11	93729948	93784391	-	TAF1D	0.494508	3.97e-06	1.29e-05
ENSG00000181649.5	chr11	2928273	2929455	-	PHLDA2	0.494242	0.00433839	0.00394092
ENSG00000168685.14	chr5	35852695	35879603	+	IL7R	0.494185	1.31e-05	3.4e-05
ENSG00000145386.9	chr4	121816444	121823933	-	CCNA2	0.493889	1.09e-07	7.85e-07
ENSG00000201302.1	chr9	127448501	127448630	-	SNORA65	0.493596	0.0328182	0.0213352
ENSG00000248476.1	chr21	29351634	29361894	+	BACH1-IT1	0.492986	0.0940363	0.0506578
ENSG00000150456.10	chr13	20728731	20773958	-	EEF1AKMT1	0.492866	0.00186761	0.00194988
ENSG00000095383.19	chr9	98198999	98255721	-	TBC1D2	0.492252	3.53e-05	7.43e-05
ENSG00000273132.1	chr6	149852462	149853192	+	RP11-350J20.12	0.492184	0.011606	0.00898182
ENSG00000162723.9	chr1	159951492	159954254	-	SLAMF9	0.491883	0.102609	0.0542312
ENSG00000122482.20	chr1	90915298	91022272	-	ZNF644	0.491806	1.19e-06	5.05e-06
ENSG00000141560.14	chr17	82716683	82730328	+	FN3KRP	0.491765	1.07e-05	2.9e-05
ENSG00000120458.10	chr11	124766498	124800673	-	MSANTD2	0.491698	6.03e-05	0.000114415
ENSG00000115461.4	chr2	216672105	216695525	-	IGFBP5	0.491683	0.136132	0.0682855
ENSG00000183166.10	chr7	71779491	72447151	-	CALN1	0.491548	0.00129699	0.00144101
ENSG00000269729.1	chr19	46163893	46180647	-	AC006262.4	0.491438	0.067278	0.0385249
ENSG00000131002.11	chrY	19567313	19606274	+	TXLNGY	0.491354	0.000247115	0.000367404
ENSG00000272168.6	chr6	21664772	22368328	+	CASC15	0.491035	0.0502551	0.0302266
ENSG00000101224.17	chr20	3786772	3806121	+	CDC25B	0.491019	9.39e-07	4.23e-06
ENSG00000101019.21	chr20	35302566	35412141	-	UQCC1	0.490772	4.73e-07	2.43e-06
ENSG00000117597.17	chr1	209828007	209857565	+	DIEXF	0.490539	3.34e-07	1.84e-06
ENSG00000242802.6	chr7	4775622	4794312	+	AP5Z1	0.490432	2.85e-05	6.24e-05
ENSG00000006634.7	chr7	87876216	87909541	+	DBF4	0.490311	3.59e-07	1.94e-06
ENSG00000205913.6	chr16	2737076	2752600	-	SRRM2-AS1	0.489259	0.0738423	0.0416376
ENSG00000174307.6	chr1	201464383	201469237	-	PHLDA3	0.488316	8.71e-07	3.98e-06
ENSG00000089327.14	chr19	35154730	35169883	+	FXYD5	0.488215	5.52e-07	2.75e-06
ENSG00000179562.2	chr7	127580618	127593611	-	GCC1	0.487979	1.72e-05	4.22e-05
ENSG00000007516.13	chr16	1333601	1349441	+	BAIAP3	0.487515	0.0673318	0.0385409
ENSG00000255248.7	chr11	122028327	122556721	-	MIR100HG	0.487343	5.9e-05	0.000112305
ENSG00000146066.2	chr5	176388747	176389771	+	HIGD2A	0.487328	1.2e-06	5.08e-06
ENSG00000104835.14	chr19	38915266	38930896	-	SARS2	0.487128	0.170742	0.0823875
ENSG00000180596.7	chr6	26114873	26123926	-	HIST1H2BC	0.486923	9.42e-07	4.23e-06
ENSG00000115548.16	chr2	86440647	86492716	+	KDM3A	0.486805	6.86e-06	2e-05
ENSG00000213860.4	chr7	20002765	20003247	+	RPL21P75	0.486699	0.164173	0.0796617
ENSG00000260630.6	chr16	88663298	88687186	+	SNAI3-AS1	0.486618	0.00986512	0.00784393
ENSG00000177666.16	chr11	818902	825573	+	PNPLA2	0.486039	1.27e-05	3.33e-05
ENSG00000131652.13	chr16	3024027	3027755	+	THOC6	0.48478	9.54e-06	2.64e-05
ENSG00000147082.17	chrX	50202713	50351910	+	CCNB3	0.484337	0.228813	0.104245
ENSG00000168806.7	chr15	43323649	43330605	-	LCMT2	0.484067	9.28e-06	2.58e-05
ENSG00000143951.15	chr2	63121383	63827843	-	WDPCP	0.483793	0.00115967	0.00131305
ENSG00000134256.12	chr1	117001750	117036476	+	CD101	0.483743	0.141891	0.0705606
ENSG00000267123.5	chr17	78617389	78632057	-	CTD-2357A8.3	0.483346	0.000265894	0.000388903
ENSG00000089916.17	chr14	76151916	76254342	+	GPATCH2L	0.483215	3.83e-06	1.25e-05
ENSG00000101574.14	chr18	2537525	2571509	-	METTL4	0.48317	0.000201942	0.000310816
ENSG00000170234.12	chr5	160061801	160119423	-	PWWP2A	0.482942	3.21e-06	1.08e-05
ENSG00000182551.13	chr2	3497361	3519736	-	ADI1	0.482882	8.46e-06	2.4e-05
ENSG00000242612.6	chr16	401826	412487	+	DECR2	0.482125	0.0153703	0.0113885
ENSG00000185467.7	chr7	99173574	99207506	-	KPNA7	0.482045	0.102602	0.0542312
ENSG00000112282.17	chr6	131573966	131628229	-	MED23	0.481569	6.82e-06	2e-05
ENSG00000130066.16	chrX	23783173	23786226	+	SAT1	0.48118	2.76e-05	6.08e-05
ENSG00000186501.14	chr1	27322145	27336400	+	TMEM222	0.480963	5.4e-06	1.65e-05
ENSG00000162419.12	chr1	28668732	28719353	+	GMEB1	0.480925	9.05e-06	2.53e-05
ENSG00000152904.11	chr1	235327350	235344532	+	GGPS1	0.480171	1.87e-05	4.51e-05
ENSG00000245025.2	chr8	22984596	23019335	-	RP11-875O11.1	0.479813	0.129638	0.0656795
ENSG00000161847.13	chr19	10316212	10333640	-	RAVER1	0.479528	0.000119405	0.000200851
ENSG00000132604.10	chr16	69355561	69408571	-	TERF2	0.479198	0.000256724	0.000378938
ENSG00000120370.12	chr1	170532129	170553446	+	GORAB	0.47906	0.00127749	0.0014218
ENSG00000214485.6	chr5	150094302	150095048	+	RPL7P1	0.479059	0.0163808	0.0120244
ENSG00000116903.7	chr1	231332753	231337852	-	EXOC8	0.47902	6.48e-05	0.000121431
ENSG00000174136.11	chr5	98768650	98798643	+	RGMB	0.478758	3.8e-07	2.03e-06
ENSG00000112902.11	chr5	9035026	9546075	-	SEMA5A	0.478716	0.000233194	0.000351584
ENSG00000162300.11	chr11	65084223	65088400	+	ZFPL1	0.478629	6.64e-06	1.96e-05
ENSG00000068028.17	chr3	50329782	50340980	-	RASSF1	0.478291	0.000147165	0.000238664
ENSG00000170852.10	chr7	32868172	32894131	-	KBTBD2	0.477729	1.67e-06	6.53e-06
ENSG00000135045.6	chr9	74946581	74952886	-	C9orf40	0.477705	4.33e-05	8.7e-05
ENSG00000183666.16	chr5	21341833	21589372	+	GUSBP1	0.477437	0.000785074	0.000954976
ENSG00000257218.5	chr12	120446438	120463749	+	GATC	0.47743	1.38e-05	3.52e-05
ENSG00000100297.15	chr22	35400063	35425430	+	MCM5	0.477389	7.55e-07	3.56e-06
ENSG00000198886.2	chrM	10760	12137	+	MT-ND4	0.476829	0.00046704	0.000623501
ENSG00000170836.11	chr17	60600183	60666280	+	PPM1D	0.476678	7.23e-05	0.000132697
ENSG00000085872.14	chr19	16517889	16542530	-	CHERP	0.476169	7.89e-06	2.26e-05
ENSG00000238578.1	chr17	28722582	28722653	+	SNORD4A	0.475826	0.0318372	0.0208358
ENSG00000156239.11	chr21	28872191	28885371	-	N6AMT1	0.475592	0.000141078	0.000230285
ENSG00000121644.18	chr1	244652935	244709033	+	DESI2	0.475433	2.13e-07	1.28e-06
ENSG00000201428.1	chr12	112267077	112267394	+	RN7SKP71	0.475399	0.0100601	0.00797783
ENSG00000135241.16	chr7	108470422	108569666	-	PNPLA8	0.475267	9.56e-05	0.000167693
ENSG00000091831.21	chr6	151656691	152129619	+	ESR1	0.475051	0.0430865	0.026707
ENSG00000169155.9	chr9	126805006	126838210	+	ZBTB43	0.474978	1.33e-05	3.42e-05
ENSG00000163453.11	chr4	57030773	57110385	-	IGFBP7	0.474958	2.22e-06	8.17e-06
ENSG00000112852.6	chr5	141094578	141098703	+	PCDHB2	0.474826	0.115549	0.0597448
ENSG00000103111.14	chr16	77190835	77202405	+	MON1B	0.474631	4.01e-06	1.3e-05
ENSG00000215548.2	chr9	63832127	63859641	-	FRG1JP	0.474492	0.00496959	0.00443027
ENSG00000146707.14	chr7	76609986	76627261	-	POMZP3	0.473852	0.00310127	0.00298008
ENSG00000184441.4	chr21	44331234	44335851	+	AP001062.7	0.473562	0.139853	0.0698093
ENSG00000148400.9	chr9	136494444	136545862	-	NOTCH1	0.473485	4.33e-06	1.38e-05
ENSG00000090263.15	chr7	141002610	141015228	-	MRPS33	0.473313	2.64e-05	5.89e-05
ENSG00000049130.13	chr12	88492793	88580851	-	KITLG	0.473226	3.33e-05	7.09e-05
ENSG00000167721.10	chr17	2322503	2337507	-	TSR1	0.4732	4.29e-08	3.75e-07
ENSG00000132639.12	chr20	10218830	10307418	+	SNAP25	0.472462	0.0210321	0.0147761
ENSG00000244398.1	chr11	16974693	16975013	-	RP11-466H18.1	0.472012	0.0120921	0.00928819
ENSG00000170779.10	chr14	105009573	105021148	-	CDCA4	0.471751	3.25e-07	1.8e-06
ENSG00000135469.13	chr12	56266858	56270966	+	COQ10A	0.471704	0.00246886	0.0024672
ENSG00000197483.9	chr19	55476332	55484487	+	ZNF628	0.471294	0.0310778	0.020413
ENSG00000131351.14	chr19	17049729	17075625	-	HAUS8	0.471067	0.00155101	0.00167407
ENSG00000260917.1	chr10	112823490	112827726	+	RP11-57H14.4	0.47024	0.0265354	0.0179587
ENSG00000197111.15	chr12	53452102	53481162	+	PCBP2	0.470176	0.00017083	0.000270324
ENSG00000206885.1	chr2	231455800	231455936	-	SNORA75	0.470072	0.198064	0.0928633
ENSG00000147133.15	chrX	71366239	71532374	+	TAF1	0.469627	6.88e-06	2.01e-05
ENSG00000148719.14	chr10	72332830	72355230	-	DNAJB12	0.46903	8.36e-06	2.38e-05
ENSG00000156802.12	chr8	123319850	123416350	-	ATAD2	0.468928	1.02e-06	4.48e-06
ENSG00000075218.18	chr22	46296741	46330810	+	GTSE1	0.468868	1.43e-05	3.63e-05
ENSG00000275016.4	chr15	95638346	95825451	+	RP11-61O11.1	0.468651	0.0205792	0.0145032
ENSG00000185437.13	chr21	39445855	39515506	+	SH3BGR	0.468584	0.226879	0.103601
ENSG00000185418.15	chr15	101653598	101724604	-	TARSL2	0.468247	0.000211325	0.000323708
ENSG00000196569.11	chr6	128883141	129516569	+	LAMA2	0.467676	0.049113	0.0296585
ENSG00000274265.4	chr1	149176022	149251013	+	CH17-189H20.1	0.467325	0.218958	0.100565
ENSG00000116350.16	chr1	29147743	29181987	-	SRSF4	0.466856	1.95e-06	7.35e-06
ENSG00000163947.11	chr3	56727418	57079329	-	ARHGEF3	0.466832	0.000898185	0.00106804
ENSG00000137288.9	chr6	33694293	33711727	-	UQCC2	0.466471	1.6e-05	3.97e-05
ENSG00000165891.15	chr12	77021247	77065580	-	E2F7	0.466371	2.85e-06	9.85e-06
ENSG00000230882.1	chr7	76071469	76074963	-	AC005077.14	0.46637	0.282027	0.123629
ENSG00000137038.7	chr9	7796490	7888380	-	TMEM261	0.466192	1.08e-06	4.7e-06
ENSG00000117650.12	chr1	211658657	211675630	-	NEK2	0.466122	1.74e-05	4.27e-05
ENSG00000102890.14	chr16	67199111	67204029	+	ELMO3	0.465983	0.000438687	0.000591627
ENSG00000105866.13	chr7	21428034	21514822	+	SP4	0.465709	0.000226162	0.000342934
ENSG00000225206.7	chr1	97986740	98049863	-	MIR137HG	0.465693	0.113372	0.0588218
ENSG00000130695.13	chr1	26234153	26279038	+	CEP85	0.465638	3.89e-05	8.01e-05
ENSG00000103356.15	chr16	23522014	23557731	-	EARS2	0.46537	6.84e-06	2e-05
ENSG00000198899.2	chrM	8527	9207	+	MT-ATP6	0.465274	9.97e-05	0.000173641
ENSG00000145536.15	chr5	5140330	5320304	+	ADAMTS16	0.464845	0.000239911	0.000359157
ENSG00000255857.5	chr12	120201291	120213138	+	PXN-AS1	0.464808	0.0231324	0.0160044
ENSG00000182224.11	chr17	7857746	7862282	+	CYB5D1	0.464491	0.0681696	0.038971
ENSG00000142409.5	chr19	56087366	56121280	-	ZNF787	0.463599	2.39e-05	5.44e-05
ENSG00000163660.11	chr3	157146508	157160760	-	CCNL1	0.463578	3.95e-05	8.1e-05
ENSG00000088727.12	chr3	47228026	47283451	-	KIF9	0.463522	0.00109092	0.00124715
ENSG00000224843.6	chr6	26956992	27023924	+	LINC00240	0.463233	0.186827	0.0885074
ENSG00000166166.12	chr14	103529184	103537073	+	TRMT61A	0.463179	0.000127425	0.000211747
ENSG00000264334.1	chr18	77983020	77986610	-	RP11-671C19.2	0.462607	1.2e-06	5.09e-06
ENSG00000148344.10	chr9	129738331	129753047	-	PTGES	0.462433	0.117689	0.0606281
ENSG00000182405.5	chr15	34102073	34108684	+	PGBD4	0.46227	0.000416934	0.000565879
ENSG00000138867.16	chr22	24540423	24555935	-	GUCD1	0.462243	6.75e-06	1.98e-05
ENSG00000271430.1	chrX	74200229	74242148	-	RP3-368A4.5	0.461881	0.0910827	0.049351
ENSG00000266278.1	chr18	70380140	70384591	-	RP11-41O4.2	0.461321	0.020941	0.014726
ENSG00000122133.16	chr9	135561756	135566955	+	PAEP	0.460141	0.0720602	0.040784
ENSG00000120334.15	chr1	173799550	173824720	-	CENPL	0.460125	7.68e-05	0.000139567
ENSG00000272142.1	chr6	5029972	5043449	+	RP11-428J1.5	0.460029	0.0928313	0.0500926
ENSG00000128564.6	chr7	101162509	101165593	-	VGF	0.459993	0.0393017	0.0248085
ENSG00000188092.14	chr1	147928393	147993521	+	GPR89B	0.459975	0.0209898	0.014751
ENSG00000122641.10	chr7	41667168	41705834	-	INHBA	0.459708	0.00328254	0.00312164
ENSG00000160226.15	chr21	44328944	44339402	-	C21orf2	0.459408	0.0195846	0.0139024
ENSG00000146670.9	chr11	65066300	65084164	-	CDCA5	0.459311	4.51e-05	8.99e-05
ENSG00000076003.4	chr2	135839626	135876426	-	MCM6	0.459057	5.57e-07	2.76e-06
ENSG00000182903.15	chr4	425815	499156	-	ZNF721	0.458824	1.6e-05	3.97e-05
ENSG00000117481.10	chr1	46340177	46365152	+	NSUN4	0.458594	5.14e-05	0.000100127
ENSG00000124784.8	chr6	7389496	7418037	+	RIOK1	0.458171	5.36e-05	0.000103382
ENSG00000275342.4	chr8	8317736	8386498	-	SGK223	0.457915	0.000257466	0.000379535
ENSG00000124357.12	chr2	71064344	71079805	+	NAGK	0.457757	0.000236665	0.000355507
ENSG00000260257.2	chr20	32856621	32858751	+	RP5-1085F17.3	0.45766	0.00585704	0.00506787
ENSG00000177595.17	chr11	799179	809753	-	PIDD1	0.457452	2.69e-05	5.96e-05
ENSG00000275216.1	chr13	109269634	109273838	+	RP11-54H7.4	0.457342	0.151837	0.0745353
ENSG00000176771.15	chr2	132671799	133568463	-	NCKAP5	0.457028	0.0438095	0.0270806
ENSG00000164543.5	chr7	43582758	43626786	+	STK17A	0.457002	4.26e-07	2.23e-06
ENSG00000149212.11	chr11	95165513	95232541	-	SESN3	0.456949	0.00191826	0.00199536
ENSG00000163659.12	chr3	156673235	156706770	+	TIPARP	0.456659	3.23e-07	1.79e-06
ENSG00000198796.6	chr18	58481247	58628957	-	ALPK2	0.456168	0.000281123	0.000406032
ENSG00000223959.8	chr16	89972586	90002161	+	AFG3L1P	0.455762	4.73e-05	9.35e-05
ENSG00000204946.9	chr7	149262171	149297302	+	ZNF783	0.455665	0.000476913	0.000633159
ENSG00000104320.13	chr8	89933336	90003228	-	NBN	0.455631	4.14e-07	2.18e-06
ENSG00000198301.11	chr4	75940950	75990962	-	SDAD1	0.455546	5.35e-07	2.68e-06
ENSG00000268403.2	chr11	9459556	9460702	-	CTD-2371O3.3	0.455378	0.0187019	0.0134005
ENSG00000170631.14	chr8	144930358	144950888	-	ZNF16	0.454995	0.00310191	0.00298008
ENSG00000101413.11	chr20	38033546	38127780	+	RPRD1B	0.454641	5.48e-06	1.67e-05
ENSG00000248527.1	chr1	633696	634376	+	MTATP6P1	0.454488	0.00104036	0.00120217
ENSG00000157326.18	chr14	23953586	23969279	+	DHRS4	0.454256	0.000866663	0.00103934
ENSG00000160255.17	chr21	44885953	44931989	-	ITGB2	0.454224	0.125358	0.0639353
ENSG00000176046.8	chr16	28532708	28539174	-	NUPR1	0.45414	0.0759783	0.0425966
ENSG00000135763.9	chr1	229626234	229660199	+	URB2	0.454087	2.49e-05	5.62e-05
ENSG00000242294.6	chr7	100336079	100351900	+	STAG3L5P	0.454054	0.00225828	0.00228927
ENSG00000151320.10	chr14	32329273	32837681	+	AKAP6	0.454042	0.0328315	0.0213377
ENSG00000079313.12	chr19	1815246	1848463	-	REXO1	0.453854	3.62e-05	7.56e-05
ENSG00000168003.16	chr11	62856102	62888875	+	SLC3A2	0.453706	5.11e-07	2.58e-06
ENSG00000141458.12	chr18	23506184	23586898	-	NPC1	0.453416	5.38e-08	4.49e-07
ENSG00000086102.18	chr9	33290511	33371157	+	NFX1	0.453259	2.75e-06	9.59e-06
ENSG00000244791.2	chr8	126325495	126329535	+	RP11-65D17.1	0.453051	0.283055	0.123983
ENSG00000269899.1	chr8	11846154	11846391	-	RP11-589N15.2	0.452853	0.256323	0.114525
ENSG00000126368.5	chr17	40092787	40100725	-	NR1D1	0.452389	0.00322537	0.00307442
ENSG00000144331.18	chr2	179441982	179861505	-	ZNF385B	0.452347	0.0113948	0.00884395
ENSG00000182944.17	chr22	29268009	29300525	+	EWSR1	0.451972	7.55e-08	5.83e-07
ENSG00000149532.15	chr11	61402641	61430031	-	CPSF7	0.451831	7.99e-07	3.72e-06
ENSG00000129460.15	chr14	23469688	23509862	+	NGDN	0.451767	7.97e-05	0.000143643
ENSG00000197961.11	chr19	9560353	9584533	-	ZNF121	0.451669	1.28e-07	8.73e-07
ENSG00000189143.9	chr7	73799542	73832693	+	CLDN4	0.451425	0.0465691	0.0283966
ENSG00000178404.9	chr17	78870910	78903217	-	CEP295NL	0.451404	0.217129	0.099837
ENSG00000149346.14	chr20	10435303	10636829	+	SLX4IP	0.451324	0.000225205	0.000341828
ENSG00000160404.17	chr9	127731524	127735317	-	TOR2A	0.450717	0.00166508	0.00177423
ENSG00000113734.17	chr5	173144442	173164387	+	BNIP1	0.450305	0.000399097	0.000546779
ENSG00000198938.2	chrM	9207	9990	+	MT-CO3	0.450182	2.35e-07	1.39e-06
ENSG00000159216.18	chr21	34787801	36004667	-	RUNX1	0.450137	2.71e-05	6e-05
ENSG00000063244.12	chr19	55654146	55674715	+	U2AF2	0.450135	2.52e-06	8.93e-06
ENSG00000179588.8	chr16	88453317	88537016	+	ZFPM1	0.449713	0.000874495	0.00104552
ENSG00000120656.11	chr1	28589323	28643085	-	TAF12	0.449664	0.000359243	0.00049829
ENSG00000233954.6	chr1	15807169	15809348	-	UQCRHL	0.449283	0.0541048	0.0321385
ENSG00000185633.10	chr12	57234903	57240715	-	NDUFA4L2	0.449135	0.211867	0.0978774
ENSG00000188493.14	chr19	40740856	40751553	-	C19orf54	0.448681	0.00717925	0.00600867
ENSG00000256683.6	chr19	51964343	51986856	-	ZNF350	0.448569	0.00243868	0.00244299
ENSG00000269693.1	chr19	12525720	12580975	-	CTD-2192J16.20	0.447639	0.171831	0.0827887
ENSG00000070366.13	chr17	2059839	2303771	-	SMG6	0.447458	1.56e-06	6.17e-06
ENSG00000197580.11	chr11	112175467	112224699	+	BCO2	0.447416	0.202132	0.0942702
ENSG00000094804.9	chr17	40287633	40304657	+	CDC6	0.447232	4.36e-06	1.39e-05
ENSG00000181450.17	chr1	227563543	227677443	+	ZNF678	0.447156	0.00244103	0.00244481
ENSG00000187778.13	chr12	49556544	49568153	-	MCRS1	0.446689	1.5e-06	5.95e-06
ENSG00000141404.15	chr18	11688956	11885685	+	GNAL	0.446457	0.0446093	0.0274582
ENSG00000102547.18	chr13	49308650	49444126	-	CAB39L	0.446391	0.00181407	0.0019037
ENSG00000198824.5	chr13	114314513	114327328	+	CHAMP1	0.446008	6.59e-05	0.000123097
ENSG00000171617.13	chr5	74627406	74641424	-	ENC1	0.445981	4.23e-06	1.36e-05
ENSG00000283050.1	chr4	119407967	119454638	-	GTF2IP12	0.445844	0.0504909	0.0303522
ENSG00000178966.16	chr9	83980711	84004074	+	RMI1	0.445794	0.00218522	0.00222323
ENSG00000260942.1	chr2	240582700	240586699	-	CAPN10-AS1	0.445526	0.0206043	0.0145164
ENSG00000118007.12	chr3	136336233	136752403	-	STAG1	0.445468	1.08e-06	4.68e-06
ENSG00000255224.1	chr8	144078002	144079265	-	CTD-3065J16.9	0.44489	0.31579	0.135153
ENSG00000253802.1	chr8	40298741	40343402	-	CTA-392C11.1	0.444775	0.0354699	0.0227082
ENSG00000103061.12	chr16	68284503	68310946	-	SLC7A6OS	0.444669	0.000224298	0.000340566
ENSG00000243989.8	chr3	51983278	51989202	+	ACY1	0.444483	0.0311603	0.0204553
ENSG00000079459.12	chr8	11795573	11839309	+	FDFT1	0.444009	1.49e-05	3.75e-05
ENSG00000159256.12	chr21	36320189	36386148	+	MORC3	0.443399	5.1e-06	1.58e-05
ENSG00000204977.9	chr13	49995888	50020481	+	TRIM13	0.443185	2.19e-05	5.09e-05
ENSG00000058335.15	chr15	78959947	79090773	-	RASGRF1	0.442754	0.0990604	0.0527183
ENSG00000106305.9	chr7	6009245	6023834	+	AIMP2	0.442236	9.66e-06	2.67e-05
ENSG00000197020.10	chr19	21722766	21767628	-	ZNF100	0.442221	0.146914	0.0725893
ENSG00000123610.4	chr2	151357592	151380048	+	TNFAIP6	0.442204	0.0555194	0.0328531
ENSG00000171456.16	chr20	32358344	32439319	+	ASXL1	0.441879	7.75e-07	3.64e-06
ENSG00000144504.15	chr2	240479422	240569209	-	ANKMY1	0.441385	0.00121954	0.00136881
ENSG00000124225.15	chr20	57648392	57711536	-	PMEPA1	0.441137	7.93e-05	0.000143161
ENSG00000272853.1	chr10	14877688	14878686	-	RP11-398C13.6	0.440901	0.11834	0.0609079
ENSG00000138678.10	chr4	83535914	83605875	+	GPAT3	0.44057	3.05e-07	1.7e-06
ENSG00000213551.4	chr10	73183362	73248862	-	DNAJC9	0.440546	8.54e-07	3.91e-06
ENSG00000101412.12	chr20	33675683	33686404	-	E2F1	0.440462	2.66e-05	5.92e-05
ENSG00000129696.12	chr8	33473386	33513601	-	TTI2	0.44044	7.9e-05	0.000142751
ENSG00000177946.5	chr16	89969791	89972534	-	CENPBD1	0.440432	0.00322058	0.0030705
ENSG00000115841.19	chr2	37923187	38067142	+	RMDN2	0.44043	0.035883	0.0229205
ENSG00000157456.7	chr15	59105078	59125045	+	CCNB2	0.440218	1.09e-05	2.93e-05
ENSG00000127989.13	chr7	91692008	91880720	-	MTERF1	0.43999	8.33e-05	0.000149108
ENSG00000145723.16	chr5	103086000	103120151	-	GIN1	0.439943	0.000922117	0.00109045
ENSG00000041353.9	chr18	54717860	54895516	+	RAB27B	0.43987	0.000933178	0.00110092
ENSG00000138286.14	chr10	73168166	73244504	+	FAM149B1	0.439822	0.000154018	0.000247814
ENSG00000137504.13	chr11	85659708	85682908	-	CREBZF	0.439444	2.29e-05	5.25e-05
ENSG00000181019.12	chr16	69706996	69726951	-	NQO1	0.438885	1.11e-07	7.96e-07
ENSG00000189114.6	chr19	45178745	45181801	+	BLOC1S3	0.43873	0.0171796	0.0125129
ENSG00000151014.5	chr4	139015789	139045939	+	NOCT	0.438351	5.25e-05	0.000101807
ENSG00000254635.5	chr10	28522652	28532743	-	WAC-AS1	0.437551	0.000362636	0.000502638
ENSG00000280302.1	chr18	12279427	12282739	+	RP11-64C12.1	0.437434	0.235517	0.106744
ENSG00000278266.1	chr12	127147149	127150081	+	RP11-575F12.3	0.437295	9.12e-05	0.000161293
ENSG00000169908.11	chr3	149369022	149377865	-	TM4SF1	0.437096	9.48e-08	7.01e-07
ENSG00000132768.13	chr1	43970000	43973369	+	DPH2	0.436896	1.14e-05	3.03e-05
ENSG00000214900.9	chr14	49927571	50092643	-	LINC01588	0.436852	0.0021523	0.00219519
ENSG00000163389.10	chr3	119468938	119494708	+	POGLUT1	0.436825	2.82e-05	6.19e-05
ENSG00000076258.9	chr1	171314208	171342084	+	FMO4	0.436694	0.137743	0.0689397
ENSG00000135457.9	chr12	51093663	51173134	-	TFCP2	0.436304	2.71e-05	6e-05
ENSG00000101384.11	chr20	10637684	10674107	-	JAG1	0.436261	4.69e-05	9.27e-05
ENSG00000185324.21	chr16	89680737	89696364	+	CDK10	0.436117	1.06e-05	2.88e-05
ENSG00000238363.1	chr5	112161485	112161617	+	SNORA13	0.435046	0.131885	0.0666375
ENSG00000070476.14	chr3	126437601	126475919	-	ZXDC	0.434982	5.75e-06	1.73e-05
ENSG00000254860.5	chr11	8964675	8977527	+	TMEM9B-AS1	0.434835	0.102039	0.054025
ENSG00000153237.17	chr2	158171081	158456753	-	CCDC148	0.434543	0.0975335	0.0520829
ENSG00000100461.17	chr14	22893206	22919184	-	RBM23	0.433555	6.18e-06	1.85e-05
ENSG00000205659.10	chr14	74084796	74201235	+	LIN52	0.433488	0.000999981	0.00116253
ENSG00000025770.18	chr22	50508216	50523472	+	NCAPH2	0.433101	3.3e-05	7.04e-05
ENSG00000172974.11	chr2	65205108	65205988	+	AC007318.5	0.432637	0.164355	0.0797411
ENSG00000123609.10	chr2	151270465	151290057	-	NMI	0.432342	0.0117747	0.00908935
ENSG00000094916.14	chr12	54230940	54280133	-	CBX5	0.432318	4.06e-07	2.15e-06
ENSG00000075702.16	chr19	36054881	36105106	+	WDR62	0.432114	0.000731833	0.000903146
ENSG00000250227.1	chr4	164915565	164916983	+	TRIM60P14	0.43191	0.361909	0.150374
ENSG00000144959.9	chr3	172630249	172711218	-	NCEH1	0.43191	9.23e-08	6.85e-07
ENSG00000168795.4	chr9	37438114	37465399	-	ZBTB5	0.431652	0.000418431	0.00056713
ENSG00000233215.5	chr21	22008944	22098459	-	AP000472.2	0.431581	0.191305	0.0901828
ENSG00000233558.1	chr6	116258493	116259115	-	RP3-486I3.4	0.431265	0.261742	0.116565
ENSG00000160783.19	chr1	156212993	156240042	+	PMF1	0.431198	0.00506951	0.00450774
ENSG00000009694.13	chrX	124375903	124963817	-	TENM1	0.430911	0.0766336	0.0428707
ENSG00000136824.18	chr9	104094260	104141417	+	SMC2	0.430667	8.48e-07	3.9e-06
ENSG00000183155.4	chr1	202878957	202889135	-	RABIF	0.430562	0.000861956	0.00103452
ENSG00000249264.1	chr4	105484698	105486080	+	EEF1A1P9	0.430276	0.0969993	0.0518938
ENSG00000272106.1	chr1	1613758	1615795	-	RP11-345P4.9	0.430232	0.0755335	0.0424053
ENSG00000248323.5	chr5	91303029	91314402	-	LUCAT1	0.430047	0.10421	0.0549485
ENSG00000183098.10	chr13	93226842	94407401	+	GPC6	0.429878	0.000175308	0.000276728
ENSG00000136504.11	chr17	49788555	49835030	+	KAT7	0.429844	3.41e-05	7.23e-05
ENSG00000167220.11	chr18	47107403	47150520	-	HDHD2	0.429705	8.87e-05	0.00015769
ENSG00000183840.6	chr2	132416574	132646559	+	GPR39	0.429515	0.00607361	0.00522613
ENSG00000151150.21	chr10	60026298	60733490	-	ANK3	0.429261	0.0808302	0.0447374
ENSG00000234912.10	chr17	77086716	77094990	+	SNHG20	0.428897	0.0093673	0.00750778
ENSG00000239665.8	chr10	13631143	13668445	+	RP11-295P9.3	0.428841	0.0178165	0.0128767
ENSG00000104907.12	chr19	13104902	13117567	-	TRMT1	0.428644	2.12e-05	4.98e-05
ENSG00000124786.9	chr6	8413068	8435483	-	SLC35B3	0.428135	0.00187418	0.00195538
ENSG00000174791.10	chr11	66330242	66336840	-	RIN1	0.42813	0.000121932	0.000203886
ENSG00000206754.1	chr6	132815307	132815379	+	SNORD101	0.428024	0.0584714	0.0343157
ENSG00000268471.5	chr4	152536264	152539263	+	MIR4453	0.427752	0.0225654	0.01567
ENSG00000179630.10	chr13	43879284	43893932	+	LACC1	0.427737	0.0106793	0.00839201
ENSG00000113368.11	chr5	126776623	126837020	+	LMNB1	0.42755	1.59e-05	3.95e-05
ENSG00000173917.10	chr17	48540894	48544989	-	HOXB2	0.427478	0.000641733	0.000810849
ENSG00000101846.6	chrX	7219456	7354810	+	STS	0.427453	0.00232441	0.0023447
ENSG00000198937.8	chr6	37482920	37499922	-	CCDC167	0.4274	0.00255451	0.00253814
ENSG00000269397.1	chr19	23927788	23929287	+	CTB-92J24.2	0.427397	0.207156	0.0962045
ENSG00000271862.1	chr5	83049376	83050964	-	RP11-343L5.2	0.427186	0.138553	0.069276
ENSG00000271936.1	chr2	24825610	24826717	+	RP11-443B20.1	0.427173	0.0316641	0.020743
ENSG00000283341.1	chr11	43578889	43840030	+	RP11-472I20.4	0.427152	0.0782278	0.0435702
ENSG00000279968.1	chr6	138725211	138773652	-	GVQW2	0.427023	0.201324	0.0940295
ENSG00000133773.11	chr12	82223681	82358805	-	CCDC59	0.426556	9.64e-06	2.67e-05
ENSG00000178229.7	chr19	57320509	57330776	+	ZNF543	0.426535	0.000567405	0.000731922
ENSG00000230629.2	chrX	70962964	70963293	+	RPS23P8	0.426048	0.0489678	0.0295947
ENSG00000134107.4	chr3	4979116	4985323	+	BHLHE40	0.426036	2.12e-05	4.97e-05
ENSG00000138303.17	chr10	72096032	72217134	-	ASCC1	0.425857	6.34e-05	0.000119241
ENSG00000144642.21	chr3	28574791	30010391	+	RBMS3	0.425751	0.00376498	0.00350636
ENSG00000164463.12	chr5	173056352	173139284	+	CREBRF	0.425172	0.0110571	0.00862713
ENSG00000076382.16	chr17	28577565	28599279	-	SPAG5	0.424836	1.93e-05	4.61e-05
ENSG00000110031.12	chr11	58526871	58578220	-	LPXN	0.424767	2.08e-05	4.89e-05
ENSG00000132341.11	chr12	130871879	130877678	+	RAN	0.424696	4.13e-08	3.66e-07
ENSG00000169085.11	chr8	66460003	66518524	+	C8orf46	0.424547	0.154846	0.0757895
ENSG00000229419.1	chr9	105520128	105526359	+	RALGAPA1P1	0.42446	0.122063	0.0625166
ENSG00000254505.9	chr14	24209583	24213869	-	CHMP4A	0.424323	0.394636	0.16119
ENSG00000237649.7	chr6	33391536	33409924	+	KIFC1	0.424243	8.5e-05	0.000151702
ENSG00000054148.17	chr9	136848724	136851027	+	PHPT1	0.424137	6.46e-05	0.000121063
ENSG00000138231.12	chr3	138161012	138174949	-	DBR1	0.424112	1.93e-05	4.6e-05
ENSG00000224186.8	chr5	135033280	135358219	+	C5orf66	0.424016	0.214895	0.0989917
ENSG00000175595.14	chr16	13920157	13952345	+	ERCC4	0.423858	9.16e-06	2.56e-05
ENSG00000273148.1	chr20	18794529	18796067	+	RP5-1068E13.7	0.423383	0.15128	0.0743252
ENSG00000227827.3	chr16	16356224	16377507	+	RP11-958N24.2	0.423233	0.016238	0.0119309
ENSG00000088325.15	chr20	31739271	31801805	+	TPX2	0.423008	8.69e-06	2.45e-05
ENSG00000100284.20	chr22	35299275	35347994	+	TOM1	0.422618	0.000366454	0.000507618
ENSG00000119917.13	chr10	89327894	89340971	+	IFIT3	0.422532	0.0600247	0.03504
ENSG00000111652.9	chr12	6723741	6731875	+	COPS7A	0.42239	1.83e-05	4.43e-05
ENSG00000100815.12	chr14	91965991	92040896	-	TRIP11	0.422235	6.95e-05	0.000128445
ENSG00000077092.18	chr3	25174332	25597932	+	RARB	0.422191	0.205399	0.0955463
ENSG00000228328.2	chrX	68070520	68071767	-	RP11-516A11.1	0.42214	0.311799	0.133737
ENSG00000189229.10	chr3	6490479	6736129	+	AC069277.2	0.421567	0.133333	0.0672034
ENSG00000185728.16	chr8	63168553	63212786	+	YTHDF3	0.421548	2.31e-05	5.29e-05
ENSG00000210140.1	chrM	5761	5826	-	MT-TC	0.4215	0.0872483	0.0476222
ENSG00000136560.13	chr2	161136908	161236221	+	TANK	0.421249	3.31e-05	7.05e-05
ENSG00000184792.15	chr22	30693782	30907824	+	OSBP2	0.421075	0.000233285	0.000351603
ENSG00000245522.2	chr11	9754770	9759533	-	RP11-540A21.2	0.421037	0.0205157	0.0144676
ENSG00000177302.14	chr17	18271428	18315007	-	TOP3A	0.420897	5.76e-07	2.83e-06
ENSG00000196177.12	chr10	123008979	123058311	+	ACADSB	0.4206	0.00225518	0.00228768
ENSG00000215190.9	chr6	57946074	57961501	-	LINC00680	0.420449	0.00298389	0.00288393
ENSG00000144026.11	chr2	95147330	95165413	-	ZNF514	0.420402	0.120547	0.0618601
ENSG00000233325.3	chr13	21298139	21306373	+	MIPEPP3	0.420309	0.24008	0.108452
ENSG00000260804.3	chr2	216217045	216220192	+	PKI55	0.420109	0.00494452	0.00441075
ENSG00000175104.14	chr11	36487027	36510272	-	TRAF6	0.420033	2.04e-05	4.81e-05
ENSG00000123473.15	chr1	47250139	47314147	-	STIL	0.420028	2.2e-05	5.11e-05
ENSG00000089692.8	chr12	6772512	6778455	+	LAG3	0.419994	0.338904	0.142765
ENSG00000119508.17	chr9	99821855	99866891	+	NR4A3	0.419657	0.350069	0.146368
ENSG00000277945.1	chr12	65830750	65831050	+	RP11-677M24.1	0.419228	0.230065	0.104737
ENSG00000130023.15	chr6	169751622	169781584	+	ERMARD	0.419142	0.00286637	0.0027871
ENSG00000110330.8	chr11	102347211	102378670	+	BIRC2	0.419048	8.49e-06	2.41e-05
ENSG00000115129.13	chr2	24077433	24085861	-	TP53I3	0.418978	6.68e-05	0.000124609
ENSG00000175087.9	chr1	26111165	26125543	+	PDIK1L	0.418786	0.00177639	0.00187267
ENSG00000125968.8	chr20	31605283	31606515	+	ID1	0.418678	0.000263706	0.000386707
ENSG00000103544.14	chr16	19555240	19706793	+	C16orf62	0.418246	7.15e-06	2.07e-05
ENSG00000137547.8	chr8	54135210	54147901	+	MRPL15	0.418102	1.32e-05	3.4e-05
ENSG00000116717.11	chr1	67685061	67688338	+	GADD45A	0.417555	2.21e-05	5.13e-05
ENSG00000255135.3	chr11	76441338	76444656	-	RP11-111M22.3	0.417496	0.00276648	0.00270928
ENSG00000277149.4	chr7	72558744	72828198	-	TYW1B	0.417375	0.0368518	0.0234403
ENSG00000134809.8	chr11	57528463	57530803	-	TIMM10	0.41727	0.000218453	0.000332968
ENSG00000139719.9	chr12	122229564	122266521	-	VPS33A	0.417145	0.000490626	0.000648686
ENSG00000143149.12	chr1	165662216	165698863	-	ALDH9A1	0.417142	3.7e-06	1.22e-05
ENSG00000246922.8	chr15	65092770	65115197	-	UBAP1L	0.417134	0.0913725	0.0494654
ENSG00000161800.12	chr12	49976923	50033136	-	RACGAP1	0.417078	3.07e-06	1.05e-05
ENSG00000112357.12	chr6	136822564	136913937	+	PEX7	0.41699	0.00276826	0.00270985
ENSG00000161277.10	chr19	36034985	36054762	-	THAP8	0.416346	0.192491	0.090628
ENSG00000165527.6	chr14	49893092	49897054	+	ARF6	0.416123	2.07e-06	7.72e-06
ENSG00000140451.12	chr15	64815632	64825668	-	PIF1	0.415976	0.00468034	0.00421077
ENSG00000240764.3	chr5	141489121	141512979	+	PCDHGC5	0.41582	0.0200747	0.0142011
ENSG00000134324.11	chr2	11677595	11827409	+	LPIN1	0.415605	1.18e-06	5.01e-06
ENSG00000250182.3	chr5	14651941	14653329	-	EEF1A1P13	0.415281	0.0911258	0.0493616
ENSG00000140829.11	chr16	72093562	72112912	+	DHX38	0.415078	2.99e-06	1.02e-05
ENSG00000023909.9	chr1	93885205	93909456	-	GCLM	0.414992	7.61e-05	0.000138545
ENSG00000132406.11	chr4	4235542	4248212	-	TMEM128	0.414432	0.00213741	0.00218297
ENSG00000189266.11	chr1	23959109	23963462	+	PNRC2	0.414366	1e-06	4.44e-06
ENSG00000263412.1	chr17	48045141	48048073	-	RP5-890E16.2	0.414346	0.0446716	0.0274815
ENSG00000260456.6	chr16	87083562	87317420	-	C16orf95	0.414179	0.195891	0.091979
ENSG00000204434.5	chr2	131591752	131627266	+	POTEKP	0.414096	0.0393667	0.0248461
ENSG00000113391.17	chr5	93618069	94111699	-	FAM172A	0.413928	7.22e-05	0.000132633
ENSG00000145781.8	chr5	116084991	116412762	+	COMMD10	0.413912	0.00470567	0.00423186
ENSG00000212607.1	chr11	8685439	8685569	+	SNORA3B	0.413742	0.146625	0.0724747
ENSG00000214279.12	chr10	133453928	133523558	+	SCART1	0.413673	0.00724636	0.00605808
ENSG00000119681.11	chr14	74498170	74612378	-	LTBP2	0.413453	1.21e-06	5.09e-06
ENSG00000232859.9	chr17	27878314	27894752	-	LYRM9	0.41283	0.135667	0.0681202
ENSG00000165029.15	chr9	104781002	104928237	-	ABCA1	0.412737	0.00670968	0.00567262
ENSG00000259781.1	chr15	71164770	71165415	-	RP11-673C5.1	0.412254	0.0193548	0.0137718
ENSG00000179950.13	chr8	143816344	143829859	-	PUF60	0.41223	1.54e-06	6.08e-06
ENSG00000107020.9	chr9	5357973	5437878	-	PLGRKT	0.411959	9.32e-05	0.000163967
ENSG00000247271.6	chr11	10858259	10906802	+	ZBED5-AS1	0.411905	0.0176718	0.0127865
ENSG00000094631.18	chrX	48801377	48824982	+	HDAC6	0.411897	0.000110148	0.000188477
ENSG00000156256.14	chr21	29024629	29054488	+	USP16	0.411768	1.43e-06	5.76e-06
ENSG00000279602.1	chr17	43360041	43361361	-	CTD-3014M21.1	0.411556	0.000329499	0.000463125
ENSG00000230202.1	chr6	117998975	117999448	+	RP11-632C17__A.1	0.411327	0.0152993	0.0113452
ENSG00000160818.16	chr1	156594487	156601496	-	GPATCH4	0.410923	0.000113931	0.000193772
ENSG00000274523.4	chr7	75027122	75074228	-	RCC1L	0.410745	1.57e-05	3.92e-05
ENSG00000130159.13	chr19	11505916	11529174	-	ECSIT	0.41057	0.000110788	0.000189355
ENSG00000175221.14	chr19	867630	893218	-	MED16	0.409943	0.000114335	0.000194385
ENSG00000281508.1	chrX	140783176	140784660	+	CDR1-AS	0.409714	0.359411	0.149529
ENSG00000072135.12	chr2	130356007	130375409	+	PTPN18	0.409691	0.000239972	0.000359157
ENSG00000006695.10	chr17	14069496	14208677	+	COX10	0.409374	3.17e-05	6.8e-05
ENSG00000164611.12	chr5	160421822	160428744	+	PTTG1	0.409111	1.31e-05	3.4e-05
ENSG00000187860.10	chr22	30356635	30378658	+	CCDC157	0.408974	0.0788994	0.0438521
ENSG00000196652.11	chr7	99504651	99534700	+	ZKSCAN5	0.408506	2.16e-05	5.04e-05
ENSG00000150967.17	chr12	122920951	122981649	-	ABCB9	0.408256	0.000241489	0.000360588
ENSG00000258366.7	chr20	63657810	63696253	+	RTEL1	0.407928	0.033387	0.0216362
ENSG00000151025.9	chr10	25175062	25602226	+	GPR158	0.407888	0.000243335	0.000362742
ENSG00000280721.1	chr2	87439523	87459044	-	AC133644.2	0.407851	0.365829	0.151716
ENSG00000010292.12	chr12	6493356	6531955	+	NCAPD2	0.407768	1.1e-06	4.76e-06
ENSG00000169660.15	chr17	82418318	82442645	+	HEXDC	0.407725	0.00167627	0.00178404
ENSG00000165632.7	chr10	7818504	8016627	+	TAF3	0.407457	0.000901969	0.00107123
ENSG00000107959.15	chr10	3137728	3172841	-	PITRM1	0.407046	4.33e-07	2.26e-06
ENSG00000278311.4	chr17	36544888	36589848	+	GGNBP2	0.40701	2.62e-05	5.85e-05
ENSG00000090621.13	chr1	39560816	39576790	-	PABPC4	0.406978	2.02e-07	1.23e-06
ENSG00000221978.11	chr1	1385711	1399328	-	CCNL2	0.406791	2.1e-06	7.82e-06
ENSG00000139083.10	chr12	11649854	11895402	+	ETV6	0.406789	2.86e-05	6.26e-05
ENSG00000188312.13	chr9	92325484	92620533	+	CENPP	0.406759	0.00473425	0.00425247
ENSG00000171877.20	chr15	43870761	44195252	-	FRMD5	0.406744	7.19e-06	2.08e-05
ENSG00000141682.11	chr18	59899948	59904306	+	PMAIP1	0.406541	0.000281121	0.000406032
ENSG00000177173.5	chr1	116532936	116534092	-	NAP1L4P1	0.406437	0.0827776	0.0456468
ENSG00000241280.1	chr3	101960358	101997926	+	RP11-221J22.2	0.406376	0.332158	0.140539
ENSG00000137337.14	chr6	30699807	30717889	-	MDC1	0.406121	0.00113993	0.00129463
ENSG00000167106.11	chr9	127940579	127980513	-	FAM102A	0.405852	0.000440921	0.00059378
ENSG00000224959.1	chr2	111491943	111494811	-	AC017002.2	0.405712	0.0871777	0.0475952
ENSG00000129810.14	chr3	20160593	20186292	-	SGO1	0.4056	9.57e-05	0.000167803
ENSG00000222032.1	chr2	237428920	237434822	-	AC112721.2	0.405458	3.06e-05	6.61e-05
ENSG00000006607.13	chr2	241356243	241494841	+	FARP2	0.405308	1.31e-06	5.41e-06
ENSG00000230626.4	chr7	129126518	129130793	+	RP11-286H14.4	0.404809	0.357132	0.148732
ENSG00000089009.15	chr12	112405190	112418838	-	RPL6	0.404777	6.81e-08	5.38e-07
ENSG00000094975.13	chr1	172532349	172611833	+	SUCO	0.404551	8.09e-06	2.31e-05
ENSG00000109911.17	chr11	31509750	31783998	+	ELP4	0.404256	0.000271328	0.000394926
ENSG00000232453.6	chr1	58882868	58903747	-	RP4-794H19.1	0.404224	0.126683	0.0644356
ENSG00000101306.10	chr20	31819308	31834689	+	MYLK2	0.404107	0.0888364	0.0483308
ENSG00000130726.11	chr19	58544091	58550722	+	TRIM28	0.404029	1.66e-06	6.5e-06
ENSG00000166747.12	chr16	71729000	71809201	-	AP1G1	0.403762	8.01e-07	3.72e-06
ENSG00000145431.10	chr4	156760454	156971394	-	PDGFC	0.403727	2.34e-05	5.35e-05
ENSG00000124659.6	chr6	42744481	42746096	-	TBCC	0.403426	0.000424983	0.000574723
ENSG00000081791.8	chr5	141923808	141942047	+	KIAA0141	0.403422	3.58e-05	7.5e-05
ENSG00000078177.13	chr4	40056826	40158252	+	N4BP2	0.402992	0.00296494	0.00286869
ENSG00000100387.8	chr22	40951347	40973309	+	RBX1	0.402707	7.37e-05	0.000134821
ENSG00000181938.13	chr16	58295080	58406144	+	GINS3	0.402501	5.21e-05	0.000101207
ENSG00000261251.1	chr22	43812456	43817394	+	RP3-388M5.9	0.402418	0.261289	0.116397
ENSG00000263826.1	chr3	186781780	186784179	-	RP11-573D15.9	0.402205	0.309335	0.13287
ENSG00000204568.11	chr6	30617709	30626395	+	MRPS18B	0.402057	1.35e-05	3.47e-05
ENSG00000171453.17	chr6	43509702	43529585	+	POLR1C	0.40179	7.35e-06	2.12e-05
ENSG00000059769.19	chr9	111631352	111654351	+	DNAJC25	0.401775	0.00680094	0.00574223
ENSG00000105732.12	chr19	42068477	42081549	+	ZNF574	0.401578	0.000249181	0.000369987
ENSG00000229043.2	chr7	1160374	1165267	+	AC091729.9	0.400928	0.0443798	0.0273402
ENSG00000141562.17	chr17	82458180	82490537	+	NARF	0.400839	0.000107787	0.000184998
ENSG00000204348.9	chr6	31969810	31972292	-	DXO	0.399946	0.0329891	0.0214277
ENSG00000247315.3	chr20	296968	300321	+	ZCCHC3	0.39967	0.000830934	0.00100183
ENSG00000184083.11	chrX	54068324	54183281	-	FAM120C	0.399499	0.0179203	0.0129372
ENSG00000258077.2	chr12	75563202	75984015	-	RP11-114H23.1	0.399341	0.208161	0.0965418
ENSG00000052841.14	chr11	43358932	43494933	+	TTC17	0.399308	8.24e-06	2.34e-05
ENSG00000130592.14	chr11	1852970	1892267	+	LSP1	0.399263	0.138453	0.0692488
ENSG00000002549.12	chr4	17577192	17607972	+	LAP3	0.399179	5.46e-06	1.66e-05
ENSG00000051825.14	chr12	123152320	123244014	-	MPHOSPH9	0.399174	1.67e-05	4.12e-05
ENSG00000165526.8	chr11	126202094	126211692	-	RPUSD4	0.398577	4.86e-05	9.55e-05
ENSG00000070047.11	chr11	576486	612222	+	PHRF1	0.398533	0.000299852	0.000429228
ENSG00000149506.11	chr11	60867562	60875693	+	ZP1	0.398152	0.212053	0.0979435
ENSG00000252690.3	chr15	82752884	82757208	+	SCARNA15	0.398011	0.0198315	0.0140489
ENSG00000115163.14	chr2	26764289	26801067	+	CENPA	0.397752	9.35e-05	0.000164416
ENSG00000129038.15	chr15	73925989	73952137	+	LOXL1	0.397711	0.000238341	0.000357366
ENSG00000245317.2	chr5	179859013	179861283	+	CTC-241N9.1	0.397136	0.32092	0.136815
ENSG00000171033.12	chr8	78516139	78605267	+	PKIA	0.396989	0.000244362	0.000364153
ENSG00000279164.1	chr20	23148086	23149939	+	RP4-737E23.5	0.396909	0.239909	0.108385
ENSG00000183077.15	chr17	78187317	78207701	+	AFMID	0.396306	0.000828792	0.000999514
ENSG00000126804.13	chr14	64503712	64533690	+	ZBTB1	0.396158	8.11e-05	0.000145721
ENSG00000196387.9	chr12	133079838	133107544	+	ZNF140	0.395932	0.0032047	0.0030599
ENSG00000100739.10	chr14	96255824	96268967	+	BDKRB1	0.395779	0.0910844	0.049351
ENSG00000075391.16	chr1	178094141	178484147	+	RASAL2	0.395637	6.28e-06	1.87e-05
ENSG00000076650.6	chr19	33080880	33130542	+	GPATCH1	0.395392	0.0054602	0.0047908
ENSG00000132436.11	chr7	50444128	50542535	-	FIGNL1	0.395346	6.28e-05	0.000118296
ENSG00000230383.1	chr7	137721985	137722846	+	AC009245.3	0.39527	0.18306	0.0870693
ENSG00000235194.8	chr14	23295643	23302848	-	PPP1R3E	0.395213	0.0131941	0.00999819
ENSG00000073111.13	chr3	127598223	127622436	+	MCM2	0.395094	4.19e-06	1.35e-05
ENSG00000112167.9	chr6	39104064	39115189	-	SAYSD1	0.394798	0.00909	0.00732464
ENSG00000147535.16	chr8	38263130	38269243	-	PLPP5	0.394785	0.00534158	0.00469954
ENSG00000197594.11	chr6	131808016	131895155	+	ENPP1	0.394703	0.00524606	0.00463725
ENSG00000113328.18	chr5	163437569	163446151	+	CCNG1	0.39431	7.35e-07	3.49e-06
ENSG00000069431.11	chr12	21797401	21942529	-	ABCC9	0.394184	0.28635	0.125134
ENSG00000011143.16	chr17	58205437	58219605	-	MKS1	0.393855	0.00215081	0.00219436
ENSG00000146842.16	chr7	130164715	130207770	-	TMEM209	0.393785	1.94e-05	4.61e-05
ENSG00000166483.10	chr11	9573681	9593457	+	WEE1	0.393735	2.22e-05	5.13e-05
ENSG00000168874.12	chr2	85751344	85788066	+	ATOH8	0.393589	0.383916	0.157713
ENSG00000184381.18	chr22	38111495	38205690	-	PLA2G6	0.393554	0.0144187	0.0107721
ENSG00000185088.13	chr15	63125872	63158021	-	RPS27L	0.393489	5e-06	1.55e-05
ENSG00000113810.15	chr3	160399274	160434962	+	SMC4	0.3933	5.05e-08	4.26e-07
ENSG00000132773.11	chr1	45339670	45343975	+	TOE1	0.393019	8.75e-05	0.000155694
ENSG00000182810.6	chr16	68021274	68023442	-	DDX28	0.392692	0.00181464	0.00190385
ENSG00000161513.11	chr17	74862497	74873031	-	FDXR	0.392662	3.42e-05	7.25e-05
ENSG00000112118.17	chr6	52264009	52284881	-	MCM3	0.392479	4.88e-06	1.53e-05
ENSG00000173209.22	chr2	61177418	61191203	+	AHSA2	0.39221	8.12e-05	0.000145782
ENSG00000173653.7	chr11	66842835	66846546	+	RCE1	0.392093	0.00336516	0.00318675
ENSG00000107521.18	chr10	98416198	98446947	-	HPS1	0.39192	0.000121621	0.000203696
ENSG00000177410.12	chr20	49278178	49295738	+	ZFAS1	0.391828	3.16e-05	6.78e-05
ENSG00000182141.10	chr19	21291160	21329425	-	ZNF708	0.391813	0.0231277	0.0160036
ENSG00000129566.12	chr14	20365667	20413429	-	TEP1	0.391798	0.000159596	0.000255555
ENSG00000199377.1	chr1	44721786	44721902	-	RNU5F-1	0.39105	0.210301	0.0972936
ENSG00000143819.12	chr1	225810092	225845563	+	EPHX1	0.390721	0.000732648	0.000903657
ENSG00000156976.15	chr3	186783205	186789900	+	EIF4A2	0.390335	1.57e-07	1.02e-06
ENSG00000153294.11	chr6	47685864	47722021	+	ADGRF4	0.39029	0.0275225	0.0185154
ENSG00000105085.10	chr19	16574907	16629062	-	MED26	0.390215	0.00399562	0.00367211
ENSG00000100105.17	chr22	31325804	31346232	-	PATZ1	0.390145	0.00299194	0.00289047
ENSG00000157168.18	chr8	31639386	32767959	+	NRG1	0.390123	1.48e-05	3.73e-05
ENSG00000159069.13	chr9	136940435	136944696	-	FBXW5	0.389728	0.000180884	0.000283899
ENSG00000205209.7	chr19	34593329	34675699	-	SCGB2B2	0.389686	0.35596	0.148374
ENSG00000263786.1	chr17	75145261	75146546	-	RP11-649A18.4	0.389628	0.253426	0.113491
ENSG00000103248.18	chr16	86530176	86555235	-	MTHFSD	0.389548	0.00108052	0.00123745
ENSG00000215154.6	chr16	2603350	2630494	+	AC141586.5	0.389386	0.0885915	0.0482151
ENSG00000185262.8	chr17	76265202	76271299	+	UBALD2	0.388846	0.000187471	0.000291745
ENSG00000136603.13	chr3	170357678	170396835	+	SKIL	0.388743	0.0320435	0.0209374
ENSG00000095303.14	chr9	122370530	122395703	+	PTGS1	0.388553	0.0640411	0.0370008
ENSG00000126756.11	chrX	47651798	47659161	-	UXT	0.38852	0.000151946	0.000245093
ENSG00000121211.7	chr4	153344649	153415118	+	MND1	0.388516	0.0143282	0.0107151
ENSG00000271533.1	chrX	74209976	74213660	-	RP3-368A4.6	0.387994	0.238936	0.108
ENSG00000164118.12	chr4	174283677	174333380	+	CEP44	0.387462	0.000319736	0.000451801
ENSG00000146856.14	chr7	134986508	135147963	+	AGBL3	0.387345	0.334685	0.141345
ENSG00000103335.20	chr16	88715343	88785211	-	PIEZO1	0.386953	2.28e-05	5.24e-05
ENSG00000261094.2	chr9	122937623	122940333	+	RP11-355O1.11	0.386746	0.208337	0.0966133
ENSG00000156508.17	chr6	73515750	73523797	-	EEF1A1	0.386716	2.93e-09	5.51e-08
ENSG00000225630.1	chr1	629640	630683	+	MTND2P28	0.386497	0.0107449	0.00842592
ENSG00000148153.13	chr9	112683926	112718236	-	INIP	0.386462	0.000106086	0.000182497
ENSG00000197959.13	chr1	171841498	172418466	+	DNM3	0.386367	0.00887778	0.00719225
ENSG00000111860.13	chr6	118460772	118710075	-	CEP85L	0.386313	0.000154076	0.000247818
ENSG00000232450.1	chr1	113698884	113699631	-	RP4-730K3.3	0.386205	0.384819	0.157968
ENSG00000106829.18	chr9	79571773	79726882	+	TLE4	0.386021	5.95e-05	0.000113237
ENSG00000240476.1	chr3	98981058	98983096	+	LINC00973	0.385772	0.00333111	0.00315782
ENSG00000154803.12	chr17	17212212	17237188	-	FLCN	0.385488	2.51e-05	5.66e-05
ENSG00000173992.8	chr11	66592821	66606019	+	CCS	0.38543	0.00152219	0.0016489
ENSG00000164548.10	chr7	23504780	23532041	-	TRA2A	0.385354	0.000389211	0.00053568
ENSG00000152433.14	chr19	57363477	57379565	+	ZNF547	0.385343	0.0911248	0.0493616
ENSG00000163491.16	chr3	27110085	27369460	-	NEK10	0.384736	0.0744436	0.0419032
ENSG00000253636.1	chr8	73052178	73063061	+	RP11-531A24.5	0.384504	0.325833	0.13856
ENSG00000164219.9	chr5	115204012	115262872	-	PGGT1B	0.38446	0.00047483	0.000631186
ENSG00000251127.2	chr8	61759094	61765969	-	RP11-280G9.1	0.384175	0.0786158	0.0437365
ENSG00000225830.11	chr10	49455368	49539538	-	ERCC6	0.383791	0.000366117	0.000507307
ENSG00000179869.14	chr7	48171458	48647496	+	ABCA13	0.383663	0.0220541	0.0153789
ENSG00000100897.17	chr14	24114195	24125242	+	DCAF11	0.383332	0.00011949	0.000200868
ENSG00000171132.13	chr2	45651345	46187990	+	PRKCE	0.383318	3.75e-05	7.79e-05
ENSG00000104361.9	chr8	98189833	98294393	-	NIPAL2	0.383183	0.0610894	0.0355785
ENSG00000227081.5	chr12	3211663	3211917	-	RP11-543P15.1	0.382824	0.0459062	0.028076
ENSG00000064995.16	chr6	34877778	34888089	-	TAF11	0.382774	0.000151255	0.00024432
ENSG00000105676.13	chr19	19033575	19060311	+	ARMC6	0.382357	0.000403847	0.000551944
ENSG00000105750.14	chr19	20923222	20950697	+	ZNF85	0.382232	0.20628	0.0958866
ENSG00000197372.9	chr19	23525631	23687220	-	ZNF675	0.381942	0.0109947	0.00858439
ENSG00000278212.1	chrY	11153858	11159013	-	MAFIP	0.381863	0.282296	0.123735
ENSG00000132185.16	chr1	161706972	161714352	+	FCRLA	0.381661	0.0708911	0.0402051
ENSG00000008083.13	chr6	15246296	15522040	+	JARID2	0.38126	0.000103664	0.000178878
ENSG00000174529.7	chr1	205083129	205084460	-	TMEM81	0.381044	0.0447365	0.0275064
ENSG00000175213.2	chr11	46700818	46705912	+	ZNF408	0.380952	0.000888529	0.00105879
ENSG00000158258.16	chr3	139935185	140577397	+	CLSTN2	0.380889	0.0490724	0.029638
ENSG00000152193.7	chr13	78614291	78659179	-	RNF219	0.380678	2.82e-05	6.19e-05
ENSG00000127419.16	chr4	932387	958656	+	TMEM175	0.380567	0.000402686	0.000550997
ENSG00000127720.7	chr12	82358497	82479236	+	METTL25	0.380545	0.0318613	0.0208396
ENSG00000265843.2	chr18	77971294	77993722	-	LINC01029	0.380509	1.93e-06	7.31e-06
ENSG00000135521.8	chr6	143843344	143863812	+	LTV1	0.380476	6.18e-05	0.000116849
ENSG00000243199.1	chr4	65573459	65574328	+	RP11-408P14.1	0.380236	0.000112698	0.000192183
ENSG00000161912.17	chr6	41101022	41140835	+	ADCY10P1	0.380195	0.0855604	0.0468942
ENSG00000272829.1	chr22	20981361	20981755	-	XXbac-B135H6.18	0.379973	0.42657	0.170869
ENSG00000102007.10	chrX	49171926	49175239	+	PLP2	0.379631	4.26e-06	1.36e-05
ENSG00000077514.8	chr11	74493851	74669117	+	POLD3	0.379607	3.7e-05	7.7e-05
ENSG00000111602.11	chr12	56416373	56449403	-	TIMELESS	0.37946	3.86e-05	7.98e-05
ENSG00000165699.13	chr9	132891348	132944633	-	TSC1	0.379318	1.14e-05	3.03e-05
ENSG00000154781.15	chr3	14651746	14672659	+	CCDC174	0.378507	0.000656264	0.000826194
ENSG00000165417.11	chr14	81175452	81221377	-	GTF2A1	0.378475	0.00233445	0.0023543
ENSG00000141543.9	chr17	80135214	80147183	-	EIF4A3	0.378288	5.39e-06	1.65e-05
ENSG00000185022.11	chr22	38200767	38216511	+	MAFF	0.378187	0.000166684	0.000265395
ENSG00000251669.5	chr4	3941760	3955419	-	FAM86EP	0.378156	0.0694978	0.0395592
ENSG00000210100.1	chrM	4263	4331	+	MT-TI	0.378011	0.180872	0.0862674
ENSG00000173614.13	chr1	9943428	9985501	+	NMNAT1	0.377828	0.0350155	0.022458
ENSG00000176248.8	chr9	137174784	137188549	-	ANAPC2	0.37756	0.000210065	0.000321997
ENSG00000142556.18	chr19	52012765	52030240	-	ZNF614	0.377364	0.000758749	0.000928725
ENSG00000154920.14	chr17	50373220	50381483	+	EME1	0.377246	0.000374769	0.000517068
ENSG00000130522.5	chr19	18279760	18281622	-	JUND	0.376927	0.00481461	0.00431347
ENSG00000185420.18	chr1	245749342	246507312	-	SMYD3	0.37691	0.000123186	0.000205704
ENSG00000249417.1	chr3	141267353	141367137	-	RP11-438D8.2	0.376745	0.150081	0.0738585
ENSG00000105447.12	chr19	48445773	48457022	+	GRWD1	0.37668	7.92e-05	0.000143104
ENSG00000204442.3	chr13	107163510	107866735	-	FAM155A	0.376631	0.0360922	0.0230228
ENSG00000161547.15	chr17	76734115	76737374	-	SRSF2	0.376572	1.26e-06	5.25e-06
ENSG00000100162.14	chr22	41938721	41947164	-	CENPM	0.37648	0.0118774	0.0091561
ENSG00000156687.10	chr8	35235457	35796550	+	UNC5D	0.376478	0.263259	0.117052
ENSG00000139618.14	chr13	32315474	32400266	+	BRCA2	0.376399	2.02e-05	4.78e-05
ENSG00000163939.18	chr3	52545352	52685917	-	PBRM1	0.376262	1.65e-05	4.09e-05
ENSG00000168522.12	chr8	43034194	43085788	+	FNTA	0.375916	4.14e-05	8.4e-05
ENSG00000119392.14	chr9	128504700	128542288	+	GLE1	0.375125	2.85e-05	6.25e-05
ENSG00000055044.10	chr2	202265716	202303666	+	NOP58	0.374629	2.05e-06	7.67e-06
ENSG00000136153.19	chr13	75620434	75859870	+	LMO7	0.374414	1.49e-06	5.95e-06
ENSG00000110871.14	chr12	120503274	120534434	-	COQ5	0.374334	0.000114582	0.000194731
ENSG00000160799.11	chr3	46921726	46982010	-	CCDC12	0.374327	0.000544496	0.000708877
ENSG00000141391.13	chr18	12407896	12432238	+	PRELID3A	0.374116	0.0998255	0.053034
ENSG00000119397.16	chr9	121074863	121177610	+	CNTRL	0.374039	0.00164127	0.00175592
ENSG00000151148.13	chr12	109477402	109536705	+	UBE3B	0.373922	5.64e-06	1.71e-05
ENSG00000162618.12	chr1	78889764	79006718	-	ADGRL4	0.373833	0.000118201	0.000199282
ENSG00000166508.17	chr7	100092728	100101940	-	MCM7	0.373717	6.71e-06	1.97e-05
ENSG00000129933.20	chr19	19320681	19358755	+	MAU2	0.373559	2.73e-05	6.05e-05
ENSG00000145476.15	chr4	186191520	186213456	+	CYP4V2	0.373221	0.0115063	0.00891274
ENSG00000138074.14	chr2	27199587	27212958	-	SLC5A6	0.372904	2.13e-05	4.99e-05
ENSG00000104419.14	chr8	133237171	133302022	-	NDRG1	0.372818	7.34e-05	0.000134237
ENSG00000132286.11	chr11	6481447	6484679	+	TIMM10B	0.372716	4.21e-05	8.51e-05
ENSG00000154059.9	chr18	24426616	24453535	+	IMPACT	0.37236	5.38e-05	0.000103732
ENSG00000125827.8	chr20	7977348	8019829	-	TMX4	0.372348	0.000101843	0.000176344
ENSG00000270964.1	chr15	67541072	67542604	-	RP11-502I4.3	0.372201	0.151422	0.074372
ENSG00000168701.18	chr16	67227103	67229278	+	TMEM208	0.372061	0.000318711	0.000450493
ENSG00000165280.15	chr9	35056064	35073249	-	VCP	0.372016	1.64e-07	1.06e-06
ENSG00000135632.11	chr2	73214222	73227237	+	SMYD5	0.371976	0.000153961	0.000247811
ENSG00000228716.6	chr5	80626228	80654983	-	DHFR	0.371975	4.61e-05	9.15e-05
ENSG00000260644.6	chr16	32741314	32776196	+	HERC2P5	0.371686	0.327058	0.138892
ENSG00000172667.10	chr3	179017223	179072279	-	ZMAT3	0.371527	0.00175074	0.00185278
ENSG00000162814.10	chr1	217631324	217871696	+	SPATA17	0.371446	0.312219	0.133892
ENSG00000048471.13	chr16	11976737	12574289	+	SNX29	0.371353	0.000291538	0.000418684
ENSG00000144559.10	chr3	11790442	11846919	-	TAMM41	0.370761	0.0301504	0.0199143
ENSG00000234449.2	chrX	3853010	3882317	-	RP11-706O15.3	0.370657	0.118337	0.0609079
ENSG00000112242.14	chr6	20401906	20493715	+	E2F3	0.370652	0.000141686	0.000230943
ENSG00000119321.8	chr9	113161006	113221361	-	FKBP15	0.37051	1.3e-05	3.36e-05
ENSG00000118600.11	chr12	63779803	63809558	+	TMEM5	0.370312	9.23e-05	0.00016264
ENSG00000174842.16	chr1	92246402	92298987	-	GLMN	0.370311	0.00434076	0.00394229
ENSG00000185127.6	chr6	169702190	169704856	+	C6orf120	0.369936	1.5e-05	3.78e-05
ENSG00000105948.13	chr7	139133744	139191986	+	TTC26	0.369641	0.000973182	0.00113791
ENSG00000101639.18	chr18	12991362	13125052	+	CEP192	0.369601	2.76e-05	6.08e-05
ENSG00000160695.14	chr11	119067692	119081978	+	VPS11	0.369594	0.00093592	0.00110214
ENSG00000231066.3	chrX	14834476	14835319	-	NPM1P9	0.369502	0.242269	0.109276
ENSG00000184967.6	chr12	132144448	132152473	+	NOC4L	0.369484	0.0016703	0.00177936
ENSG00000185187.12	chr11	405716	417455	-	SIGIRR	0.36939	0.00904507	0.00729627
ENSG00000240230.5	chr7	898778	975599	-	COX19	0.368493	0.0010894	0.00124573
ENSG00000130772.13	chr1	28329002	28335967	+	MED18	0.368401	0.00262459	0.00259687
ENSG00000160201.11	chr21	43092956	43107587	-	U2AF1	0.368394	0.0457364	0.0279988
ENSG00000185722.16	chr17	4163907	4263977	-	ANKFY1	0.368283	1.2e-05	3.15e-05
ENSG00000160310.16	chr21	46635167	46665124	+	PRMT2	0.368245	1.45e-05	3.68e-05
ENSG00000185000.10	chr8	144314584	144326910	-	DGAT1	0.368146	0.000246566	0.000366952
ENSG00000262001.1	chr18	3603000	3608336	+	DLGAP1-AS2	0.367862	0.0564027	0.0333144
ENSG00000152763.16	chr1	66812885	66924887	-	WDR78	0.367768	0.459583	0.180843
ENSG00000117399.13	chr1	43358955	43363203	+	CDC20	0.36732	0.000290739	0.000417776
ENSG00000162641.18	chr1	108815898	108858228	-	AKNAD1	0.367233	0.345378	0.144855
ENSG00000204344.14	chr6	31971091	31982821	+	STK19	0.367113	0.0805756	0.0446294
ENSG00000196155.12	chr16	67277510	67289499	+	PLEKHG4	0.367101	0.2032	0.0946898
ENSG00000106462.10	chr7	148807383	148884321	-	EZH2	0.366954	3.93e-05	8.07e-05
ENSG00000076242.14	chr3	36993332	37050918	+	MLH1	0.366555	4.52e-05	9.02e-05
ENSG00000170855.3	chr12	120443961	120446412	-	TRIAP1	0.366285	4.42e-05	8.88e-05
ENSG00000185219.16	chr3	44431720	44477670	-	ZNF445	0.366106	3.6e-05	7.54e-05
ENSG00000198901.13	chr15	90966038	90995629	-	PRC1	0.366097	3.93e-05	8.07e-05
ENSG00000099194.5	chr10	100347124	100364834	+	SCD	0.366049	2.1e-06	7.82e-06
ENSG00000115350.11	chr2	74958492	74970128	+	POLE4	0.365704	0.000161248	0.000257605
ENSG00000100246.12	chr22	38778508	38794198	-	DNAL4	0.365596	0.0116275	0.00899266
ENSG00000165494.11	chr11	83156988	83187451	+	PCF11	0.365463	2.31e-05	5.29e-05
ENSG00000104899.6	chr19	2249309	2252073	+	AMH	0.365243	0.00378666	0.00352
ENSG00000147394.18	chrX	152914442	152973480	+	ZNF185	0.364636	3.61e-05	7.54e-05
ENSG00000258429.1	chr16	69328621	69330595	-	PDF	0.364552	0.0151405	0.0112386
ENSG00000272764.1	chr10	5813985	5814441	+	RP11-318E3.9	0.364318	0.253429	0.113491
ENSG00000268902.2	chrX	152708261	152714549	-	CSAG2	0.364081	0.191577	0.0902829
ENSG00000255198.4	chr16	1964959	1965509	+	SNHG9	0.363782	0.0221479	0.0154372
ENSG00000115641.18	chr2	105357712	105438513	-	FHL2	0.3633	9.86e-07	4.37e-06
ENSG00000134899.18	chr13	102844844	102876001	+	ERCC5	0.363248	0.000370202	0.000511708
ENSG00000162851.7	chr1	246540560	246566324	-	TFB2M	0.362986	2.43e-05	5.52e-05
ENSG00000144218.18	chr2	99545419	100142739	-	AFF3	0.362934	0.000620044	0.000790096
ENSG00000278189.1	chr21	8439823	8439975	+	RNA5-8S5	0.362907	0.395472	0.161428
ENSG00000080031.9	chr19	55181248	55209506	-	PTPRH	0.362696	0.281035	0.123266
ENSG00000198074.9	chr7	134527592	134541408	+	AKR1B10	0.362536	0.150236	0.0739023
ENSG00000197702.11	chr11	12377185	12530801	+	PARVA	0.362451	0.000684552	0.000854401
ENSG00000117143.13	chr1	162561506	162599842	+	UAP1	0.362241	6.37e-06	1.89e-05
ENSG00000232559.3	chr7	66554588	66576923	-	GS1-124K5.12	0.361914	0.0671718	0.0384885
ENSG00000167900.11	chr17	78174075	78187233	-	TK1	0.361705	0.000176628	0.00027863
ENSG00000177576.11	chr18	49477250	49487252	-	C18orf32	0.361696	0.0721928	0.0408457
ENSG00000221500.1	chr6	132816802	132816877	+	SNORD100	0.361529	0.0846345	0.0464773
ENSG00000091651.8	chr16	46689643	46698394	+	ORC6	0.361365	6.13e-05	0.000116183
ENSG00000184384.13	chr11	95976598	96343180	-	MAML2	0.361071	0.00387885	0.00358644
ENSG00000147155.10	chrX	48521158	48528716	+	EBP	0.36097	2.39e-05	5.43e-05
ENSG00000280077.1	chr9	41012231	41014133	+	RP11-87H9.4	0.360845	0.156034	0.0762554
ENSG00000280195.1	chrX	154396878	154398816	-	XX-FW83563B9.5	0.360734	0.280066	0.122913
ENSG00000106034.17	chr7	120988677	121297444	+	CPED1	0.360714	2.66e-05	5.93e-05
ENSG00000270022.3	chr22	42615244	42615907	+	RNU12	0.36068	0.125502	0.0639808
[truncated: 11,983 more rows]

## Sheet: 1% FBS
geneid	chr	start	end	strand	genesymbol	log2 [FC: (-) Acetae / (+) Acetate]	pvalue	qvalue
ENSG00000187715.13	chr3	127915232	127987671	+	KBTBD12	7.75635	1.25e-09	1.6e-08
ENSG00000186832.8	chr17	41609778	41615899	-	KRT16	7.10441	5.57e-08	2.43e-07
ENSG00000182759.3	chr8	143419182	143430406	-	MAFA	6.98885	3.4e-07	9.69e-07
ENSG00000244945.1	chr5	179595904	179603741	-	RP11-1379J22.2	6.65852	3.28e-09	3.21e-08
ENSG00000204624.7	chr1	11479166	11537584	+	DISP3	6.63679	6e-08	2.56e-07
ENSG00000265735.2	chr9	9442060	9442380	+	RN7SL5P	6.56613	3.43e-14	1.23e-11
ENSG00000237781.3	chr1	150548562	150557724	-	RP11-54A4.2	6.29985	2.05e-07	6.61e-07
ENSG00000236383.8	chr17	43216941	43305397	-	LINC00854	6.23019	1.47e-08	9.29e-08
ENSG00000255794.6	chr12	97431653	97565035	+	RMST	6.07377	1.2e-08	8.02e-08
ENSG00000130600.16	chr11	1995163	2001470	-	H19	6.04001	7.49e-08	3.04e-07
ENSG00000234571.1	chr1	143877731	143885076	-	RP5-998N21.4	5.95313	9.03e-08	3.47e-07
ENSG00000235643.1	chr1	11609531	11613355	+	RP1-69M21.2	5.88439	3.1e-07	9.01e-07
ENSG00000185513.14	chr20	43507680	43550950	+	L3MBTL1	5.8234	3.31e-08	1.65e-07
ENSG00000204103.3	chr20	40685848	40689240	-	MAFB	5.71003	7.1e-07	1.72e-06
ENSG00000233586.1	chr1	144418678	144419190	+	RP11-763B22.3	5.52733	7.58e-08	3.06e-07
ENSG00000260125.1	chr15	86295649	86317173	-	AGBL1-AS1	5.49912	1.35e-07	4.7e-07
ENSG00000174226.8	chr8	100572882	100663415	-	SNX31	5.32734	1.56e-06	3.22e-06
ENSG00000108387.14	chr17	58520250	58540818	-	42982	5.11387	7.05e-07	1.71e-06
ENSG00000128917.6	chr15	40929340	40939072	+	DLL4	5.10093	6.37e-07	1.58e-06
ENSG00000108602.17	chr17	19737984	19748943	-	ALDH3A1	5.0354	1.66e-05	2.25e-05
ENSG00000183813.6	chr3	32951574	32956349	+	CCR4	4.97013	1.68e-06	3.44e-06
ENSG00000272468.1	chr6	27122657	27123221	-	RP1-86C11.7	4.9387	1.17e-07	4.22e-07
ENSG00000185668.7	chr1	38044611	38046794	-	POU3F1	4.90251	2.48e-07	7.66e-07
ENSG00000100027.14	chr22	21697544	21735834	-	YPEL1	4.87751	1.01e-06	2.28e-06
ENSG00000125910.5	chr19	3172346	3180332	+	S1PR4	4.85952	1.28e-05	1.81e-05
ENSG00000167861.15	chr17	74950743	74973166	-	HID1	4.83613	1.63e-08	1.01e-07
ENSG00000173805.15	chr17	41717742	41734644	-	HAP1	4.80601	3.7e-07	1.03e-06
ENSG00000222800.1	chr6	27109790	27109980	-	RNU2-62P	4.79444	1.15e-05	1.65e-05
ENSG00000163885.11	chr3	126394939	126436556	+	CFAP100	4.75821	2.41e-06	4.61e-06
ENSG00000139438.5	chr12	109714228	109770507	+	FAM222A	4.74833	3.13e-08	1.59e-07
ENSG00000134376.14	chr1	197268204	197478455	+	CRB1	4.5711	1.08e-05	1.57e-05
ENSG00000256713.7	chr11	61241042	61251448	+	PGA5	4.53955	3.51e-05	4.16e-05
ENSG00000198576.3	chr8	142611044	142614472	-	ARC	4.52131	1.93e-07	6.3e-07
ENSG00000170011.13	chr3	39808914	40260321	+	MYRIP	4.48508	3.37e-07	9.63e-07
ENSG00000177238.13	chr16	31214021	31231537	+	TRIM72	4.47343	3.16e-06	5.74e-06
ENSG00000276180.1	chr6	27138588	27139881	+	HIST1H4I	4.42899	8.6e-06	1.3e-05
ENSG00000225611.1	chr3	42770612	42773635	+	RP11-70C1.1	4.37941	3.24e-05	3.9e-05
ENSG00000167244.18	chr11	2129112	2141238	-	IGF2	4.37911	9.46e-06	1.41e-05
ENSG00000257335.8	chr7	141907813	142106747	+	MGAM	4.35144	2.69e-08	1.44e-07
ENSG00000180777.13	chr18	14728272	14852738	+	ANKRD30B	4.34792	3.5e-05	4.15e-05
ENSG00000185966.3	chr1	152565654	152566772	-	LCE3E	4.33577	1.65e-06	3.37e-06
ENSG00000274290.2	chr6	26172059	26184655	+	HIST1H2BE	4.28484	5.21e-08	2.3e-07
ENSG00000226329.2	chr7	22863874	22881350	-	AC005682.6	4.24839	0.000311044	0.000257258
ENSG00000134627.11	chr11	94543840	94621421	+	PIWIL4	4.20455	7.38e-07	1.77e-06
ENSG00000154096.13	chr11	119417378	119424985	-	THY1	4.15995	6.68e-05	7.07e-05
ENSG00000140986.7	chr16	1943974	1957606	-	RPL3L	4.15878	1.35e-05	1.88e-05
ENSG00000277452.1	chr1	150566562	150566860	-	RN7SL473P	4.11663	5.98e-06	9.64e-06
ENSG00000103740.9	chr15	78167468	78245688	-	ACSBG1	4.11175	9.76e-06	1.44e-05
ENSG00000172349.17	chr15	81159575	81314058	+	IL16	4.10172	2.2e-05	2.85e-05
ENSG00000259520.5	chr15	45251580	45279251	-	CTD-2651B20.3	4.07522	6.54e-05	6.95e-05
ENSG00000189056.13	chr7	103471784	103989516	-	RELN	4.03065	8.4e-06	1.27e-05
ENSG00000237575.4	chr17	28226563	28228065	+	PYY2	4.02514	2.24e-05	2.88e-05
ENSG00000235711.4	chr15	79293285	79298235	+	ANKRD34C	4.00884	2.64e-06	4.98e-06
ENSG00000136696.10	chr2	113022091	113052867	-	IL36B	3.97221	7.11e-05	7.46e-05
ENSG00000230666.5	chr19	44537058	44620821	-	CEACAM22P	3.9563	0.000190873	0.000170335
ENSG00000273237.1	chr7	26173533	26174945	-	CTB-119C2.1	3.94879	1.09e-06	2.41e-06
ENSG00000259450.1	chr15	39188438	39194309	-	RP11-265N7.1	3.92702	2.59e-05	3.23e-05
ENSG00000231172.2	chr2	75524068	75542706	+	AC007099.1	3.90083	4.61e-05	5.21e-05
ENSG00000158683.7	chr7	47774652	47948491	-	PKD1L1	3.85894	4.43e-06	7.6e-06
ENSG00000110876.9	chr12	108622277	108633959	-	SELPLG	3.84725	2.99e-07	8.78e-07
ENSG00000261150.2	chr8	143857324	143878464	-	EPPK1	3.82414	3.54e-05	4.19e-05
ENSG00000257894.2	chr12	79341205	79503396	-	RP1-78O14.1	3.79185	9.34e-06	1.39e-05
ENSG00000278937.1	chr13	46117864	46122699	+	RP11-139H14.5	3.7882	8.44e-05	8.59e-05
ENSG00000234948.1	chr20	52210645	52650431	+	LINC01524	3.71419	0.000182536	0.000163833
ENSG00000270067.1	chr5	112893333	112894001	+	CTC-487M23.5	3.70102	1.59e-06	3.28e-06
ENSG00000258602.1	chr14	76959638	76965802	+	LINC01629	3.69671	3.56e-05	4.21e-05
ENSG00000273199.1	chr21	36319792	36320670	-	AP000692.10	3.68306	1.82e-09	2.1e-08
ENSG00000103196.11	chr16	84819984	84920768	+	CRISPLD2	3.68283	3.4e-06	6.08e-06
ENSG00000197019.4	chr19	40421592	40426025	-	SERTAD1	3.66378	1.89e-12	2.42e-10
ENSG00000188613.6	chr10	119029716	119033732	+	NANOS1	3.66374	1.42e-07	4.89e-07
ENSG00000181016.9	chr7	112480853	112491062	+	LSMEM1	3.64308	1.6e-08	1e-07
ENSG00000169896.16	chr16	31259990	31332892	+	ITGAM	3.64109	8.55e-06	1.29e-05
ENSG00000279455.1	chr12	131620178	131620765	-	RP11-495K9.10	3.63847	6.25e-05	6.7e-05
ENSG00000239605.8	chr2	47045538	47155378	-	C2orf61	3.61937	4.18e-05	4.82e-05
ENSG00000234996.4	chr1	202861754	202875241	+	RP11-480I12.9	3.60422	5.71e-05	6.23e-05
ENSG00000068976.13	chr11	64746389	64760297	-	PYGM	3.59248	5.16e-05	5.73e-05
ENSG00000254550.1	chr11	77102840	77103331	+	OMP	3.58381	4.85e-05	5.44e-05
ENSG00000279522.1	chr5	112894933	112896531	+	CTC-487M23.6	3.47818	2.11e-05	2.74e-05
ENSG00000166592.11	chr16	66921679	66925644	-	RRAD	3.45982	8.1e-05	8.32e-05
ENSG00000206737.1	chr1	143729407	143729570	-	RNVU1-18	3.44564	7.86e-07	1.85e-06
ENSG00000220563.1	chr6	85659892	85660606	-	PKMP3	3.44138	4e-06	6.98e-06
ENSG00000283525.1	chr19	43690002	43700508	+	LLNLR-271C9.1	3.40136	0.000263543	0.000223304
ENSG00000259867.5	chr16	80155053	80563135	-	RP11-525K10.3	3.39758	0.000220878	0.00019204
ENSG00000145198.14	chr3	184230429	184242329	+	VWA5B2	3.39689	0.00010598	0.000103667
ENSG00000280693.2	chr10	103745966	103755423	+	SH3PXD2A-AS1	3.36995	2.1e-05	2.73e-05
ENSG00000261888.1	chr17	83104255	83106910	+	AC144831.1	3.36429	2.4e-07	7.44e-07
ENSG00000042832.11	chr8	132866958	133134903	+	TG	3.36277	0.000212007	0.000185497
ENSG00000233452.6	chr6	146841901	147204614	-	STXBP5-AS1	3.35532	1.99e-10	4.43e-09
ENSG00000156427.7	chr5	171419656	171457623	+	FGF18	3.34368	7.45e-05	7.74e-05
ENSG00000115738.9	chr2	8678845	8684453	+	ID2	3.33672	9.23e-12	6.94e-10
ENSG00000100033.16	chr22	18912777	18936553	-	PRODH	3.32689	0.000283063	0.000237405
ENSG00000179796.11	chr3	26622806	26710776	+	LRRC3B	3.32609	8.38e-05	8.55e-05
ENSG00000143878.9	chr2	20447074	20449445	+	RHOB	3.31817	2.99e-13	8.24e-11
ENSG00000257433.5	chr12	47706085	47742294	+	RP1-197B17.3	3.2993	1.1e-05	1.6e-05
ENSG00000203804.4	chr1	150560202	150574552	-	ADAMTSL4-AS1	3.28654	5.78e-10	9.13e-09
ENSG00000064300.8	chr17	49495293	49515017	+	NGFR	3.28159	7.2e-07	1.73e-06
ENSG00000163207.6	chr1	152908545	152911886	+	IVL	3.25931	8.06e-11	2.58e-09
ENSG00000115112.7	chr2	121216587	121285207	-	TFCP2L1	3.23223	8.07e-08	3.2e-07
ENSG00000106003.12	chr7	2512529	2529177	+	LFNG	3.23019	7.23e-13	1.44e-10
ENSG00000136535.14	chr2	161416094	161425870	+	TBR1	3.2298	0.000337271	0.000275893
ENSG00000181013.3	chr17	58541587	58544368	-	C17orf47	3.21581	0.000247834	0.000211977
ENSG00000274963.1	chr1	150568971	150569269	-	RN7SL600P	3.20728	8.37e-05	8.55e-05
ENSG00000213344.2	chr12	65645992	65646462	-	PCNPP3	3.18197	1.49e-10	3.71e-09
ENSG00000007944.14	chr6	16129125	16148248	+	MYLIP	3.17484	3.4e-10	6.23e-09
ENSG00000152822.13	chr6	146027646	146437598	+	GRM1	3.15588	2.27e-05	2.91e-05
ENSG00000051523.10	chr16	88643283	88651152	-	CYBA	3.15156	2.72e-06	5.1e-06
ENSG00000121207.11	chr4	154626945	154753118	+	LRAT	3.12534	4.24e-05	4.87e-05
ENSG00000245573.7	chr11	27506838	27698174	+	BDNF-AS	3.12054	0.000462896	0.000360542
ENSG00000283235.1	chr5	176173345	176199295	-	RP11-844P9.6	3.10605	0.000621335	0.000463489
ENSG00000203783.4	chr1	153217584	153219317	+	PRR9	3.0943	1.28e-08	8.39e-08
ENSG00000172602.9	chr12	48857145	48865898	-	RND1	3.0937	3.34e-06	5.98e-06
ENSG00000130518.16	chr19	18257097	18274509	-	KIAA1683	3.06079	8.64e-05	8.74e-05
ENSG00000151023.16	chr10	24981979	25062279	-	ENKUR	3.06071	3.03e-08	1.56e-07
ENSG00000231666.6	chr1	158132040	158146929	-	RP11-404O13.1	3.05882	2.09e-07	6.71e-07
ENSG00000095637.21	chr10	95311771	95561414	-	SORBS1	3.04091	1.34e-10	3.46e-09
ENSG00000261359.2	chr16	31201885	31203452	+	PYCARD-AS1	3.0166	0.000549312	0.000416918
ENSG00000151388.10	chr5	33523535	33892192	-	ADAMTS12	2.99727	2.58e-07	7.85e-07
ENSG00000196565.12	chr11	5248274	5645789	-	HBG2	2.98083	6.34e-06	1.01e-05
ENSG00000173597.8	chr4	69721162	69787961	-	SULT1B1	2.94978	9.73e-05	9.63e-05
ENSG00000266680.1	chr6	63571005	63572408	-	RP5-1148A21.3	2.94167	2.81e-07	8.36e-07
ENSG00000267475.1	chr19	32687089	32691750	-	CTD-2538C1.2	2.92749	1.14e-07	4.16e-07
ENSG00000176896.8	chrX	13653189	13681964	+	TCEANC	2.92488	0.00333614	0.00196713
ENSG00000255317.1	chr11	126992452	126995458	+	RP11-688I9.2	2.90897	2.12e-05	2.76e-05
ENSG00000183508.4	chr1	117605934	117628372	+	FAM46C	2.908	1.88e-10	4.35e-09
ENSG00000057468.6	chr1	75796882	75913238	+	MSH4	2.90419	2.19e-07	6.96e-07
ENSG00000248596.7	chr5	176143085	176185155	-	RP11-844P9.5	2.9037	1.1e-05	1.59e-05
ENSG00000211448.11	chr14	80197527	80387757	-	DIO2	2.8927	2.44e-05	3.09e-05
ENSG00000207389.1	chr1	16740516	16740679	+	RNU1-4	2.89087	0.000106267	0.000103846
ENSG00000169436.16	chr8	138588235	138914006	-	COL22A1	2.87223	6.02e-11	2.1e-09
ENSG00000203786.6	chr1	152759561	152762052	+	KPRP	2.85419	1.33e-05	1.86e-05
ENSG00000183091.19	chr2	151485336	151734487	-	NEB	2.82431	6.48e-05	6.91e-05
ENSG00000264229.1	chr2	121530881	121531007	+	RNU4ATAC	2.80211	1.73e-08	1.05e-07
ENSG00000139190.16	chr12	6462237	6470987	-	VAMP1	2.79699	2.64e-10	5.37e-09
ENSG00000178878.12	chr12	12725917	12829975	+	APOLD1	2.78996	4.17e-09	3.77e-08
ENSG00000144057.15	chr2	106801600	106887108	-	ST6GAL2	2.78151	0.000114334	0.000110333
ENSG00000267654.1	chr18	12739490	12749421	-	RP11-973H7.4	2.7393	7.25e-05	7.58e-05
ENSG00000265972.5	chr1	145992435	145996600	-	TXNIP	2.73568	3.54e-10	6.44e-09
ENSG00000170345.9	chr14	75278774	75282230	+	FOS	2.70916	1.12e-06	2.47e-06
ENSG00000167723.14	chr17	3510502	3557995	-	TRPV3	2.70728	0.00118403	0.000806174
ENSG00000255471.1	chr11	86892214	86925037	-	RP11-736K20.5	2.67103	0.000579595	0.00043681
ENSG00000158486.13	chr16	20933111	21159441	-	DNAH3	2.66974	0.000215794	0.000188305
ENSG00000263567.1	chr17	31762440	31769048	+	RP11-805L22.3	2.66651	1.2e-05	1.71e-05
ENSG00000254560.5	chr11	27047186	27220113	-	BBOX1-AS1	2.66326	0.0105654	0.00530803
ENSG00000172201.11	chr6	19837386	19840684	+	ID4	2.65978	4.16e-05	4.8e-05
ENSG00000261716.1	chr1	149844498	149849024	-	RP11-196G18.22	2.65523	5.15e-11	2.1e-09
ENSG00000143341.11	chr1	185734551	186190949	+	HMCN1	2.65463	1.51e-06	3.14e-06
ENSG00000090512.11	chr3	186635969	186653141	+	FETUB	2.63703	3.57e-07	1e-06
ENSG00000138395.14	chr2	201790461	201895550	+	CDK15	2.62025	5.09e-07	1.32e-06
ENSG00000007516.13	chr16	1333601	1349441	+	BAIAP3	2.61292	4.18e-09	3.77e-08
ENSG00000197385.5	chr3	31981771	31991628	+	ZNF860	2.61192	0.000247741	0.000211949
ENSG00000163536.12	chr3	167735243	167825568	+	SERPINI1	2.61135	8.29e-11	2.6e-09
ENSG00000279086.1	chr7	116209234	116211511	-	RP11-667F14.1	2.60894	0.00173249	0.00111557
ENSG00000267551.3	chr19	3141576	3155175	-	AC005264.2	2.58985	0.000364874	0.000294903
ENSG00000180730.4	chr13	26044597	26051031	-	SHISA2	2.58816	6.43e-06	1.02e-05
ENSG00000256915.1	chr12	65644334	65663299	+	RP11-221N13.4	2.58334	2.39e-07	7.41e-07
ENSG00000232679.1	chr1	222041705	222064763	-	RP11-400N13.3	2.56456	2.54e-07	7.79e-07
ENSG00000162591.15	chr1	3489920	3611495	-	MEGF6	2.55561	7.29e-09	5.78e-08
ENSG00000183775.10	chr5	144170832	144485686	+	KCTD16	2.553	0.000416001	0.000329411
ENSG00000274825.1	chr20	38955910	38956547	+	RP4-616B8.5	2.5465	0.00763141	0.00399713
ENSG00000273768.1	chr1	146376807	146376970	+	U1	2.5427	1.27e-06	2.74e-06
ENSG00000115488.3	chr2	233032672	233035057	+	NEU2	2.5397	0.000202657	0.000178563
ENSG00000230424.1	chr1	19210501	19240704	+	RP1-43E13.2	2.53311	0.000391658	0.000313719
ENSG00000264734.1	chr17	26989189	26999941	-	RP11-260A9.6	2.52659	0.00062497	0.000465927
ENSG00000232692.1	chr21	26378552	26471698	+	AP001596.6	2.52395	0.000207393	0.000182083
ENSG00000260922.1	chr16	77234877	77290934	+	RP11-538I12.3	2.52249	6.83e-05	7.21e-05
ENSG00000137869.14	chr15	51208057	51338610	-	CYP19A1	2.52199	1.26e-05	1.78e-05
ENSG00000280035.1	chr8	141224288	141226947	-	RP11-10J21.2	2.52173	0.000618177	0.000461325
ENSG00000236423.5	chr1	3900372	3917225	+	LINC01134	2.51474	0.000174501	0.000157529
ENSG00000258623.1	chr14	68683411	68685565	-	CTD-2325P2.3	2.51303	1.13e-05	1.62e-05
ENSG00000105967.15	chr7	115935148	116159896	-	TFEC	2.51215	0.000163742	0.000149132
ENSG00000273599.1	chr10	124996064	125001491	+	RP11-59C5.3	2.51021	1.99e-05	2.62e-05
ENSG00000198732.10	chr14	69854131	70032366	+	SMOC1	2.50736	1.41e-06	2.98e-06
ENSG00000132874.14	chr18	45212995	45683686	+	SLC14A2	2.50022	0.000549004	0.000416825
ENSG00000167676.4	chr19	4502180	4518465	-	PLIN4	2.49844	0.00320427	0.0018997
ENSG00000256325.1	chr12	68828118	68828553	+	RP11-611O2.1	2.49475	4.34e-07	1.17e-06
ENSG00000147573.16	chr8	66126896	66175487	+	TRIM55	2.49199	0.000102217	0.000100563
ENSG00000113494.16	chr5	35048756	35230589	-	PRLR	2.4906	8.13e-08	3.21e-07
ENSG00000259663.2	chr5	51372736	51383332	-	CTD-2314G24.2	2.49024	3.98e-05	4.62e-05
ENSG00000140873.15	chr16	77247813	77435114	-	ADAMTS18	2.48379	3.82e-07	1.06e-06
ENSG00000130055.13	chrX	70423031	70433390	+	GDPD2	2.47625	8.51e-05	8.64e-05
ENSG00000230450.1	chr2	131177618	131178946	-	NEK2P4	2.46552	0.000139755	0.000130266
ENSG00000279154.1	chr9	88177695	88178578	+	RP11-345K9.2	2.46203	8.93e-06	1.34e-05
ENSG00000137868.18	chr15	74179466	74212267	-	STRA6	2.44037	3.35e-07	9.6e-07
ENSG00000244040.5	chr3	159913400	160225299	-	IL12A-AS1	2.43968	0.00369589	0.0021464
ENSG00000134317.17	chr2	9951693	10002277	+	GRHL1	2.43745	1.59e-05	2.16e-05
ENSG00000203819.6	chr1	149850193	149850772	-	HIST2H2BC	2.43101	0.00345985	0.00203072
ENSG00000223891.5	chr20	44210960	44226027	+	OSER1-AS1	2.42328	1.2e-06	2.62e-06
ENSG00000187475.5	chr6	26107419	26108136	-	HIST1H1T	2.4152	0.00152138	0.000997934
ENSG00000165105.9	chr9	82979585	83063177	-	RASEF	2.41081	9.71e-07	2.2e-06
ENSG00000236882.7	chr5	95852232	95860133	+	LINC01554	2.40512	2.9e-05	3.56e-05
ENSG00000185338.4	chr16	11254405	11256179	-	SOCS1	2.39671	2.73e-07	8.17e-07
ENSG00000266736.1	chr17	27019527	27047934	-	GTF2IP6	2.37567	0.000569608	0.000430279
ENSG00000250075.5	chr4	67417305	67468251	-	RP11-584P21.2	2.35405	0.00159527	0.00103917
ENSG00000256258.1	chr12	131621891	131623203	-	RP11-495K9.9	2.35353	6.41e-05	6.84e-05
ENSG00000178031.16	chr9	17906563	18910950	+	ADAMTSL1	2.33644	0.00020608	0.000181152
ENSG00000246640.1	chr17	50050349	50055739	-	RP11-1094H24.4	2.33446	2.33e-08	1.29e-07
ENSG00000117407.16	chr1	43933320	43937241	+	ARTN	2.33275	0.000131909	0.000123791
ENSG00000279608.1	chr9	35038625	35044326	-	RP11-182N22.9	2.32692	4.1e-07	1.12e-06
ENSG00000254473.1	chr9	83707594	83713378	+	RP11-522I20.3	2.3262	1.34e-06	2.86e-06
ENSG00000204936.9	chr19	43353659	43363172	+	CD177	2.32029	0.00124471	0.00084078
ENSG00000247372.2	chr5	75320155	75336914	-	CTD-2235C13.2	2.30721	0.002023	0.00127267
ENSG00000232133.1	chr2	201137516	201140027	-	IMPDH1P10	2.30034	2.26e-07	7.14e-07
ENSG00000186834.3	chr17	45148502	45152101	+	HEXIM1	2.28969	1.02e-14	8.5e-12
ENSG00000162772.16	chr1	212565334	212620777	+	ATF3	2.28389	2.08e-10	4.58e-09
ENSG00000265185.5	chr17	19061912	19062669	+	SNORD3B-1	2.28211	4.37e-08	2.02e-07
ENSG00000262202.4	chr17	19112000	19112636	-	RP11-160E2.6	2.27809	2.02e-06	4.01e-06
ENSG00000125848.9	chr20	14322988	14337616	-	FLRT3	2.27727	2.6e-10	5.31e-09
ENSG00000125618.16	chr2	113215997	113278950	-	PAX8	2.2757	1.22e-08	8.12e-08
ENSG00000235903.7	chr13	46052806	46113332	+	CPB2-AS1	2.2751	0.000149024	0.000137546
ENSG00000124406.16	chr4	42408373	42657105	-	ATP8A1	2.25883	6.2e-05	6.66e-05
ENSG00000237686.6	chr6	43995723	44074652	-	RP5-1120P11.1	2.25307	1.03e-05	1.51e-05
ENSG00000277734.6	chr14	22203093	22552155	+	TRAC	2.25263	8.8e-11	2.74e-09
ENSG00000260912.1	chr9	19453209	19455173	+	RP11-363E7.4	2.24336	1.28e-08	8.39e-08
ENSG00000099840.13	chr19	2096429	2099593	+	IZUMO4	2.24009	7.56e-05	7.84e-05
ENSG00000177076.5	chr9	19409059	19452020	+	ACER2	2.23509	2.6e-09	2.71e-08
ENSG00000160961.11	chr19	14689801	14733746	+	ZNF333	2.22945	1.57e-10	3.82e-09
ENSG00000226673.2	chr6	14280127	14285454	-	LINC01108	2.22919	1.15e-06	2.53e-06
ENSG00000173846.12	chr1	44800225	44805990	+	PLK3	2.22281	1.46e-14	8.73e-12
ENSG00000137766.16	chr15	54012904	54633414	+	UNC13C	2.21416	0.000615467	0.000459782
ENSG00000184068.2	chr22	41831215	41834665	-	RP5-821D11.7	2.20768	3.56e-05	4.21e-05
ENSG00000261253.2	chr16	89321133	89325110	+	AC137932.6	2.19737	2.31e-09	2.48e-08
ENSG00000235641.4	chr9	91159573	91165658	+	LINC00484	2.19055	0.000448139	0.000350726
ENSG00000169282.17	chr3	156037701	156539138	+	KCNAB1	2.17937	0.000367406	0.000296681
ENSG00000227695.5	chr10	99927010	99958381	+	DNMBP-AS1	2.16648	0.00227271	0.00140654
ENSG00000110002.15	chr11	124115362	124147721	+	VWA5A	2.16457	1.05e-06	2.36e-06
ENSG00000279744.1	chr17	82462601	82464255	+	RP13-20L14.10	2.15787	4.06e-05	4.7e-05
ENSG00000260302.1	chr18	12774651	12775923	-	RP11-973H7.1	2.15759	0.000771159	0.000555248
ENSG00000236814.1	chr8	56050038	56051207	-	RP11-446E9.1	2.15597	1.3e-05	1.83e-05
ENSG00000123096.11	chr12	26121991	26299290	+	SSPN	2.1549	0.000432812	0.00034104
ENSG00000181873.12	chr1	228165815	228182257	+	IBA57	2.14477	4.22e-12	4.18e-10
ENSG00000152503.9	chr5	115124762	115180546	-	TRIM36	2.13371	5.75e-11	2.1e-09
ENSG00000153404.14	chr5	92151	189972	+	PLEKHG4B	2.12634	8.85e-08	3.42e-07
ENSG00000118514.13	chr6	134917390	134950122	-	ALDH8A1	2.12601	0.00046368	0.000360995
ENSG00000278743.1	chr12	25385670	25386241	-	RP11-707G18.1	2.11346	0.000163725	0.000149132
ENSG00000120738.7	chr5	138465490	138469315	+	EGR1	2.10873	1.17e-05	1.68e-05
ENSG00000257176.2	chr12	29280418	29317848	-	RP11-996F15.2	2.10026	0.000150953	0.000138969
ENSG00000203837.4	chr10	116427867	116477957	+	PNLIPRP3	2.09484	0.00180757	0.00115685
ENSG00000260350.1	chr16	8847650	8848724	-	RP11-152P23.2	2.09363	0.00308161	0.00183749
ENSG00000127528.5	chr19	16324817	16327874	+	KLF2	2.08958	9.77e-12	6.94e-10
ENSG00000095739.10	chr10	28677342	28682939	+	BAMBI	2.08912	2.61e-11	1.33e-09
ENSG00000265646.2	chr17	27082690	27084036	-	TUFMP1	2.0872	6.74e-08	2.8e-07
ENSG00000123700.4	chr17	70168673	70180048	+	KCNJ2	2.08111	8.8e-09	6.41e-08
ENSG00000278192.1	chr20	6065966	6067897	-	RP5-1056H1.2	2.07776	0.000117301	0.00011274
ENSG00000236255.1	chr2	117833937	117841658	+	AC009404.2	2.07707	2.57e-07	7.84e-07
ENSG00000162231.13	chr11	62792123	62806302	-	NXF1	2.0769	1.19e-14	8.5e-12
ENSG00000166813.14	chr15	89608789	89655451	-	KIF7	2.06735	1.39e-05	1.93e-05
ENSG00000198062.14	chr22	15690026	15721631	+	POTEH	2.06629	0.00762991	0.00399692
ENSG00000176058.11	chr9	137191617	137204193	-	TPRN	2.06614	1.33e-10	3.46e-09
ENSG00000258998.1	chr14	44763157	44782829	-	RP11-398E10.1	2.05877	0.000414695	0.000328571
ENSG00000163406.10	chr3	121894089	121944102	+	SLC15A2	2.05821	1.33e-05	1.85e-05
ENSG00000262136.1	chr16	69727013	69742563	+	CTD-2033A16.3	2.04696	5.79e-06	9.41e-06
ENSG00000149418.10	chr11	130159562	130210376	+	ST14	2.04462	0.00104823	0.000724174
ENSG00000164061.4	chr3	49554489	49671545	+	BSN	2.03975	7.55e-05	7.83e-05
ENSG00000102003.10	chrX	49187804	49200259	-	SYP	2.03716	0.000142393	0.000132312
ENSG00000168918.13	chr2	233059967	233207903	+	INPP5D	2.03124	5.2e-06	8.66e-06
ENSG00000255046.1	chr8	11797928	11802568	-	RP11-297N6.4	2.02921	5.32e-06	8.82e-06
ENSG00000169583.12	chr9	136994635	136996803	-	CLIC3	2.02759	0.00280647	0.00169442
ENSG00000188177.13	chr2	112275594	112340063	+	ZC3H6	2.02281	1.09e-09	1.45e-08
ENSG00000009790.14	chr1	209756032	209782320	+	TRAF3IP3	2.02072	0.00124731	0.000842217
ENSG00000124374.8	chr2	71182739	71227083	-	PAIP2B	2.01991	0.000403139	0.000321049
ENSG00000170791.17	chr8	56211686	56218798	+	CHCHD7	2.01399	6.67e-13	1.41e-10
ENSG00000187775.16	chr17	78423697	78577394	-	DNAH17	2.00867	0.000661144	0.000488137
ENSG00000268621.5	chr19	46189166	46203083	-	AC006262.5	2.00651	0.00147675	0.000974908
ENSG00000232611.1	chrX	136840931	136847797	-	RP11-1114A5.4	1.99498	9.54e-05	9.5e-05
ENSG00000255364.1	chr8	122414332	122428551	-	RP11-94A24.1	1.99449	0.000643018	0.000476982
ENSG00000216809.1	chr6	118452469	118454992	-	RP11-57K17.1	1.99042	5.73e-05	6.25e-05
ENSG00000129521.13	chr14	33924231	34462774	-	EGLN3	1.98917	2.58e-05	3.23e-05
ENSG00000186480.12	chr7	155297776	155310235	+	INSIG1	1.98696	1.65e-15	3.56e-12
ENSG00000155749.12	chr2	201288271	201357398	-	ALS2CR12	1.98227	0.000365113	0.000294963
ENSG00000238005.2	chr1	234957342	234970062	-	RP11-443B7.1	1.98208	0.00429567	0.00244672
ENSG00000204256.12	chr6	32968660	32981505	+	BRD2	1.98051	3.15e-14	1.23e-11
ENSG00000237753.1	chr2	112641832	112645690	-	AC079922.3	1.98013	8.9e-07	2.05e-06
ENSG00000277639.2	chr16	53035690	53052873	-	RP11-467J12.4	1.97122	2.31e-08	1.29e-07
ENSG00000270022.3	chr22	42615244	42615907	+	RNU12	1.96914	5.58e-08	2.43e-07
ENSG00000145491.11	chr5	10441524	10472029	+	ROPN1L	1.96448	0.000102764	0.000100963
ENSG00000272734.1	chr10	86965345	86971311	-	ADIRF-AS1	1.96027	1.19e-09	1.56e-08
ENSG00000119714.10	chr14	91232532	91253925	-	GPR68	1.95932	9.13e-08	3.5e-07
ENSG00000107796.13	chr10	88935074	88991339	-	ACTA2	1.95122	3.57e-11	1.64e-09
ENSG00000158158.11	chr2	96760902	96811891	+	CNNM4	1.94384	1.34e-08	8.7e-08
ENSG00000178821.12	chr1	1917590	1919273	-	TMEM52	1.94243	0.000359096	0.000290824
ENSG00000200169.1	chr1	44731055	44731170	-	RNU5D-1	1.94231	1.4e-06	2.95e-06
ENSG00000168140.4	chr16	4371848	4383528	+	VASN	1.94215	0.00479424	0.00268428
ENSG00000266306.1	chr17	28269203	28272365	-	CTD-2008P7.6	1.93191	0.00727879	0.00383543
ENSG00000205177.6	chr11	33698261	33700801	-	C11orf91	1.92841	2.16e-06	4.21e-06
ENSG00000119508.17	chr9	99821855	99866891	+	NR4A3	1.91402	0.00172749	0.00111335
ENSG00000207574.1	chr8	143945191	143945279	-	MIR661	1.91075	0.00382028	0.00221075
ENSG00000165606.8	chr10	49364181	49396016	-	DRGX	1.90933	0.000549526	0.000416956
ENSG00000069122.18	chr6	46852512	46954943	-	ADGRF5	1.90754	3.86e-09	3.6e-08
ENSG00000274827.4	chr14	19344578	19384587	-	LINC01297	1.90452	0.000843004	0.000600221
ENSG00000140691.16	chr16	31458080	31467166	+	ARMC5	1.89911	1.61e-10	3.83e-09
ENSG00000223722.3	chr12	31754720	31755121	+	RP11-467L13.5	1.89262	0.00039811	0.000317892
ENSG00000116983.12	chr1	39678648	39691689	-	HPCAL4	1.88836	0.000157177	0.000143885
ENSG00000116741.7	chr1	192809039	192812283	+	RGS2	1.88801	3.84e-09	3.59e-08
ENSG00000165072.9	chr9	70043581	70226970	+	MAMDC2	1.88604	0.00272056	0.00164728
ENSG00000188693.7	chr7	92134604	92180725	+	CYP51A1-AS1	1.88517	0.000616017	0.000460097
ENSG00000237803.5	chr2	37826247	37876274	-	LINC00211	1.87636	0.000285345	0.000239094
ENSG00000135679.22	chr12	68808176	68850686	+	MDM2	1.87521	2.98e-14	1.23e-11
ENSG00000187908.15	chr10	122560665	122643736	+	DMBT1	1.87283	0.000509107	0.000390673
ENSG00000068078.17	chr4	1793307	1808872	+	FGFR3	1.87257	3.25e-07	9.36e-07
ENSG00000181222.15	chr17	7484366	7514616	+	POLR2A	1.8587	2.21e-14	1.13e-11
ENSG00000266976.1	chr19	28606688	28615229	+	AC079466.1	1.85747	0.000563237	0.000425915
ENSG00000171658.8	chr3	185959943	185980872	+	RP11-443P15.2	1.85475	2.07e-07	6.65e-07
ENSG00000142623.9	chr1	17205126	17246005	+	PADI1	1.85473	0.0120065	0.00593594
ENSG00000261371.5	chr17	64319415	64413776	-	PECAM1	1.85418	0.000449413	0.000351529
ENSG00000179715.12	chr12	47079603	47236662	+	PCED1B	1.8477	9.34e-07	2.13e-06
ENSG00000162783.10	chr1	181088712	181092899	+	IER5	1.84194	8.64e-13	1.55e-10
ENSG00000215483.9	chr13	40079106	40535807	-	LINC00598	1.83375	0.020379	0.00936761
ENSG00000225511.6	chr9	92141298	92160114	+	LINC00475	1.83325	1.7e-06	3.47e-06
ENSG00000259426.5	chr15	69396904	69415029	-	RP11-253M7.1	1.833	0.00185874	0.00118339
ENSG00000140961.12	chr16	83948282	83966332	+	OSGIN1	1.82275	2.34e-10	4.92e-09
ENSG00000088756.12	chr18	6729718	6915716	+	ARHGAP28	1.8194	9.16e-05	9.18e-05
ENSG00000178404.9	chr17	78870910	78903217	-	CEP295NL	1.81622	3.13e-06	5.71e-06
ENSG00000117461.14	chr1	46040140	46133036	-	PIK3R3	1.81537	6.57e-08	2.76e-07
ENSG00000059728.10	chr2	69897688	69942945	+	MXD1	1.81444	1.26e-09	1.61e-08
ENSG00000231584.8	chr2	96010551	96023380	+	FAHD2CP	1.81199	0.000463065	0.000360595
ENSG00000239332.5	chr2	46816697	46859007	+	LINC01119	1.80585	0.000277269	0.000233255
ENSG00000203923.4	chrX	145246828	145256112	+	SPANXN1	1.79828	0.000487914	0.00037667
ENSG00000226312.7	chr2	201140278	201157823	-	CFLAR-AS1	1.79251	0.000551058	0.000417941
ENSG00000172967.7	chr22	16783412	16821699	-	XKR3	1.7917	0.0120513	0.00595515
ENSG00000224950.2	chr1	116493016	116499212	-	RP5-1086K13.1	1.78586	8.69e-05	8.78e-05
ENSG00000078018.19	chr2	209424058	209734118	+	MAP2	1.7832	4.18e-08	1.96e-07
ENSG00000164776.9	chr7	56080283	56092996	-	PHKG1	1.78316	0.00162543	0.00105594
ENSG00000245532.6	chr11	65422774	65445540	+	NEAT1	1.78303	7.84e-13	1.48e-10
ENSG00000248774.1	chr4	173322206	173329694	-	RP11-798M19.3	1.7826	2.67e-06	5.02e-06
ENSG00000272993.1	chr1	149845816	149846486	+	RP11-196G18.24	1.78139	0.000165154	0.000150189
ENSG00000212195.2	chr17	58631641	58631836	-	U3	1.77931	1.94e-07	6.32e-07
ENSG00000210144.1	chrM	5826	5891	-	MT-TY	1.7766	0.00161289	0.00104855
ENSG00000172318.5	chr2	167868948	167874041	+	B3GALT1	1.77232	1.64e-07	5.46e-07
ENSG00000258947.6	chr16	89921392	89938761	+	TUBB3	1.76931	5.16e-10	8.37e-09
ENSG00000070759.16	chr1	45343883	45491166	-	TESK2	1.76487	4.75e-06	8.05e-06
ENSG00000166192.14	chr15	72114258	72143688	+	SENP8	1.7628	2.57e-07	7.84e-07
ENSG00000271815.1	chr5	75363760	75364242	+	CTD-2235C13.3	1.76265	5.86e-06	9.48e-06
ENSG00000272703.1	chr18	11857155	11857554	-	RP11-78A19.4	1.75611	0.00257216	0.00156695
ENSG00000126803.9	chr14	64535905	64546173	+	HSPA2	1.75481	6.02e-08	2.56e-07
ENSG00000230074.1	chr9	34665665	34681298	+	RP11-195F19.9	1.74966	0.00037054	0.000298808
ENSG00000185000.10	chr8	144314584	144326910	-	DGAT1	1.74873	1.96e-12	2.42e-10
ENSG00000254842.6	chr11	130844191	130865561	-	RP11-890B15.2	1.74824	0.000358367	0.00029043
ENSG00000175820.3	chr13	102729369	102759070	-	CCDC168	1.74649	0.00303853	0.00181434
ENSG00000167470.12	chr19	1248553	1259140	+	MIDN	1.74631	5.08e-12	4.55e-10
ENSG00000138615.5	chr15	65194758	65211488	-	CILP	1.74239	5.94e-08	2.55e-07
ENSG00000261643.1	chr4	3503597	3504457	-	RP11-529E10.6	1.74235	0.000321851	0.000265156
ENSG00000120616.15	chr10	32267751	32378798	-	EPC1	1.74229	4.17e-10	7.15e-09
ENSG00000131015.4	chr6	149942000	149949235	+	ULBP2	1.7337	3.28e-09	3.21e-08
ENSG00000040731.10	chr5	24487100	24644978	-	CDH10	1.73054	0.000627795	0.000467467
ENSG00000226250.1	chr13	18905439	18907810	+	LINC00408	1.73002	0.00874767	0.00450084
ENSG00000279602.1	chr17	43360041	43361361	-	CTD-3014M21.1	1.72821	1.96e-10	4.43e-09
ENSG00000259953.1	chr9	112032555	112037730	-	RP11-4O1.2	1.72662	0.000657729	0.000485982
ENSG00000170743.16	chr11	7238778	7469042	+	SYT9	1.72654	0.000848314	0.000603522
ENSG00000112972.14	chr5	43289395	43313512	-	HMGCS1	1.72399	7.16e-15	8.5e-12
ENSG00000206585.1	chr1	148038753	148038916	-	RNVU1-7	1.72315	7.57e-06	1.17e-05
ENSG00000169933.12	chrX	12138466	12724523	+	FRMPD4	1.72172	0.000528065	0.000403235
ENSG00000133639.4	chr12	92140278	92145897	-	BTG1	1.72052	1.12e-11	7.58e-10
ENSG00000153094.21	chr2	111119378	111168447	+	BCL2L11	1.72038	3.23e-10	6.02e-09
ENSG00000105327.16	chr19	47220822	47232766	-	BBC3	1.71856	4.23e-11	1.87e-09
ENSG00000278048.1	chr17	43251829	43252019	-	U2	1.71591	6.79e-06	1.07e-05
ENSG00000231966.1	chr1	179829609	179836124	-	RP11-12M5.4	1.71553	0.00413685	0.00237097
ENSG00000268941.2	chr20	58634772	58635738	+	RP5-907D15.4	1.71545	2.93e-11	1.46e-09
ENSG00000257891.1	chr14	18920109	18934078	+	CTD-2311B13.1	1.71189	0.00150365	0.000989016
ENSG00000105499.13	chr19	48047843	48110817	-	PLA2G4C	1.70845	6.53e-06	1.04e-05
ENSG00000254486.1	chr11	12030875	12061785	+	RP13-631K18.2	1.70449	7.92e-05	8.15e-05
ENSG00000222009.8	chr1	44808482	44815585	+	BTBD19	1.70199	5.48e-11	2.1e-09
ENSG00000113742.12	chr5	173888280	173961976	+	CPEB4	1.69943	5.03e-11	2.1e-09
ENSG00000155011.8	chr4	106921802	107283806	-	DKK2	1.69476	0.00658883	0.00351844
ENSG00000276603.1	chr20	37526642	37527060	-	RP11-425M5.7	1.68797	0.00102266	0.000708284
ENSG00000214783.9	chr7	43940895	44019175	-	POLR2J4	1.68746	0.00622192	0.00335149
ENSG00000245025.2	chr8	22984596	23019335	-	RP11-875O11.1	1.68584	1.86e-05	2.47e-05
ENSG00000214756.7	chr11	62665309	62668496	+	METTL12	1.6814	6.19e-10	9.52e-09
ENSG00000265480.5	chr17	28275986	28317783	-	KRT18P55	1.68019	0.00786897	0.00410535
ENSG00000204389.9	chr6	31815464	31817946	+	HSPA1A	1.6756	0.000303206	0.000251589
ENSG00000212123.3	chr19	5782960	5784765	-	PRR22	1.67515	7.61e-08	3.07e-07
ENSG00000143248.12	chr1	163111121	163321791	-	RGS5	1.67342	1.28e-05	1.8e-05
ENSG00000111859.16	chr6	11183298	11382348	-	NEDD9	1.67144	5.56e-09	4.69e-08
ENSG00000110925.6	chr12	51061205	51083664	-	CSRNP2	1.66701	7.27e-12	6.06e-10
ENSG00000149968.11	chr11	102835801	102843803	-	MMP3	1.66331	6.39e-08	2.69e-07
ENSG00000121577.13	chr3	119636457	119665324	-	POPDC2	1.66256	0.00208555	0.00130559
ENSG00000227039.6	chr21	44921051	44929678	+	ITGB2-AS1	1.6606	0.000126459	0.000119801
ENSG00000272030.1	chr1	153631438	153634397	-	RP1-178F15.4	1.65669	0.000106712	0.000104205
ENSG00000260495.1	chr16	81310731	81313423	-	RP11-55K13.1	1.65644	0.00358038	0.00208914
ENSG00000124762.13	chr6	36676460	36687339	+	CDKN1A	1.65287	5.22e-13	1.25e-10
ENSG00000279901.1	chr16	2683106	2684764	+	CTD-2270P14.2	1.65166	0.00157262	0.00102684
ENSG00000265190.6	chr10	47460162	47484158	-	ANXA8	1.64443	0.000201605	0.000177873
ENSG00000140470.13	chr15	99971589	100342005	-	ADAMTS17	1.6436	0.00550763	0.00302403
ENSG00000280333.1	chr17	2072823	2072956	+	RP11-667K14.14	1.64213	0.000397648	0.000317593
ENSG00000117616.17	chr1	25242237	25338213	-	RSRP1	1.64043	1.42e-12	2.13e-10
ENSG00000256043.2	chr4	155924118	155953917	-	CTSO	1.636	3.15e-05	3.81e-05
ENSG00000047617.14	chr12	5531869	5946232	-	ANO2	1.6317	1.29e-06	2.77e-06
ENSG00000184564.8	chr13	85792790	85799488	-	SLITRK6	1.62814	0.00230406	0.00142348
ENSG00000138316.10	chr10	70672803	70762441	+	ADAMTS14	1.62766	0.000225402	0.000195451
ENSG00000121101.15	chr17	58556678	58692055	-	TEX14	1.62681	6.19e-10	9.52e-09
ENSG00000125657.4	chr19	6530999	6535928	+	TNFSF9	1.61847	1.18e-12	1.93e-10
ENSG00000247675.6	chr11	46846412	46874396	+	LRP4-AS1	1.61492	0.000540288	0.00041134
ENSG00000130164.12	chr19	11089362	11133816	+	LDLR	1.61453	8.15e-14	2.65e-11
ENSG00000189223.14	chr2	113211522	113276581	+	PAX8-AS1	1.61414	2.75e-09	2.86e-08
ENSG00000185112.5	chr3	194686544	194689037	+	FAM43A	1.61135	1.31e-09	1.65e-08
ENSG00000144485.10	chr2	238238267	238240662	-	HES6	1.61047	4.37e-09	3.89e-08
ENSG00000136161.12	chr13	48488959	48533256	-	RCBTB2	1.60756	2.44e-07	7.54e-07
ENSG00000163689.19	chr3	58717365	59050084	-	C3orf67	1.60412	1.89e-07	6.17e-07
ENSG00000224865.7	chr7	131897641	131948953	+	AC009518.4	1.60314	0.00158798	0.00103499
ENSG00000262074.6	chr17	19063346	19064136	-	SNORD3B-2	1.60143	8.07e-09	6.05e-08
ENSG00000169738.7	chr17	82035136	82037732	-	DCXR	1.5987	5.93e-11	2.1e-09
ENSG00000200156.1	chr15	65304677	65304792	+	RNU5B-1	1.59821	3.15e-05	3.81e-05
ENSG00000257839.1	chr12	76032658	76033897	+	RP11-290L1.2	1.59574	0.0139575	0.00674494
ENSG00000273727.1	chr1	120354987	120355148	+	U1	1.5952	0.000916291	0.000644839
ENSG00000148848.14	chr10	126012381	126388455	-	ADAM12	1.59431	2.2e-06	4.29e-06
ENSG00000133019.11	chr1	239386565	239915452	+	CHRM3	1.59424	1.04e-08	7.21e-08
ENSG00000099875.14	chr19	2037465	2051244	-	MKNK2	1.5928	4.65e-11	1.96e-09
ENSG00000171984.14	chr20	5750393	5863912	+	C20orf196	1.59278	3.49e-06	6.21e-06
ENSG00000109511.11	chr4	168092515	168187690	+	ANXA10	1.59075	0.000679264	0.000499011
ENSG00000199568.1	chr15	65296051	65296166	+	RNU5A-1	1.59074	0.000805866	0.000577465
ENSG00000164932.12	chr8	103371515	103382997	+	CTHRC1	1.59067	8.36e-07	1.94e-06
ENSG00000228176.1	chr1	29708851	29709547	-	RP4-656G21.1	1.59009	0.00292426	0.00175519
ENSG00000102096.9	chrX	48913182	48919024	-	PIM2	1.58978	0.000360449	0.000291655
ENSG00000164796.17	chr8	112222928	113437099	-	CSMD3	1.58978	3.36e-09	3.27e-08
ENSG00000182600.9	chr2	232857270	232878708	+	C2orf82	1.58666	5.19e-06	8.64e-06
ENSG00000235448.1	chr9	12700100	12814345	-	LURAP1L-AS1	1.58596	4.44e-05	5.05e-05
ENSG00000103522.15	chr16	27402162	27452042	+	IL21R	1.58024	7.97e-05	8.19e-05
ENSG00000196220.15	chr3	8980591	9363053	-	SRGAP3	1.57829	0.000986958	0.00068728
ENSG00000135951.14	chr2	98997261	99154964	-	TSGA10	1.57528	1.93e-06	3.86e-06
ENSG00000229056.2	chr2	196260024	196264204	+	AC020571.3	1.57507	1.15e-08	7.8e-08
ENSG00000224635.1	chr20	38406011	38416797	-	RP4-564F22.5	1.57464	8.38e-05	8.55e-05
ENSG00000121671.11	chr11	45847118	45883248	+	CRY2	1.57421	1.33e-10	3.46e-09
ENSG00000164877.18	chr7	1428465	1459502	-	MICALL2	1.57421	2.83e-10	5.61e-09
ENSG00000134256.12	chr1	117001750	117036476	+	CD101	1.57212	0.00285348	0.00171788
ENSG00000171219.8	chr11	64823387	64844569	-	CDC42BPG	1.57192	0.0132133	0.00643842
ENSG00000158825.5	chr1	20588948	20618908	+	CDA	1.56511	4.86e-07	1.27e-06
ENSG00000257219.5	chr12	76259839	76305131	+	RP11-54A9.1	1.55887	0.000839491	0.000598076
ENSG00000141682.11	chr18	59899948	59904306	+	PMAIP1	1.5585	7.36e-09	5.81e-08
ENSG00000172345.13	chr15	81309053	81324183	-	STARD5	1.55789	4.02e-07	1.11e-06
ENSG00000148400.9	chr9	136494444	136545862	-	NOTCH1	1.55669	3.43e-11	1.61e-09
ENSG00000248583.1	chr4	49486926	49489554	-	RP11-241F15.1	1.55514	0.0271491	0.0119781
ENSG00000197181.11	chr8	22275297	22357563	+	PIWIL2	1.55077	0.000152533	0.000140279
ENSG00000125968.8	chr20	31605283	31606515	+	ID1	1.55036	6.1e-11	2.1e-09
ENSG00000267199.1	chr18	12438890	12448205	+	RP11-861E21.2	1.54915	0.00356552	0.00208386
ENSG00000166682.10	chr11	113687550	113706373	-	TMPRSS5	1.54602	0.00502556	0.00279444
ENSG00000105519.14	chr19	5911707	5916208	+	CAPS	1.54532	3.34e-05	3.99e-05
ENSG00000236345.1	chr6	63806836	63822642	+	RP11-59D5__B.2	1.5453	0.00147862	0.000975623
ENSG00000278000.1	chr18	80161752	80162413	+	AC139100.4	1.54525	0.00743344	0.00390887
ENSG00000186594.13	chr17	1711493	1717174	-	MIR22HG	1.54492	1.57e-06	3.24e-06
ENSG00000204291.10	chr9	98943179	99070792	+	COL15A1	1.54219	0.00190077	0.00120658
ENSG00000283676.1	chr1	148334479	148334554	-	MIR5087	1.53758	0.00228961	0.00141543
ENSG00000182580.2	chr3	184561784	184582409	+	EPHB3	1.53649	2.41e-08	1.32e-07
ENSG00000135318.11	chr6	85449584	85495791	+	NT5E	1.5357	8.72e-07	2.02e-06
ENSG00000234498.3	chr12	12875499	12876107	+	RPL13AP20	1.53352	0.00014057	0.000130856
ENSG00000262903.1	chr17	3655621	3658092	-	RP11-235E17.6	1.53192	3.6e-06	6.37e-06
ENSG00000178607.15	chr17	64039142	64130819	-	ERN1	1.53062	3.23e-09	3.19e-08
ENSG00000241764.3	chr7	107742817	107744581	-	AC002467.7	1.52973	2.47e-05	3.12e-05
ENSG00000174951.10	chr19	48748011	48755390	-	FUT1	1.5265	0.0102943	0.00519292
ENSG00000172748.12	chr8	232137	247342	+	ZNF596	1.52368	1.46e-05	2.01e-05
ENSG00000174010.9	chrX	23983720	24027186	-	KLHL15	1.52258	1.49e-09	1.81e-08
ENSG00000130522.5	chr19	18279760	18281622	-	JUND	1.52225	1.13e-08	7.71e-08
ENSG00000171004.17	chrX	132626016	132961395	-	HS6ST2	1.52158	0.000122014	0.000116458
ENSG00000164850.14	chr7	1082208	1093815	+	GPER1	1.51858	0.0110431	0.00551629
ENSG00000185862.6	chr17	31303766	31314112	-	EVI2B	1.51316	0.00137121	0.00091467
ENSG00000176244.6	chr10	15077523	15088776	-	ACBD7	1.5127	0.000257892	0.0002189
ENSG00000115295.19	chr2	29097705	29189643	+	CLIP4	1.51165	1.17e-06	2.56e-06
ENSG00000273841.4	chr5	69364743	69370013	-	TAF9	1.51144	1.09e-08	7.54e-08
ENSG00000266405.3	chr18	2652170	2655395	-	CBX3P2	1.50799	0.00776758	0.00405954
ENSG00000172752.14	chr3	130345516	130484844	+	COL6A5	1.50636	0.00111764	0.0007668
ENSG00000111863.12	chr6	11712054	11807046	-	ADTRP	1.50461	3.82e-10	6.78e-09
ENSG00000181418.7	chr12	48995149	48999309	-	DDN	1.49945	0.000135946	0.000127085
ENSG00000222724.1	chr2	88016354	88016547	-	RNU2-63P	1.49868	6.64e-06	1.05e-05
ENSG00000250961.1	chr5	57395060	57533424	+	CTD-2023N9.1	1.49708	0.00225303	0.00139653
ENSG00000023839.10	chr10	99782732	99852192	+	ABCC2	1.49581	2.12e-07	6.79e-07
ENSG00000158125.9	chr2	31334321	31414715	-	XDH	1.4942	1.07e-09	1.44e-08
ENSG00000118898.15	chr16	4882507	4960741	-	PPL	1.4911	0.00615005	0.00331777
ENSG00000125266.6	chr13	106489731	106535114	-	EFNB2	1.48828	3.76e-11	1.7e-09
ENSG00000066468.21	chr10	121478334	121598458	-	FGFR2	1.48758	0.00462892	0.00260628
ENSG00000258088.1	chr12	75694010	75698816	-	RP11-114H23.2	1.48727	0.000937089	0.000657538
ENSG00000188107.14	chr6	63719980	65707225	-	EYS	1.48451	0.00351234	0.00205749
ENSG00000199347.1	chr1	11908152	11908271	+	RNU5E-1	1.48336	5.73e-05	6.24e-05
ENSG00000199377.1	chr1	44721786	44721902	-	RNU5F-1	1.48248	0.000526312	0.000402067
ENSG00000204540.10	chr6	31114750	31140092	+	PSORS1C1	1.4822	0.0353326	0.0150171
ENSG00000141582.14	chr17	79833156	79839429	-	CBX4	1.48215	1.65e-08	1.02e-07
ENSG00000178445.8	chr9	6532464	6645650	-	GLDC	1.48169	2.61e-07	7.91e-07
ENSG00000184995.7	chr9	21480839	21482313	-	IFNE	1.47894	0.0015785	0.00102993
ENSG00000099338.22	chr19	38335775	38370943	+	CATSPERG	1.47817	0.00885438	0.0045466
ENSG00000174804.3	chr11	86945679	86955391	-	FZD4	1.47797	6.1e-11	2.1e-09
ENSG00000102554.13	chr13	73054976	73077542	+	KLF5	1.47134	8.8e-10	1.23e-08
ENSG00000225255.6	chr22	15746630	15778297	+	LINC01297	1.47122	0.0149939	0.00718521
ENSG00000235978.6	chr3	4814294	4887293	-	AC018816.3	1.46983	0.00537693	0.00296135
ENSG00000239306.4	chr11	66616582	66627347	+	RBM14	1.46976	1e-11	6.94e-10
ENSG00000261556.9	chr16	70219574	70246610	-	SMG1P7	1.46715	7.2e-08	2.95e-07
ENSG00000207205.1	chr1	144412576	144412740	+	RNVU1-15	1.46377	1.04e-06	2.33e-06
ENSG00000053747.15	chr18	23689443	23955066	+	LAMA3	1.45261	0.000128151	0.00012101
ENSG00000183077.15	chr17	78187317	78207701	+	AFMID	1.45253	2.85e-10	5.61e-09
ENSG00000067064.10	chr10	1039908	1049170	-	IDI1	1.45211	1.05e-13	3.13e-11
ENSG00000165917.9	chr11	47437757	47449178	-	RAPSN	1.45176	0.0309024	0.0133625
ENSG00000149212.11	chr11	95165513	95232541	-	SESN3	1.4476	9.36e-11	2.84e-09
ENSG00000130997.16	chr4	2071918	2242121	-	POLN	1.44759	0.00150343	0.000989016
ENSG00000170540.14	chr16	18791667	18801678	-	ARL6IP1	1.44677	3.47e-11	1.61e-09
ENSG00000100867.14	chr14	23630115	23645639	+	DHRS2	1.44235	1.99e-15	3.56e-12
ENSG00000205863.9	chr13	23891099	23902655	-	C1QTNF9B	1.43736	0.00139851	0.000929941
ENSG00000183496.5	chr15	82041778	82046141	-	MEX3B	1.43673	7.47e-08	3.03e-07
ENSG00000267080.5	chr17	44175973	44186717	-	ASB16-AS1	1.43653	2.27e-08	1.27e-07
ENSG00000234684.6	chr20	1325405	1378734	+	SDCBP2-AS1	1.43543	3.73e-07	1.04e-06
ENSG00000157514.16	chrX	107713221	107777342	-	TSC22D3	1.43441	3.05e-10	5.78e-09
ENSG00000246228.6	chr8	127289817	127482139	-	CASC8	1.4344	0.00198129	0.00124994
ENSG00000282851.1	chr19	17405694	17418904	+	BISPR	1.43363	0.00503711	0.00279915
ENSG00000263004.1	chr17	57078298	57085024	-	RP11-166P13.3	1.43333	0.00224966	0.00139541
ENSG00000235500.2	chr13	18892260	18895230	-	SNX19P2	1.43171	0.001951	0.00123321
ENSG00000275538.1	chr1	120850819	120850985	-	RNVU1-19	1.43132	3.93e-06	6.86e-06
ENSG00000135838.13	chr1	182789293	182830384	+	NPL	1.43123	3.83e-07	1.06e-06
ENSG00000265763.3	chr10	47365496	47384273	-	ZNF488	1.42961	0.000128584	0.000121274
ENSG00000178397.12	chr7	6329409	6348981	-	FAM220A	1.42957	6.53e-09	5.29e-08
ENSG00000143631.10	chr1	152302175	152325203	-	FLG	1.42671	1.02e-09	1.38e-08
ENSG00000213931.5	chr11	5268345	5505617	-	HBE1	1.4261	3.03e-10	5.77e-09
ENSG00000240541.2	chr3	149377778	149386583	+	TM4SF1-AS1	1.42282	0.00301836	0.00180381
ENSG00000117425.13	chr1	44819844	44843063	-	PTCH2	1.42143	0.0222465	0.0100885
ENSG00000090020.10	chr1	27098815	27166981	-	SLC9A1	1.41607	1.24e-08	8.2e-08
ENSG00000275491.1	chr20	3808357	3812434	+	RP5-1009E24.8	1.41546	0.00209988	0.00131319
ENSG00000251011.5	chr3	133246106	133257188	-	TMEM108-AS1	1.4148	0.00173887	0.00111868
ENSG00000269821.1	chr11	2608328	2699994	-	KCNQ1OT1	1.41242	2.17e-05	2.81e-05
ENSG00000156218.12	chr15	83654086	84039842	+	ADAMTSL3	1.41199	0.00651367	0.00348298
ENSG00000138347.15	chr10	68106117	68212017	+	MYPN	1.4113	2.12e-07	6.79e-07
ENSG00000136928.6	chr9	98288082	98709197	-	GABBR2	1.41129	0.00386202	0.0022323
ENSG00000256268.1	chr12	65602869	65612997	+	RP11-221N13.3	1.4101	7.63e-06	1.18e-05
ENSG00000185674.9	chr2	99242246	99255282	-	LYG2	1.41	0.00241532	0.00148326
ENSG00000125775.14	chr20	1309909	1329239	-	SDCBP2	1.40989	0.0118975	0.00589132
ENSG00000163666.8	chr3	57197843	57226521	-	HESX1	1.40916	0.0131607	0.00641836
ENSG00000125864.12	chr20	17493905	17569220	-	BFSP1	1.40916	0.00370766	0.00215114
ENSG00000225793.2	chr6	75285014	75297003	+	RP1-234P15.4	1.40908	0.00128019	0.000861496
ENSG00000248323.5	chr5	91303029	91314402	-	LUCAT1	1.4064	2.05e-05	2.68e-05
ENSG00000163602.9	chr3	72371825	72446918	-	RYBP	1.40591	2.55e-05	3.2e-05
ENSG00000272630.1	chr10	73098044	73101297	-	RP11-344N10.5	1.40258	0.00259685	0.00157984
ENSG00000271020.1	chr3	33797149	33797681	-	RP11-10C24.1	1.40228	0.00164	0.00106405
ENSG00000137877.9	chr15	41848144	41894077	-	SPTBN5	1.40121	1.3e-09	1.65e-08
ENSG00000100036.12	chr22	30635652	30669016	+	SLC35E4	1.40115	5.53e-09	4.69e-08
ENSG00000206573.8	chr3	9349689	9398579	-	THUMPD3-AS1	1.39688	1.71e-09	2e-08
ENSG00000116991.10	chr1	232397965	232561558	-	SIPA1L2	1.395	3.56e-08	1.74e-07
ENSG00000268001.1	chr19	48255675	48258199	+	CARD8-AS1	1.39127	0.00040076	0.000319225
ENSG00000085433.15	chr1	108970214	109042113	-	WDR47	1.39042	1.02e-10	2.95e-09
ENSG00000274428.1	chr1	146409903	146410062	+	U1	1.38801	2.16e-05	2.8e-05
ENSG00000101850.12	chrX	9725346	9786297	-	GPR143	1.38518	0.0179381	0.00839724
ENSG00000223553.6	chr22	20602595	20656914	-	SMPD4P1	1.38488	0.000897726	0.000633142
ENSG00000234155.1	chr6	85387219	85390186	-	RP11-30P6.6	1.38263	5.91e-11	2.1e-09
ENSG00000099622.13	chr19	1259384	1274880	+	CIRBP	1.38175	2.06e-10	4.55e-09
ENSG00000261098.1	chr11	107312132	107316271	-	RP11-819C21.1	1.38161	0.0129451	0.00632612
ENSG00000235180.1	chr10	126413869	126421879	-	LINC00601	1.38142	1.59e-07	5.35e-07
ENSG00000164938.13	chr8	94925972	94949411	-	TP53INP1	1.38081	7.26e-10	1.07e-08
ENSG00000173926.5	chr5	126867714	127030808	-	42797	1.38062	4.15e-09	3.77e-08
ENSG00000171223.5	chr19	12791496	12793315	+	JUNB	1.37853	1.33e-08	8.68e-08
ENSG00000002079.12	chr7	99238794	99311130	+	MYH16	1.3767	3.06e-11	1.5e-09
ENSG00000224126.2	chr17	18677261	18677757	+	UBE2SP2	1.3758	0.000761003	0.000549038
ENSG00000189143.9	chr7	73799542	73832693	+	CLDN4	1.37487	3.51e-05	4.16e-05
ENSG00000244694.7	chr6	47878028	48068689	-	PTCHD4	1.37326	5.18e-09	4.44e-08
ENSG00000176678.5	chr16	86576368	86582160	+	FOXL1	1.37312	0.000251464	0.000214315
ENSG00000187650.3	chr19	5904858	5910853	+	VMAC	1.37219	0.000446798	0.000349906
ENSG00000124216.3	chr20	49982999	49988886	+	SNAI1	1.37182	1.5e-07	5.1e-07
ENSG00000256223.5	chr12	133130575	133159465	+	ZNF10	1.3711	4.18e-05	4.82e-05
ENSG00000239218.2	chr8	38434347	38435664	-	RPS20P22	1.37068	0.012387	0.00609206
ENSG00000100739.10	chr14	96255824	96268967	+	BDKRB1	1.37021	0.000266752	0.000225733
ENSG00000174529.7	chr1	205083129	205084460	-	TMEM81	1.36928	1.02e-06	2.3e-06
ENSG00000196972.8	chrX	135094987	135098634	-	SMIM10L2B	1.36905	0.0123646	0.0060849
ENSG00000273117.1	chr7	155295918	155297541	-	AC144652.1	1.3657	4.8e-07	1.26e-06
ENSG00000179300.3	chrX	78656069	78659328	-	ZCCHC5	1.36477	0.000608337	0.000455025
ENSG00000169247.11	chr5	148923639	149063163	-	SH3TC2	1.36277	1.99e-10	4.43e-09
ENSG00000147027.3	chrX	34627064	34657288	-	TMEM47	1.35952	8.55e-09	6.3e-08
ENSG00000163683.11	chr4	39546330	39639090	-	SMIM14	1.35729	1.42e-08	9.09e-08
ENSG00000089692.8	chr12	6772512	6778455	+	LAG3	1.35645	0.0002606	0.000221048
ENSG00000279207.1	chr17	58095672	58101479	+	RP11-159D12.8	1.35532	2.12e-07	6.78e-07
ENSG00000167508.11	chr16	88651935	88663161	-	MVD	1.35517	1.96e-09	2.21e-08
ENSG00000065621.14	chr10	104268873	104304945	+	GSTO2	1.35244	1.36e-06	2.89e-06
ENSG00000271895.2	chr1	11029659	11030528	+	RP4-635E18.8	1.35239	0.00173613	0.00111748
ENSG00000172086.7	chr2	88027205	88055729	-	KRCC1	1.35236	2.17e-08	1.23e-07
ENSG00000213123.10	chr3	196291219	196318299	-	TCTEX1D2	1.35097	0.00602713	0.00326325
ENSG00000150995.18	chr3	4493348	4847840	+	ITPR1	1.34607	1.05e-10	2.98e-09
ENSG00000066248.14	chr2	232878686	233013272	-	NGEF	1.34447	0.00137506	0.000916726
ENSG00000137947.11	chr1	88852932	88891944	-	GTF2B	1.34429	7.96e-11	2.57e-09
ENSG00000165355.7	chr14	39397669	39432500	-	FBXO33	1.34137	8.71e-10	1.23e-08
ENSG00000239948.2	chr19	43660500	43660776	-	RN7SL368P	1.3409	0.00612738	0.00330753
ENSG00000100505.13	chr14	50975262	51096061	-	TRIM9	1.33937	8.36e-05	8.54e-05
ENSG00000119403.13	chr9	120855652	120894896	-	PHF19	1.33885	4.32e-12	4.18e-10
ENSG00000196689.11	chr17	3565444	3609411	-	TRPV1	1.33768	3.15e-05	3.81e-05
ENSG00000274272.1	chr7	100572232	100578700	-	RP11-44M6.7	1.33706	0.000668682	0.000493042
ENSG00000250222.1	chr5	181191924	181194429	+	CTC-338M12.5	1.33537	0.00106572	0.000734841
ENSG00000150594.6	chr10	111077163	111080907	+	ADRA2A	1.33502	4.25e-06	7.35e-06
ENSG00000207357.1	chr19	1021522	1021628	+	RNU6-2	1.33438	0.00179717	0.00115101
ENSG00000247982.6	chr15	57300365	57307769	+	LINC00926	1.33269	0.00251238	0.00153681
ENSG00000279365.1	chr21	36485867	36487760	+	KB-176G8.1	1.3321	3.49e-05	4.14e-05
ENSG00000185950.8	chr13	109752698	109786568	-	IRS2	1.33128	5.45e-11	2.1e-09
ENSG00000272129.1	chr6	80355424	80356859	+	RP11-250B2.6	1.33116	0.00491699	0.00274262
ENSG00000187537.13	chr14	19402486	19434341	-	POTEG	1.33056	0.000277088	0.000233212
ENSG00000253878.5	chr8	94950037	94951396	+	RP11-347C18.3	1.32888	1.05e-05	1.52e-05
ENSG00000117643.14	chr1	25617468	25786207	+	MAN1C1	1.32817	0.0340783	0.0145583
ENSG00000254694.1	chr11	126208611	126209027	-	RP11-50B3.4	1.32693	0.0276821	0.0121792
ENSG00000159388.5	chr1	203305491	203309602	+	BTG2	1.32573	6.59e-10	1e-08
ENSG00000262089.1	chr17	6994642	6995189	-	RP11-589P10.5	1.32534	0.0143784	0.00692637
ENSG00000227477.1	chr20	44963794	44966402	-	STK4-AS1	1.3245	0.0137838	0.0066804
ENSG00000143167.11	chr1	167052836	167166479	-	GPA33	1.323	0.00360819	0.00210297
ENSG00000204634.12	chr2	101007617	101252866	-	TBC1D8	1.32143	2.43e-08	1.33e-07
ENSG00000182109.7	chr1	39522280	39546187	-	RP11-69E11.4	1.31897	2.77e-05	3.41e-05
ENSG00000189423.11	chr17	20415547	20431008	+	USP32P3	1.31499	0.00280718	0.00169457
ENSG00000272196.2	chr1	149851061	149851624	+	HIST2H2AA4	1.31422	0.00232718	0.00143529
ENSG00000146834.13	chr7	100428790	100434126	+	MEPCE	1.31279	9.87e-12	6.94e-10
ENSG00000253227.1	chr8	124271683	124277584	+	RP11-383J24.1	1.30854	0.000871182	0.000617339
ENSG00000130513.6	chr19	18374731	18389176	+	GDF15	1.30819	3.04e-12	3.63e-10
ENSG00000109787.12	chr4	38664196	38701042	+	KLF3	1.30802	1.46e-09	1.78e-08
ENSG00000128578.9	chr7	129434433	129488399	+	STRIP2	1.30792	4.59e-11	1.96e-09
ENSG00000248587.7	chr5	37811589	37953827	+	GDNF-AS1	1.30739	2.19e-05	2.83e-05
ENSG00000261087.1	chr8	101166805	101169629	-	KB-1460A1.5	1.30602	0.00151608	0.000995548
ENSG00000010319.6	chr3	52433053	52445085	-	SEMA3G	1.30433	6.75e-06	1.06e-05
ENSG00000280587.1	chr1	235065479	235074220	-	LINC01348	1.30118	0.00184023	0.00117376
ENSG00000161395.13	chr17	39671122	39696797	-	PGAP3	1.2999	1.89e-06	3.78e-06
ENSG00000153487.12	chr13	110712736	110723339	+	ING1	1.29754	4.53e-09	4.01e-08
ENSG00000164008.14	chr1	42767269	42775747	+	C1orf50	1.29659	0.0268369	0.0118521
ENSG00000130176.7	chr19	11538717	11550323	+	CNN1	1.29492	0.011603	0.0057694
ENSG00000130066.16	chrX	23783173	23786226	+	SAT1	1.29491	1.02e-09	1.38e-08
ENSG00000140450.8	chr15	97960698	97973838	+	ARRDC4	1.2927	0.000686632	0.000503598
ENSG00000100292.16	chr22	35380361	35394214	+	HMOX1	1.29153	6.33e-07	1.57e-06
ENSG00000039139.9	chr5	13690331	13944543	-	DNAH5	1.29063	3.41e-05	4.07e-05
ENSG00000177666.16	chr11	818902	825573	+	PNPLA2	1.28837	3.1e-09	3.11e-08
ENSG00000175866.15	chr17	81035122	81117432	+	BAIAP2	1.28799	3.22e-10	6.02e-09
ENSG00000205212.3	chr17	20836447	20896140	-	CCDC144NL	1.28712	5.68e-08	2.46e-07
ENSG00000134107.4	chr3	4979116	4985323	+	BHLHE40	1.2862	4.54e-12	4.28e-10
ENSG00000169136.9	chr19	49928702	49933935	+	ATF5	1.28168	6.15e-07	1.54e-06
ENSG00000267270.5	chr18	80147924	80178432	+	PARD6G-AS1	1.28155	0.000279102	0.000234412
ENSG00000251192.7	chrX	46497727	46545457	-	ZNF674	1.28121	7.83e-05	8.07e-05
ENSG00000107731.12	chr10	71212570	71302864	+	UNC5B	1.27892	5.5e-08	2.4e-07
ENSG00000279253.1	chr20	35262727	35264187	-	RP4-614O4.13	1.27815	0.0369542	0.0155971
ENSG00000153233.12	chr12	70638073	70920843	-	PTPRR	1.27758	4.88e-07	1.27e-06
ENSG00000197568.13	chr1	70354805	70385339	+	HHLA3	1.27676	0.00100638	0.000698224
ENSG00000253669.3	chr8	102805517	102809971	+	KB-1732A1.1	1.27586	1.23e-05	1.75e-05
ENSG00000281207.1	chr1	41014590	41043890	+	SLFNL1-AS1	1.27303	7.76e-07	1.84e-06
ENSG00000178209.14	chr8	143915147	143976734	-	PLEC	1.26894	1.71e-11	9.72e-10
ENSG00000259612.1	chr15	52937139	52938518	-	EEF1A1P22	1.26852	0.0579297	0.0229698
ENSG00000265112.1	chr9	89312225	89312306	+	MIR3153	1.26773	0.00172462	0.0011121
ENSG00000172348.14	chr6	46220736	46491972	-	RCAN2	1.26692	0.000669081	0.000493149
ENSG00000263786.1	chr17	75145261	75146546	-	RP11-649A18.4	1.26611	0.000537402	0.000409335
ENSG00000125430.8	chr17	14301083	14349404	+	HS3ST3B1	1.26464	4.01e-09	3.7e-08
ENSG00000141994.15	chr19	5784832	5791238	-	DUS3L	1.26328	1.91e-08	1.13e-07
ENSG00000196177.12	chr10	123008979	123058311	+	ACADSB	1.26037	2.37e-09	2.53e-08
ENSG00000110799.13	chr12	5948874	6124770	-	VWF	1.25744	0.015279	0.00730328
ENSG00000233818.1	chr21	36445731	36532408	+	AP000695.4	1.25441	2.05e-07	6.61e-07
ENSG00000282827.1	chr3	48446710	48467645	+	ATRIP	1.25382	0.00444594	0.00251989
ENSG00000099860.8	chr19	2476122	2478259	+	GADD45B	1.25344	1.09e-10	3.02e-09
ENSG00000115221.10	chr2	160099666	160271888	-	ITGB6	1.25067	0.0014933	0.00098366
ENSG00000246560.2	chr4	102828055	102844075	+	RP11-10L12.4	1.25046	0.0014371	0.000952239
ENSG00000233117.2	chr10	4201141	4243912	-	LINC00702	1.25018	2.14e-06	4.19e-06
ENSG00000228526.5	chr1	9148011	9196983	-	MIR34A	1.24471	0.000322724	0.000265691
ENSG00000250461.1	chr5	61375112	61375855	+	RP11-631M6.2	1.24414	0.0499016	0.0202116
ENSG00000159423.16	chr1	18871430	18902781	-	ALDH4A1	1.24403	4.28e-05	4.9e-05
ENSG00000272677.1	chr4	82374301	82384027	+	RP11-127B20.3	1.24395	0.00762905	0.00399692
ENSG00000205559.3	chr22	50583026	50583877	+	CHKB-AS1	1.24315	0.00126653	0.000853107
ENSG00000188229.5	chr9	137241213	137243707	+	TUBB4B	1.24143	3.15e-12	3.64e-10
ENSG00000101311.15	chr20	6074845	6123544	-	FERMT1	1.23855	2.09e-11	1.13e-09
ENSG00000155897.9	chr8	130780301	131042426	-	ADCY8	1.23829	0.0208959	0.00957048
ENSG00000147174.11	chrX	71578411	71613583	+	ACRC	1.2381	0.000311307	0.000257416
ENSG00000131773.13	chr8	135457457	135656722	+	KHDRBS3	1.23642	1.54e-09	1.84e-08
ENSG00000172361.5	chr18	50227193	50266522	-	CFAP53	1.23469	0.00185916	0.00118339
ENSG00000243629.1	chr3	157081667	157123004	-	LINC00880	1.23346	0.0139186	0.00673047
ENSG00000255108.1	chr11	823634	832883	-	AP006621.8	1.23304	0.00196712	0.00124187
ENSG00000272159.1	chr8	38408048	38408742	-	RP11-350N15.6	1.23299	0.00552411	0.00303215
ENSG00000166432.14	chrX	101882288	101932031	-	ZMAT1	1.23278	0.00161047	0.00104755
ENSG00000240654.6	chr13	24307166	24322535	+	C1QTNF9	1.22985	0.0213003	0.00973456
ENSG00000173992.8	chr11	66592821	66606019	+	CCS	1.22981	1.96e-08	1.15e-07
ENSG00000134516.15	chr5	169637247	170083382	+	DOCK2	1.22658	7.91e-06	1.21e-05
ENSG00000235109.7	chr6	28324693	28356271	-	ZSCAN31	1.22621	6.14e-07	1.53e-06
ENSG00000144802.11	chr3	101827991	101861022	+	NFKBIZ	1.22558	6.31e-09	5.15e-08
ENSG00000267655.1	chr18	79117207	79117920	+	CTD-2286N8.2	1.22473	0.013921	0.00673047
ENSG00000120709.10	chr5	138331935	138349729	+	FAM53C	1.22387	1.05e-10	2.98e-09
ENSG00000130783.13	chr12	122774327	122827528	+	CCDC62	1.22339	0.00296834	0.00177747
ENSG00000185640.5	chr12	52821410	52834295	-	KRT79	1.22095	1.87e-05	2.48e-05
ENSG00000135363.11	chr11	33858576	33892289	-	LMO2	1.2189	0.0063984	0.00343159
ENSG00000258183.5	chr12	90280894	90300340	+	RP11-753N8.1	1.21799	0.00388464	0.00224256
ENSG00000215267.8	chr10	5275173	5288470	-	AKR1C7P	1.21788	0.0109891	0.00549495
ENSG00000213977.7	chr17	3662896	3668682	-	TAX1BP3	1.21788	1.16e-08	7.83e-08
ENSG00000202337.1	chr14	32203163	32203269	-	RNU6-8	1.21738	0.00412924	0.00236736
ENSG00000113369.8	chr5	91368724	91383359	-	ARRDC3	1.21661	3.57e-09	3.38e-08
ENSG00000242110.7	chr5	33986178	34008108	-	AMACR	1.21479	0.000396666	0.00031695
ENSG00000143502.14	chr1	223220819	223364202	-	SUSD4	1.2147	0.000474489	0.000367971
ENSG00000136932.13	chr9	97904489	97922570	-	TRMO	1.21421	5.06e-08	2.24e-07
ENSG00000091592.15	chr17	5499427	5619424	-	NLRP1	1.21382	6.87e-11	2.32e-09
ENSG00000224462.2	chr1	207165496	207183910	+	C4BPAP1	1.21362	0.00423484	0.00241823
ENSG00000157933.9	chr1	2228695	2310119	+	SKI	1.21338	2.53e-10	5.21e-09
ENSG00000052802.12	chr4	165327623	165343160	+	MSMO1	1.21333	1.33e-12	2.07e-10
ENSG00000214407.3	chr3	101940859	101997926	+	RP11-221J22.1	1.21232	0.0241859	0.0108322
ENSG00000163491.16	chr3	27110085	27369460	-	NEK10	1.21057	3.28e-05	3.94e-05
ENSG00000187134.13	chr10	4963253	4983283	+	AKR1C1	1.20872	5.66e-06	9.25e-06
ENSG00000228393.3	chr7	104950315	105013044	-	LINC01004	1.20809	0.00192456	0.00121974
ENSG00000162413.16	chr1	6590724	6614607	-	KLHL21	1.20692	6.98e-12	5.95e-10
ENSG00000204262.11	chr2	189031896	189179879	-	COL5A2	1.20558	3.36e-05	4.02e-05
ENSG00000176912.3	chr18	641320	658340	-	TYMSOS	1.2048	0.000341957	0.000279072
ENSG00000261534.1	chr9	121815674	121819452	-	RP11-244O19.1	1.20461	0.000399206	0.000318341
ENSG00000197046.11	chr18	45825512	45844080	+	SIGLEC15	1.20215	1.09e-06	2.41e-06
ENSG00000150967.17	chr12	122920951	122981649	-	ABCB9	1.20158	9.36e-10	1.29e-08
ENSG00000188001.9	chr3	188947214	189325304	+	TPRG1	1.2013	0.00682688	0.00362664
ENSG00000130766.4	chr1	28259527	28282491	+	SESN2	1.20104	2.7e-10	5.44e-09
ENSG00000182700.4	chr5	140125935	140129392	+	IGIP	1.20064	0.00275807	0.00166745
ENSG00000140807.6	chr16	50548330	50649249	+	NKD1	1.20049	4.48e-06	7.66e-06
ENSG00000235908.1	chr3	49365145	49367006	-	RHOA-IT1	1.19997	0.00561423	0.00307488
ENSG00000272990.1	chr3	156523740	156524247	-	RP11-305K5.1	1.19988	0.00821973	0.00426535
ENSG00000084710.13	chr2	25042130	25159137	+	EFR3B	1.19964	1.76e-10	4.16e-09
ENSG00000229320.3	chr3	160565447	160569248	+	KRT8P12	1.19654	4.19e-07	1.14e-06
ENSG00000214796.8	chr1	202851828	202861620	-	RP11-480I12.5	1.1957	0.00244888	0.00150226
ENSG00000173137.11	chr8	144373101	144393242	+	ADCK5	1.19546	9.58e-08	3.63e-07
ENSG00000170561.12	chr5	2745845	2751662	-	IRX2	1.1935	1.69e-07	5.6e-07
ENSG00000158258.16	chr3	139935185	140577397	+	CLSTN2	1.1916	2.43e-05	3.09e-05
ENSG00000140379.7	chr15	79960889	79971446	-	BCL2A1	1.1914	9.61e-07	2.18e-06
ENSG00000201801.1	chr1	11909808	11909927	-	RNU5E-4P	1.19094	0.0447685	0.0184094
ENSG00000153531.13	chr13	113399610	113453524	-	ADPRHL1	1.18819	5.08e-05	5.66e-05
ENSG00000269946.1	chr9	94166289	94200627	+	RP11-2B6.3	1.18577	0.00478225	0.00267917
ENSG00000113161.15	chr5	75336329	75362104	+	HMGCR	1.18453	9.22e-13	1.57e-10
ENSG00000260103.2	chr15	74478070	74490286	-	RP11-10O17.1	1.18435	0.0144005	0.00693491
ENSG00000179818.13	chr2	69962263	70103220	-	PCBP1-AS1	1.18397	3.94e-07	1.09e-06
ENSG00000119711.12	chr14	74056850	74084493	-	ALDH6A1	1.18314	1.06e-06	2.36e-06
ENSG00000279333.1	chr1	210678315	210681932	+	RP11-75I2.3	1.18126	0.00343658	0.00201971
ENSG00000224738.1	chr17	59106598	59118267	+	AC099850.1	1.18033	0.0221473	0.0100498
ENSG00000146426.17	chr6	154832697	155257723	+	TIAM2	1.17945	4.68e-07	1.23e-06
ENSG00000213139.7	chr3	186538441	186546702	-	CRYGS	1.17935	9.01e-05	9.06e-05
ENSG00000171631.14	chr11	73264505	73298617	+	P2RY6	1.17919	0.0013649	0.000911314
ENSG00000233559.1	chr7	130853720	130928649	+	AC016831.7	1.17832	3.38e-06	6.04e-06
ENSG00000240616.1	chr19	12894133	12894880	+	RPS6P25	1.17832	0.0153188	0.00731739
ENSG00000137267.5	chr6	3153669	3157526	-	TUBB2A	1.17778	1.76e-08	1.07e-07
ENSG00000164296.6	chr5	149993118	150001167	-	TIGD6	1.177	2.48e-06	4.72e-06
ENSG00000167106.11	chr9	127940579	127980513	-	FAM102A	1.1765	7.64e-09	5.87e-08
ENSG00000254858.9	chr19	18193182	18196948	+	MPV17L2	1.17562	9.13e-07	2.09e-06
ENSG00000152763.16	chr1	66812885	66924887	-	WDR78	1.17377	0.00515504	0.00285715
ENSG00000143217.8	chr1	161070995	161089599	-	NECTIN4	1.17367	3.28e-07	9.43e-07
ENSG00000166246.13	chr16	4734272	4749396	+	C16orf71	1.17311	0.019661	0.00909798
ENSG00000171681.12	chr12	14365632	14502935	+	ATF7IP	1.17238	8.88e-11	2.74e-09
ENSG00000228175.3	chr1	89993593	89994321	-	GEMIN8P4	1.17232	0.00350436	0.00205415
ENSG00000228486.10	chr2	97664217	97703064	+	LINC01125	1.16849	0.0130979	0.00639031
ENSG00000106415.12	chr7	7968794	8094272	+	GLCCI1	1.16833	2.08e-05	2.71e-05
ENSG00000230479.1	chr21	36430360	36481070	+	AP000695.6	1.16691	7.19e-07	1.73e-06
ENSG00000272936.1	chr4	44704405	44704965	+	RP11-700J17.2	1.16626	0.02362	0.0106199
ENSG00000259518.1	chr15	82088594	82097694	+	LINC01583	1.16626	1.42e-06	3e-06
ENSG00000148339.12	chr9	128068201	128109245	+	SLC25A25	1.16596	2.24e-08	1.26e-07
ENSG00000019549.8	chr8	48917690	48921740	-	SNAI2	1.161	1.35e-09	1.68e-08
ENSG00000267156.1	chr18	47630112	47630848	+	TPMTP1	1.16057	4.2e-05	4.83e-05
ENSG00000096654.15	chr6	27450743	27473118	-	ZNF184	1.1593	2.98e-08	1.54e-07
ENSG00000130827.6	chrX	154458281	154477779	+	PLXNA3	1.15929	8.77e-10	1.23e-08
ENSG00000184924.5	chr2	24789734	24793382	-	PTRHD1	1.15755	4.63e-08	2.11e-07
ENSG00000164663.14	chr6	41789896	41895361	-	USP49	1.15612	1.85e-06	3.72e-06
ENSG00000006327.13	chr16	3018445	3022383	+	TNFRSF12A	1.1555	8.41e-12	6.69e-10
ENSG00000277149.4	chr7	72558744	72828198	-	TYW1B	1.15254	5.44e-05	5.98e-05
ENSG00000235090.1	chr7	75922755	75923443	+	RPL7L1P3	1.14935	0.151426	0.0522544
ENSG00000282034.1	chr16	30704067	30745169	+	RP11-2C24.9	1.14536	0.0844744	0.0317218
ENSG00000158201.9	chr18	21650897	21704805	-	ABHD3	1.14193	2.17e-07	6.91e-07
ENSG00000275401.1	chr20	38418483	38419202	-	RP4-564F22.7	1.14184	0.00238969	0.00147003
ENSG00000105607.12	chr19	12891026	12914207	+	GCDH	1.14034	3.24e-08	1.63e-07
ENSG00000231365.5	chr1	119140396	119275973	+	RP11-418J17.1	1.1401	4.01e-08	1.9e-07
ENSG00000162711.16	chr1	247416156	247449108	+	NLRP3	1.14008	4.28e-09	3.83e-08
ENSG00000145147.19	chr4	20253260	20620561	+	SLIT2	1.13922	0.000406217	0.000322997
ENSG00000266709.1	chr17	14303854	14305505	+	RP11-214O1.2	1.13765	1.68e-05	2.27e-05
ENSG00000197329.11	chr2	64092652	64144454	-	PELI1	1.13644	4.88e-08	2.18e-07
ENSG00000178573.6	chr16	79585843	79600714	-	MAF	1.13477	0.0124342	0.00611146
ENSG00000204876.4	chr7	155962632	155966343	+	AC021218.2	1.13343	0.00342618	0.0020145
ENSG00000258479.5	chr14	51333393	51365557	+	LINC00640	1.13188	0.0131852	0.00642939
ENSG00000177283.6	chr10	35638249	35642278	-	FZD8	1.13181	1.3e-11	8.17e-10
ENSG00000157992.12	chr2	27442366	27446481	+	KRTCAP3	1.13084	0.0144551	0.00695866
ENSG00000258077.2	chr12	75563202	75984015	-	RP11-114H23.1	1.13062	0.000991491	0.000689766
ENSG00000107968.9	chr10	30433937	30461833	+	MAP3K8	1.1306	0.000200215	0.000177083
ENSG00000264112.1	chr17	57989039	57994850	-	RP11-159D12.2	1.12964	1.16e-06	2.53e-06
ENSG00000124731.12	chr6	41267926	41286719	-	TREM1	1.12869	0.000615099	0.000459603
ENSG00000204839.8	chr8	143566187	143572971	-	MROH6	1.12809	2.15e-05	2.78e-05
ENSG00000173432.10	chr11	18266174	18269977	+	SAA1	1.12753	0.0278611	0.0122425
ENSG00000203711.11	chr6	158869939	158910353	+	C6orf99	1.12736	0.00926163	0.00472121
ENSG00000235420.7	chr15	70796597	70802688	-	RPL29P30	1.12563	0.0332186	0.0142423
ENSG00000120885.20	chr8	27596917	27615031	-	CLU	1.12108	7.98e-09	6e-08
ENSG00000141232.4	chr17	50862223	50867978	-	TOB1	1.11856	2.7e-07	8.1e-07
ENSG00000250697.1	chr5	32925639	33297910	-	CTD-2066L21.3	1.11754	1.56e-06	3.22e-06
ENSG00000257242.7	chr12	91984976	92142914	-	LINC01619	1.11486	0.00883608	0.00453981
ENSG00000169429.10	chr4	73740506	73743716	+	CXCL8	1.11381	0.000337834	0.000276226
ENSG00000177311.11	chr3	141324213	141449792	+	ZBTB38	1.113	6.48e-13	1.41e-10
ENSG00000071243.15	chr7	120950749	120977216	+	ING3	1.11238	4.47e-07	1.19e-06
ENSG00000279977.1	chr19	16610374	16612203	-	CTD-3222D19.4	1.11214	0.0565466	0.0225261
ENSG00000177614.10	chr1	230314482	230426371	-	PGBD5	1.11158	0.00313783	0.00186494
ENSG00000147234.10	chrX	107522450	107605251	+	FRMPD3	1.11105	0.0099977	0.00505971
ENSG00000226053.1	chr1	98210747	98272658	+	RP5-1070A16.1	1.11083	0.00417581	0.00238833
ENSG00000205592.13	chr12	40393395	40570832	+	MUC19	1.10867	0.00664735	0.0035447
ENSG00000246763.6	chr5	98769618	98773469	-	RGMB-AS1	1.10739	0.0130071	0.00635209
ENSG00000262468.5	chr16	4245825	4253789	-	LINC01569	1.10706	0.0171004	0.00805777
ENSG00000134574.11	chr11	47214465	47239240	+	DDB2	1.10605	3.14e-11	1.5e-09
ENSG00000132434.9	chr7	55365448	55433742	+	LANCL2	1.10525	1.54e-09	1.84e-08
ENSG00000109062.10	chr17	74748613	74769353	+	SLC9A3R1	1.1046	2.14e-08	1.22e-07
ENSG00000150637.8	chr18	69831158	69961803	-	CD226	1.10323	0.0109814	0.00549238
ENSG00000179988.13	chr10	122954381	122997513	+	PSTK	1.10017	2.29e-05	2.94e-05
ENSG00000166750.9	chr17	35243036	35273655	+	SLFN5	1.10013	4.34e-11	1.89e-09
ENSG00000129167.9	chr11	18017564	18042426	-	TPH1	1.09981	0.00691052	0.00366401
ENSG00000205464.11	chr5	82279462	82386977	+	ATP6AP1L	1.09914	0.000125044	0.000118842
ENSG00000204569.9	chr6	30600400	30618612	-	PPP1R10	1.09664	2.14e-10	4.62e-09
ENSG00000130707.17	chr9	130444929	130501274	+	ASS1	1.09622	0.118882	0.0425377
ENSG00000129028.8	chr15	70881342	70892785	-	THAP10	1.0955	0.000134231	0.000125673
ENSG00000162511.7	chr1	30732469	30757820	-	LAPTM5	1.09395	0.00772159	0.00403963
ENSG00000270820.5	chr2	61471188	61484130	+	RP11-355B11.2	1.0935	0.00564162	0.00308719
ENSG00000115963.13	chr2	150468195	150539011	-	RND3	1.09227	4.11e-09	3.76e-08
ENSG00000145780.7	chr5	115520908	115544894	-	FEM1C	1.09131	4.77e-09	4.17e-08
ENSG00000279283.1	chr12	131896500	131898239	+	RP11-417L19.5	1.09106	0.00761379	0.00399082
ENSG00000196593.9	chr13	23939557	23946782	-	ANKRD20A19P	1.09077	0.000233206	0.000201147
ENSG00000186642.15	chr11	72576141	72674591	-	PDE2A	1.08978	1.22e-08	8.12e-08
ENSG00000252827.1	chr12	96427200	96427486	-	RN7SKP11	1.08964	0.00478471	0.00267968
ENSG00000233325.3	chr13	21298139	21306373	+	MIPEPP3	1.08751	0.0108184	0.00541917
ENSG00000131080.14	chrX	66595637	66639298	-	EDA2R	1.087	4.28e-10	7.26e-09
ENSG00000273702.1	chr17	59618553	59619714	-	RP11-758H9.2	1.08601	0.0173704	0.00816671
ENSG00000179168.14	chr19	38384265	38388082	-	GGN	1.08405	0.00685431	0.00363905
ENSG00000138271.5	chr3	151294086	151316952	-	GPR87	1.0834	0.000248853	0.000212646
ENSG00000198855.6	chr12	108515185	108525837	+	FICD	1.07952	9.44e-07	2.15e-06
ENSG00000011422.11	chr19	43646095	43670547	-	PLAUR	1.07924	9.58e-12	6.94e-10
ENSG00000167186.10	chr16	19067599	19080095	+	COQ7	1.07815	4.08e-09	3.76e-08
ENSG00000198074.9	chr7	134527592	134541408	+	AKR1B10	1.07689	0.00161155	0.00104787
ENSG00000116761.11	chr1	70411218	70439851	+	CTH	1.07663	6.88e-05	7.24e-05
ENSG00000169100.13	chrX	1386152	1392724	-	SLC25A6	1.07627	0.00182858	0.00116758
ENSG00000125740.13	chr19	45467995	45475179	+	FOSB	1.07586	0.0031869	0.00189003
ENSG00000109743.10	chr4	15702950	15738313	+	BST1	1.07526	0.0248936	0.0110978
ENSG00000206192.7	chr13	18816718	18871967	-	ANKRD20A9P	1.07499	0.00292036	0.00175314
ENSG00000272345.1	chr6	24700907	24701793	-	RP1-30M3.5	1.07347	0.00447885	0.00253493
ENSG00000210151.2	chrM	7446	7514	-	MT-TS1	1.0731	0.0200805	0.00926576
ENSG00000203724.10	chr1	197902647	197907367	+	C1orf53	1.07285	0.00212421	0.00132678
ENSG00000105443.13	chr19	48469032	48482314	+	CYTH2	1.07165	5.79e-08	2.5e-07
ENSG00000243181.2	chr8	34874159	34874633	+	RP11-734J24.1	1.07062	0.010901	0.00545595
ENSG00000274627.1	chr16	89516797	89522217	+	RP11-104N10.2	1.0703	6.76e-07	1.65e-06
ENSG00000126217.20	chr13	112894378	113099739	+	MCF2L	1.06961	0.0202184	0.00931021
ENSG00000188624.2	chr19	46120071	46124674	-	IGFL3	1.06864	0.00517972	0.00286728
ENSG00000213600.3	chr3	50239618	50239984	+	XXcos-LUCA16.1	1.0686	0.0183679	0.00857825
ENSG00000144445.16	chr2	210021423	210171383	-	KANSL1L	1.06776	3.72e-07	1.04e-06
ENSG00000227963.1	chr1	110286375	110339171	-	RP5-1074L1.1	1.06652	0.021578	0.00983992
ENSG00000245848.2	chr19	33299934	33302564	-	CEBPA	1.06583	0.00091726	0.000645394
ENSG00000118523.5	chr6	131948176	131951373	-	CTGF	1.06566	1.27e-08	8.39e-08
ENSG00000272872.1	chr22	15823197	15823890	+	LL22NC03-N14H11.1	1.06564	0.001294	0.000869317
ENSG00000131386.17	chr3	16174649	16231992	+	GALNT15	1.06534	6.25e-05	6.7e-05
ENSG00000135924.15	chr2	219279267	219286900	+	DNAJB2	1.06494	4.13e-09	3.76e-08
ENSG00000272140.2	chr10	73703735	73713581	-	RP11-574K11.29	1.0634	0.0192978	0.00894377
ENSG00000216906.2	chr6	149904243	149906418	+	RP11-350J20.9	1.06281	0.00415149	0.0023767
ENSG00000099251.14	chr10	38356380	38378505	+	HSD17B7P2	1.06232	7.04e-05	7.4e-05
ENSG00000108352.11	chr17	40177010	40195656	+	RAPGEFL1	1.06207	6.68e-06	1.06e-05
ENSG00000169085.11	chr8	66460003	66518524	+	C8orf46	1.05967	0.00889863	0.00456605
ENSG00000171408.13	chr6	135851696	136195574	+	PDE7B	1.05728	0.0164304	0.00776862
ENSG00000158869.10	chr1	161215234	161220699	+	FCER1G	1.05657	0.040808	0.0169974
ENSG00000101670.11	chr18	49560699	49599182	+	LIPG	1.0565	4.94e-07	1.29e-06
ENSG00000233695.2	chr13	113815630	113845744	+	GAS6-AS1	1.05617	1.27e-05	1.79e-05
ENSG00000272512.1	chr1	995966	998051	-	RP11-54O7.17	1.05603	0.0221661	0.0100558
ENSG00000132475.9	chr17	75776434	75785893	-	H3F3B	1.05584	5.08e-12	4.55e-10
ENSG00000155090.14	chr8	102648779	102655902	-	KLF10	1.05565	7.84e-10	1.13e-08
ENSG00000143819.12	chr1	225810092	225845563	+	EPHX1	1.05411	1.41e-07	4.86e-07
ENSG00000188483.7	chr9	129175552	129178262	-	IER5L	1.05195	8.24e-08	3.24e-07
ENSG00000184205.14	chrX	53082367	53088540	+	TSPYL2	1.05176	3.54e-07	9.99e-07
ENSG00000167562.11	chr19	52555822	52587174	+	ZNF701	1.05154	2.35e-05	3e-05
ENSG00000157064.10	chr1	183248237	183418602	-	NMNAT2	1.05147	2.79e-05	3.43e-05
ENSG00000036448.9	chr8	2045040	2165552	+	MYOM2	1.04919	0.00861499	0.00444407
ENSG00000049130.13	chr12	88492793	88580851	-	KITLG	1.0489	7.14e-07	1.72e-06
ENSG00000092931.11	chr17	76735865	76781449	+	MFSD11	1.048	1.79e-08	1.08e-07
ENSG00000257800.1	chr2	74120680	74123218	+	FNBP1P1	1.04799	5.98e-05	6.46e-05
ENSG00000257497.2	chr12	75483454	75489820	-	RP11-585P4.5	1.04771	0.00987422	0.00500428
ENSG00000144810.15	chr3	99638475	99799226	+	COL8A1	1.04719	8.6e-05	8.7e-05
ENSG00000165424.6	chr10	79382325	79445627	-	ZCCHC24	1.0464	2.12e-09	2.31e-08
ENSG00000139428.11	chr12	109553737	109573874	-	MMAB	1.04632	4.34e-09	3.88e-08
ENSG00000133250.13	chr19	8509678	8514164	-	ZNF414	1.04612	3.77e-05	4.42e-05
ENSG00000171051.8	chr19	51745172	51804110	-	FPR1	1.0445	0.000140342	0.000130678
ENSG00000095587.8	chr10	96364606	96513918	-	TLL2	1.04433	0.00805785	0.00419229
ENSG00000273783.1	chr14	81221218	81222460	+	CTD-2506P8.6	1.04363	0.0217307	0.00989264
ENSG00000130363.11	chr6	158972871	159000187	-	RSPH3	1.04331	8.51e-06	1.28e-05
ENSG00000170899.10	chr6	52977948	52995378	-	GSTA4	1.04318	0.00876301	0.00450809
ENSG00000261324.2	chr12	14762504	14767931	-	RP11-174G6.5	1.04295	0.0329724	0.01415
ENSG00000215022.7	chr6	13264861	13295586	-	RP1-257A7.4	1.0423	0.00944006	0.00480123
ENSG00000279208.1	chr21	9369285	9376645	-	bP-21264C1.1	1.03996	0.0110916	0.00553818
ENSG00000230732.4	chr3	196912646	196914579	+	AC127904.2	1.03977	0.0313743	0.013542
ENSG00000196843.15	chr2	96536743	96552638	+	ARID5A	1.03951	6.32e-05	6.76e-05
ENSG00000260630.6	chr16	88663298	88687186	+	SNAI3-AS1	1.03763	0.00104639	0.000723043
ENSG00000012223.12	chr3	46435645	46485234	-	LTF	1.03693	0.0178681	0.00837322
ENSG00000259291.2	chr15	90074512	90082207	-	RP11-617F23.1	1.03559	0.00301417	0.0018016
ENSG00000162616.8	chr1	77979175	78017964	+	DNAJB4	1.03521	1.8e-05	2.41e-05
ENSG00000101945.16	chrX	48695554	48709012	+	SUV39H1	1.0352	1.74e-07	5.72e-07
ENSG00000227354.6	chr13	79406309	79424328	+	RBM26-AS1	1.03472	0.000629476	0.000468488
ENSG00000183963.18	chr22	31064105	31104757	+	SMTN	1.03413	1.01e-10	2.95e-09
ENSG00000067082.14	chr10	3775996	3785281	-	KLF6	1.03359	2.21e-11	1.18e-09
ENSG00000092096.15	chr14	23346306	23352912	-	SLC22A17	1.03353	0.0073511	0.00386897
ENSG00000103888.15	chr15	80779343	80951776	+	CEMIP	1.033	7.22e-08	2.95e-07
ENSG00000222000.7	chr2	98331389	98356005	-	AC092675.3	1.02901	0.00620747	0.00334471
ENSG00000026103.20	chr10	88990582	89015785	+	FAS	1.02892	1.14e-08	7.75e-08
ENSG00000112139.14	chr6	37630679	37699306	-	MDGA1	1.02843	0.000138061	0.000128755
ENSG00000182372.8	chr8	1755778	1801711	+	CLN8	1.02751	0.00176091	0.00113204
ENSG00000231890.7	chr2	135985176	136022593	+	DARS-AS1	1.02691	0.0125901	0.00617791
ENSG00000163449.10	chr2	216081866	216102783	+	TMEM169	1.02633	0.00717177	0.00378683
ENSG00000265019.1	chr17	22061961	22070538	-	NCOR1P2	1.02364	0.0125476	0.00615875
ENSG00000103044.10	chr16	69105564	69118719	+	HAS3	1.02216	4.43e-05	5.05e-05
ENSG00000232671.5	chr1	151280024	151281929	-	RP11-126K1.2	1.02201	0.0156772	0.00746165
ENSG00000177943.13	chr9	136850943	136860799	+	MAMDC4	1.02194	8.78e-06	1.32e-05
ENSG00000186451.1	chr3	57060441	57075432	+	SPATA12	1.02168	0.00214167	0.00133652
ENSG00000171428.13	chr8	18170477	18223689	+	NAT1	1.02135	2.48e-05	3.12e-05
ENSG00000148671.13	chr10	86968192	86983934	+	ADIRF	1.02091	0.00791414	0.00412531
ENSG00000215895.4	chr1	38708931	38710890	+	RP11-334L9.1	1.0207	0.0794955	0.0300728
ENSG00000144908.13	chr3	126103562	126197994	-	ALDH1L1	1.02021	5.2e-10	8.39e-09
ENSG00000179094.14	chr17	8140472	8156506	-	PER1	1.01491	6.89e-07	1.67e-06
ENSG00000186115.12	chr19	15878023	15898120	-	CYP4F2	1.01377	0.00425467	0.00242684
ENSG00000111678.10	chr12	6942978	6946003	+	C12orf57	1.01338	3.09e-10	5.83e-09
ENSG00000265458.1	chr17	82454273	82458521	-	RP13-20L14.6	1.01216	0.0122792	0.00604938
ENSG00000160323.18	chr9	133414358	133459402	+	ADAMTS13	1.01155	0.018262	0.00853549
ENSG00000002746.14	chr7	43112599	43566001	+	HECW1	1.01137	5.66e-05	6.18e-05
ENSG00000169994.18	chr2	127535802	127637729	+	MYO7B	1.01076	0.000728488	0.000529418
ENSG00000230615.6	chr1	44030443	44115913	+	RP5-1198O20.4	1.01055	3.34e-06	5.98e-06
ENSG00000109771.15	chr4	185363879	185395899	-	LRP2BP	1.0101	0.0219374	0.00997103
ENSG00000262621.4	chr16	3365099	3479550	+	LA16c-306E5.2	1.00965	0.0088436	0.00454247
ENSG00000167992.12	chr11	61258286	61295424	-	VWCE	1.00756	0.0166716	0.00787019
ENSG00000048052.21	chr7	18086949	19002416	+	HDAC9	1.00637	1.26e-07	4.46e-07
ENSG00000258441.1	chr14	21200079	21206900	-	LINC00641	1.00474	9.66e-07	2.19e-06
ENSG00000170222.11	chr17	10697594	10711233	+	ADPRM	1.00412	1.12e-06	2.47e-06
ENSG00000120149.8	chr5	174724533	174730893	+	MSX2	1.00292	8.72e-05	8.82e-05
ENSG00000106772.17	chr9	76611376	76906087	-	PRUNE2	1.00183	0.0473937	0.01934
ENSG00000109929.9	chr11	121292453	121308694	+	SC5D	1.00085	6.94e-10	1.04e-08
ENSG00000258469.1	chr14	55298644	55299231	+	CHMP4BP1	1.00052	0.0932443	0.0344872
ENSG00000087884.14	chr11	77821109	77918432	+	AAMDC	0.999559	1.29e-05	1.82e-05
ENSG00000236098.1	chr1	94318479	94324569	-	RP11-148B18.4	0.998423	0.0103544	0.00521664
ENSG00000065809.13	chr10	14518557	14774897	-	FAM107B	0.996118	2.49e-08	1.36e-07
ENSG00000147536.11	chr8	41529206	41545046	+	GINS4	0.995157	1.35e-08	8.73e-08
ENSG00000169439.11	chr8	96493351	96611780	+	SDC2	0.99442	1.12e-05	1.62e-05
ENSG00000215784.5	chr1	145096000	145112696	+	FAM72D	0.994219	5.55e-05	6.08e-05
ENSG00000188486.3	chr11	119093854	119095467	-	H2AFX	0.993676	1.4e-08	9.02e-08
ENSG00000279864.1	chr21	9558970	9559155	+	RP11-570J4.1	0.99367	3.89e-05	4.54e-05
ENSG00000238825.1	chr1	148388490	148388651	-	RNU1-13P	0.993382	0.00716371	0.00378425
ENSG00000263513.5	chr1	143955364	143971965	-	FAM72C	0.990731	0.00130247	0.000874684
ENSG00000255468.6	chr11	66347950	66364804	+	RP11-867G23.8	0.990184	0.0279468	0.0122726
ENSG00000147437.9	chr8	25419260	25424654	-	GNRH1	0.987033	0.00628778	0.00338087
ENSG00000234816.2	chr6	26043989	26044357	+	U91328.2	0.98702	0.00286385	0.00172326
ENSG00000113916.17	chr3	187721377	187745727	-	BCL6	0.985792	5.9e-08	2.54e-07
ENSG00000167065.13	chr22	30652051	30667890	-	DUSP18	0.984439	2.23e-05	2.87e-05
ENSG00000235823.1	chr10	100373615	100383368	+	OLMALINC	0.983791	0.000168677	0.000152849
ENSG00000231663.1	chr1	234372807	234373593	-	RP5-827C21.4	0.983782	0.00312702	0.00185983
ENSG00000147082.17	chrX	50202713	50351910	+	CCNB3	0.983429	0.00405476	0.00232988
ENSG00000200997.1	chr17	58679527	58679690	-	RNU1-85P	0.983057	0.00806913	0.00419633
ENSG00000135048.13	chr9	71683366	71816690	-	TMEM2	0.982563	7e-10	1.05e-08
ENSG00000183166.10	chr7	71779491	72447151	-	CALN1	0.981152	4.68e-06	7.96e-06
ENSG00000259230.1	chr14	102545254	102555826	+	CTD-2555C10.3	0.98104	0.0199399	0.00921035
ENSG00000065618.17	chr10	104031286	104086002	-	COL17A1	0.98028	3.03e-08	1.56e-07
ENSG00000133048.12	chr1	203178931	203186749	-	CHI3L1	0.980089	0.0322965	0.0138899
ENSG00000241472.6	chr3	62260865	62369330	-	PTPRG-AS1	0.979799	2.47e-06	4.71e-06
ENSG00000261889.1	chr16	3156736	3157483	-	RP11-473M20.16	0.979252	0.00235385	0.00145024
ENSG00000259865.1	chr1	247187281	247188526	-	RP11-488L18.10	0.978493	0.146107	0.0507927
ENSG00000183971.5	chr16	2009926	2020755	+	NPW	0.977458	0.00993606	0.00503207
ENSG00000104237.7	chr8	54554361	54871720	+	RP1	0.9773	0.00621576	0.00334868
ENSG00000100351.16	chr22	39901082	39973721	+	GRAP2	0.977247	0.0171734	0.00808364
ENSG00000154642.10	chr21	17788967	17819386	-	C21orf91	0.975559	1.13e-05	1.63e-05
ENSG00000164010.13	chr1	42817124	42844989	+	ERMAP	0.975419	1.11e-05	1.6e-05
ENSG00000197565.15	chrX	108155607	108439497	-	COL4A6	0.974943	0.0148204	0.00711183
ENSG00000163947.11	chr3	56727418	57079329	-	ARHGEF3	0.974754	6.38e-08	2.69e-07
ENSG00000152926.14	chr7	64971776	65006684	-	ZNF117	0.974234	0.015879	0.00753975
ENSG00000113070.7	chr5	140332843	140346631	-	HBEGF	0.973699	1.17e-09	1.54e-08
ENSG00000164300.15	chr5	80111651	80256079	-	SERINC5	0.970206	3.9e-07	1.08e-06
ENSG00000141404.15	chr18	11688956	11885685	+	GNAL	0.969836	0.00038888	0.000311639
ENSG00000236432.7	chr2	227221052	227325201	-	AC097662.2	0.969552	0.0284487	0.0124533
ENSG00000112902.11	chr5	9035026	9546075	-	SEMA5A	0.96874	9.78e-07	2.21e-06
ENSG00000273338.1	chr1	78004346	78004554	-	RP11-386I14.4	0.968094	0.0298024	0.0129635
ENSG00000124116.18	chr20	45747944	45791932	-	WFDC3	0.967911	0.00271982	0.00164712
ENSG00000089060.11	chr12	113298759	113359493	-	SLC8B1	0.967549	3.44e-09	3.33e-08
ENSG00000201457.1	chr1	39567374	39567508	-	SNORA55	0.963753	0.0488927	0.0198614
ENSG00000080546.13	chr6	108986437	109094819	-	SESN1	0.963703	5.56e-09	4.69e-08
ENSG00000221949.5	chr12	62601751	62603690	-	LINC01465	0.962766	0.00450341	0.00254602
ENSG00000257704.3	chr19	47274453	47275707	+	INAFM1	0.960369	0.000483933	0.000374323
ENSG00000266714.6	chr17	75588058	75626501	+	MYO15B	0.959697	0.0459617	0.0188327
ENSG00000259727.1	chr15	62895812	62899543	+	RP11-1069G10.2	0.959555	0.00179109	0.00114773
ENSG00000197852.9	chr1	111680630	111755824	-	FAM212B	0.958438	0.000148357	0.000137063
ENSG00000100053.9	chr22	25199850	25207363	+	CRYBB3	0.958391	0.078339	0.0297012
ENSG00000054277.13	chr1	241590102	241677376	-	OPN3	0.958277	0.000226454	0.000196221
ENSG00000146006.7	chr5	138868923	138875368	-	LRRTM2	0.957629	0.0016017	0.00104317
ENSG00000228232.1	chrX	39787132	39788136	-	GAPDHP1	0.957356	0.00309	0.0018417
ENSG00000116525.13	chr1	33145402	33182059	-	TRIM62	0.955758	1.03e-05	1.51e-05
ENSG00000154727.10	chr21	25734570	25772460	+	GABPA	0.955706	1.65e-06	3.39e-06
ENSG00000233558.1	chr6	116258493	116259115	-	RP3-486I3.4	0.954726	0.0339432	0.014511
ENSG00000229563.6	chrX	45505388	45630202	+	LINC01204	0.954308	2.89e-08	1.5e-07
ENSG00000161912.17	chr6	41101022	41140835	+	ADCY10P1	0.951048	0.00251858	0.00154
ENSG00000049192.14	chr5	65148736	65481920	-	ADAMTS6	0.950949	2.56e-08	1.38e-07
ENSG00000226942.2	chr16	29336	38321	-	IL9RP3	0.950449	0.0241381	0.0108148
ENSG00000258875.5	chr14	91242759	91252211	+	CTD-2547L24.3	0.949144	0.0192519	0.00892798
ENSG00000272168.6	chr6	21664772	22368328	+	CASC15	0.9483	0.000500079	0.000384652
ENSG00000135898.9	chr2	230907318	230961066	-	GPR55	0.947401	0.0229341	0.0103557
ENSG00000228549.3	chr1	16870945	16874092	+	RP11-108M9.3	0.946808	4.8e-05	5.4e-05
ENSG00000142188.16	chr21	33432485	33480011	-	TMEM50B	0.945328	1.44e-06	3.03e-06
ENSG00000131019.10	chr6	150063150	150069095	-	ULBP3	0.945256	2.25e-06	4.38e-06
ENSG00000134955.11	chr11	125063067	125090312	+	SLC37A2	0.945067	1.15e-07	4.16e-07
ENSG00000147408.14	chr8	19404161	19758029	-	CSGALNACT1	0.945057	5.79e-05	6.3e-05
ENSG00000166974.12	chr18	34976928	35143470	+	MAPRE2	0.944392	5.32e-08	2.33e-07
ENSG00000142227.10	chr19	48321509	48330553	+	EMP3	0.943772	1.88e-09	2.15e-08
ENSG00000179869.14	chr7	48171458	48647496	+	ABCA13	0.943723	2.6e-05	3.25e-05
ENSG00000185418.15	chr15	101653598	101724604	-	TARSL2	0.943438	2.37e-07	7.39e-07
ENSG00000141543.9	chr17	80135214	80147183	-	EIF4A3	0.943135	8.05e-10	1.15e-08
ENSG00000260157.3	chr17	21614487	21641536	+	CH17-53B9.2	0.942345	0.00543053	0.00298857
ENSG00000175305.17	chr8	94879770	94896678	-	CCNE2	0.941572	3.48e-08	1.71e-07
ENSG00000196569.11	chr6	128883141	129516569	+	LAMA2	0.941044	0.00356723	0.00208418
ENSG00000170734.11	chr6	43576150	43615660	+	POLH	0.940616	3.31e-10	6.1e-09
ENSG00000196155.12	chr16	67277510	67289499	+	PLEKHG4	0.940597	0.00532964	0.00293937
ENSG00000147912.12	chr9	37510892	37576349	-	FBXO10	0.939244	0.000424061	0.000334882
ENSG00000279164.1	chr20	23148086	23149939	+	RP4-737E23.5	0.939145	0.00748714	0.00393401
ENSG00000105649.9	chr19	18196784	18204074	-	RAB3A	0.938047	0.00454255	0.0025641
ENSG00000120156.20	chr9	27109141	27230175	+	TEK	0.936796	0.0152092	0.00727475
ENSG00000041353.9	chr18	54717860	54895516	+	RAB27B	0.936761	3.21e-08	1.62e-07
ENSG00000143322.19	chr1	179099327	179229684	-	ABL2	0.93584	2.43e-08	1.33e-07
ENSG00000141441.15	chr18	32124877	32470484	-	GAREM1	0.935644	1.1e-06	2.42e-06
ENSG00000263874.2	chr17	38925168	38929384	+	LINC00672	0.935086	0.018072	0.0084544
ENSG00000254402.6	chr8	144522377	144527032	-	LRRC24	0.935047	0.0769077	0.029239
ENSG00000210195.2	chrM	15888	15953	+	MT-TT	0.934976	0.0107031	0.00536517
ENSG00000198668.10	chr14	90396502	90408261	+	CALM1	0.934048	1.83e-11	1.01e-09
ENSG00000184361.12	chr17	45254393	45262112	-	SPATA32	0.93341	0.0478539	0.0195169
ENSG00000106868.16	chr9	112040785	112175408	-	SUSD1	0.932544	0.000175761	0.000158427
ENSG00000161513.11	chr17	74862497	74873031	-	FDXR	0.932191	4.21e-08	1.97e-07
ENSG00000187860.10	chr22	30356635	30378658	+	CCDC157	0.931811	0.00535935	0.00295303
ENSG00000154767.14	chr3	14145147	14178783	-	XPC	0.931528	1.69e-09	1.99e-08
ENSG00000222047.8	chr10	73909969	73922777	-	C10orf55	0.930783	0.00072447	0.000526926
ENSG00000148344.10	chr9	129738331	129753047	-	PTGES	0.930761	0.0133421	0.00649179
ENSG00000163251.3	chr2	207762586	207769563	-	FZD5	0.930321	3.38e-06	6.04e-06
ENSG00000130589.16	chr20	63558086	63574239	-	HELZ2	0.929469	3.23e-08	1.62e-07
ENSG00000179046.8	chr4	188091273	188109603	-	TRIML2	0.928721	6.63e-08	2.76e-07
ENSG00000166963.12	chr15	43510958	43531620	+	MAP1A	0.928641	4.03e-07	1.11e-06
ENSG00000213433.5	chr5	151765859	151766378	-	RPLP1P6	0.928439	0.00783448	0.00409212
ENSG00000093100.13	chr22	17787652	17811497	-	XXbac-B461K10.4	0.927962	0.0527933	0.0212506
ENSG00000164104.11	chr4	173331695	173335125	-	HMGB2	0.92712	3.7e-09	3.49e-08
ENSG00000164418.19	chr6	101398788	102070083	+	GRIK2	0.926745	0.0219598	0.00997995
ENSG00000238390.1	chr21	31664306	31664482	+	SNORA81	0.926073	0.0743203	0.0284091
ENSG00000251127.2	chr8	61759094	61765969	-	RP11-280G9.1	0.925946	0.000197359	0.000174989
ENSG00000081051.7	chr4	73431138	73456174	+	AFP	0.925088	0.0644154	0.0251544
ENSG00000148730.6	chr10	70404379	70428618	+	EIF4EBP2	0.922312	5.15e-10	8.37e-09
ENSG00000267397.1	chr18	35716370	35717978	+	RP11-873E20.1	0.922248	0.0306486	0.0132704
ENSG00000096717.11	chr10	67884669	67918390	+	SIRT1	0.921883	1.77e-07	5.81e-07
ENSG00000275437.1	chr20	62402236	62405935	-	RP5-908M14.10	0.921764	0.0022503	0.00139556
ENSG00000132819.16	chr20	57391407	57409333	+	RBM38	0.920431	7.72e-06	1.19e-05
ENSG00000127993.15	chr7	92528773	92538005	+	RBM48	0.920299	2.8e-06	5.23e-06
ENSG00000188856.6	chr8	80558870	80559757	+	RPSAP47	0.920291	0.0278779	0.0122484
ENSG00000107611.14	chr10	16823964	17129831	-	CUBN	0.920214	0.000344742	0.000281041
ENSG00000143367.15	chr1	151540305	151583583	+	TUFT1	0.920036	2.85e-08	1.48e-07
ENSG00000228522.2	chr9	63330326	63343660	+	RP11-236F9.2	0.919841	0.0303974	0.0131775
ENSG00000120656.11	chr1	28589323	28643085	-	TAF12	0.919576	6.42e-07	1.59e-06
ENSG00000196152.10	chr9	127424374	127445372	+	ZNF79	0.918893	4.54e-07	1.2e-06
ENSG00000198910.12	chrX	153861514	153909223	-	L1CAM	0.918265	0.051258	0.0207025
ENSG00000196337.11	chr19	49054275	49058860	-	CGB7	0.917471	0.0253559	0.0112801
ENSG00000186132.14	chr2	119302225	119366828	-	C2orf76	0.916339	0.0012388	0.000837261
ENSG00000012124.15	chr19	35319261	35347355	+	CD22	0.91551	7.47e-09	5.84e-08
ENSG00000163874.9	chr1	37474552	37484379	+	ZC3H12A	0.914537	1.61e-07	5.41e-07
ENSG00000264301.1	chr18	14969001	14970468	-	LINC01444	0.913811	5.81e-05	6.32e-05
ENSG00000197582.5	chrX	13378735	13379340	-	GPX1P1	0.9131	0.00377375	0.00218559
ENSG00000173559.12	chr2	191678068	191696659	+	NABP1	0.912991	1.36e-07	4.72e-07
ENSG00000260060.1	chr16	31196131	31196963	+	RP11-388M20.1	0.912131	0.026713	0.0118061
ENSG00000184226.14	chr13	66302834	67230445	-	PCDH9	0.910537	2.49e-05	3.14e-05
ENSG00000233215.5	chr21	22008944	22098459	-	AP000472.2	0.910462	0.00502502	0.00279444
ENSG00000248161.5	chr4	102418602	102450010	-	RP11-499E18.1	0.910172	0.00441055	0.0025034
ENSG00000088808.16	chr14	103733752	103847590	-	PPP1R13B	0.908555	2.33e-08	1.29e-07
ENSG00000056277.15	chrX	130202711	130268899	-	ZNF280C	0.906868	1.08e-07	4e-07
ENSG00000101986.11	chrX	153724868	153744762	+	ABCD1	0.906541	1.73e-06	3.51e-06
ENSG00000166016.5	chr11	34150988	34358008	-	ABTB2	0.906094	1.67e-08	1.03e-07
ENSG00000170836.11	chr17	60600183	60666280	+	PPM1D	0.905966	1.84e-08	1.09e-07
ENSG00000170537.12	chr16	18983934	19063942	+	TMC7	0.905294	9.78e-09	6.9e-08
ENSG00000149260.15	chr11	77066932	77126155	+	CAPN5	0.905194	2.36e-08	1.3e-07
ENSG00000228222.1	chr2	167293171	167558333	+	AC074363.1	0.904634	0.0489883	0.0198957
ENSG00000272994.1	chr2	105334027	105337475	-	RP11-332H14.2	0.903246	6.11e-05	6.58e-05
ENSG00000114841.17	chr3	52316319	52400491	+	DNAH1	0.901294	0.00105214	0.000726453
ENSG00000237975.6	chr1	152168125	152445456	+	FLG-AS1	0.900129	0.000169031	0.000153083
ENSG00000133808.4	chr11	12276080	12359144	+	MICALCL	0.900106	0.000653074	0.000483041
ENSG00000164305.18	chr4	184627696	184649509	-	CASP3	0.900069	1.33e-09	1.66e-08
ENSG00000173812.10	chr17	41688885	41692668	+	EIF1	0.899838	2.43e-10	5.06e-09
ENSG00000197694.14	chr9	128552558	128633662	+	SPTAN1	0.899417	1.22e-10	3.22e-09
ENSG00000275993.2	chr21	6111134	6123739	+	CH507-42P11.8	0.898718	0.000288423	0.000240998
ENSG00000177576.11	chr18	49477250	49487252	-	C18orf32	0.897669	0.00035435	0.000287529
ENSG00000168490.13	chr8	22219704	22232341	-	PHYHIP	0.896229	0.00100168	0.000696045
ENSG00000227036.6	chr17	72323123	72640472	-	LINC00511	0.896082	2.53e-05	3.18e-05
ENSG00000101384.11	chr20	10637684	10674107	-	JAG1	0.895221	7.18e-10	1.07e-08
ENSG00000165323.15	chr11	92352096	92896470	+	FAT3	0.894711	0.000686294	0.000503453
ENSG00000146278.10	chr6	89080751	89085160	+	PNRC1	0.89384	2.56e-07	7.82e-07
ENSG00000215271.7	chr14	23272422	23299447	-	HOMEZ	0.893736	0.00171388	0.00110626
ENSG00000163659.12	chr3	156673235	156706770	+	TIPARP	0.892962	1.42e-10	3.62e-09
ENSG00000204947.8	chr7	149102784	149126346	-	ZNF425	0.89209	0.00390505	0.00225289
ENSG00000164920.9	chr8	98944403	98952104	+	OSR2	0.891609	0.0152836	0.0073045
ENSG00000259049.1	chr14	52775237	52777740	+	RP11-589M4.1	0.891589	0.0483876	0.0196897
ENSG00000214367.7	chr4	2227464	2242164	-	HAUS3	0.891186	2.9e-07	8.57e-07
ENSG00000145331.13	chr4	99546709	99564032	-	TRMT10A	0.890484	6.85e-06	1.08e-05
ENSG00000115844.10	chr2	172099439	172102900	-	DLX2	0.889858	0.00432676	0.00246208
ENSG00000171346.14	chr17	41513743	41522529	-	KRT15	0.889082	1.99e-06	3.96e-06
ENSG00000281501.1	chr4	25160641	25201440	+	SEPSECS-AS1	0.888044	0.0272993	0.0120325
ENSG00000089280.18	chr16	31180110	31194871	+	FUS	0.888041	4.7e-10	7.76e-09
ENSG00000125170.10	chr16	57471922	57487327	-	DOK4	0.887833	0.000125942	0.000119442
ENSG00000076248.10	chr12	109097574	109110992	+	UNG	0.887073	3.24e-09	3.19e-08
ENSG00000176046.8	chr16	28532708	28539174	-	NUPR1	0.886563	0.0111211	0.00555058
ENSG00000185220.11	chr1	248906196	248919946	+	PGBD2	0.885317	8.47e-06	1.28e-05
ENSG00000175906.4	chr17	43398959	43401137	+	ARL4D	0.885043	3.5e-07	9.9e-07
ENSG00000088986.10	chr12	120469850	120498493	+	DYNLL1	0.884573	3.88e-10	6.83e-09
ENSG00000196376.10	chr6	117907526	118317676	+	SLC35F1	0.8839	0.0361188	0.0153023
ENSG00000095752.6	chr19	55364389	55370463	-	IL11	0.883766	1.32e-06	2.82e-06
ENSG00000221539.1	chr1	28578749	28578822	-	SNORD99	0.883417	0.00529109	0.00292126
ENSG00000164211.12	chr5	111496033	111512590	-	STARD4	0.882861	1.39e-07	4.81e-07
ENSG00000257354.2	chr12	62602752	62622213	+	RP11-631N16.2	0.882469	7.55e-05	7.83e-05
ENSG00000239305.6	chr2	86603393	86623866	-	RNF103	0.882349	9.05e-08	3.47e-07
ENSG00000148357.16	chr9	130265882	130434123	+	HMCN2	0.88142	0.00671845	0.00357806
ENSG00000154175.16	chr3	100749156	100993515	-	ABI3BP	0.880878	0.00593199	0.0032217
ENSG00000080854.14	chr11	133908564	133956985	-	IGSF9B	0.880512	3.92e-05	4.57e-05
ENSG00000138798.11	chr4	109912884	110012266	+	EGF	0.880244	0.0010947	0.000752075
ENSG00000259363.5	chr15	99807023	99877148	+	CTD-2054N24.2	0.880216	0.0476025	0.0194188
ENSG00000126785.12	chr14	63204114	63293219	+	RHOJ	0.879862	0.0142812	0.00688326
ENSG00000140543.14	chr15	88494440	88546675	-	DET1	0.879859	8.84e-06	1.33e-05
ENSG00000226287.8	chr22	20701114	20704606	+	TMEM191A	0.879303	0.0203164	0.00934692
ENSG00000275202.1	chr13	48974967	48976867	-	RP11-156K23.3	0.878748	0.0302797	0.0131361
ENSG00000177337.7	chr18	3593732	3598352	+	DLGAP1-AS1	0.877694	5.45e-05	5.99e-05
ENSG00000185670.7	chr11	62748319	62754188	-	ZBTB3	0.877194	4.09e-06	7.11e-06
ENSG00000119514.6	chr9	98807699	98850081	+	GALNT12	0.877186	0.0242902	0.0108667
ENSG00000155760.2	chr2	202034587	202038445	+	FZD7	0.876417	3.37e-07	9.63e-07
ENSG00000042445.13	chr2	85342088	85354620	-	RETSAT	0.876351	5.03e-09	4.35e-08
ENSG00000253802.1	chr8	40298741	40343402	-	CTA-392C11.1	0.873004	0.000465311	0.000362187
ENSG00000006607.13	chr2	241356243	241494841	+	FARP2	0.872143	7.24e-10	1.07e-08
ENSG00000185860.13	chr1	162824458	162868815	-	CCDC190	0.869885	0.0932807	0.0344934
ENSG00000184792.15	chr22	30693782	30907824	+	OSBP2	0.868947	4.81e-06	8.14e-06
ENSG00000229373.8	chr13	113888306	113923512	+	LINC00452	0.867052	5.65e-07	1.44e-06
ENSG00000173261.8	chr5	146084386	146104369	-	PLAC8L1	0.866452	0.141351	0.0493983
ENSG00000244165.1	chr19	10111538	10115372	+	P2RY11	0.866274	1.43e-06	3e-06
ENSG00000256667.6	chr12	10588063	10599669	-	KLRA1P	0.864587	0.00597938	0.00324083
ENSG00000132646.10	chr20	5114953	5126626	-	PCNA	0.863973	7.64e-11	2.51e-09
ENSG00000228695.9	chr16	55760548	55794158	+	CES1P1	0.863847	0.0369465	0.0155957
ENSG00000102287.17	chrX	151953124	151974680	-	GABRE	0.863256	2.09e-05	2.73e-05
ENSG00000140022.9	chr14	81260656	81436465	-	STON2	0.863197	4.01e-07	1.1e-06
ENSG00000198331.10	chr11	125883614	125900648	+	HYLS1	0.861934	9.32e-07	2.13e-06
ENSG00000261295.1	chrX	100673330	100673981	+	RP11-524D16__A.3	0.861828	0.049698	0.0201428
ENSG00000204386.10	chr6	31857659	31862906	-	NEU1	0.861216	4.88e-08	2.18e-07
ENSG00000235655.3	chr2	174719908	174720318	+	H3F3AP4	0.860074	0.000353667	0.000287271
ENSG00000134245.17	chr1	112466541	112530165	+	WNT2B	0.860021	0.0478919	0.0195288
ENSG00000149380.11	chr11	74235801	74311657	-	P4HA3	0.859792	0.00386312	0.0022323
ENSG00000121274.12	chr16	50152918	50235310	+	PAPD5	0.858814	4.34e-08	2.02e-07
ENSG00000135148.11	chr12	112125501	112153609	+	TRAFD1	0.858692	2.91e-07	8.61e-07
ENSG00000250770.3	chr12	3296202	3366122	-	RP5-1063M23.3	0.858188	0.00428544	0.00244167
ENSG00000128564.6	chr7	101162509	101165593	-	VGF	0.858171	0.000943965	0.000661675
ENSG00000263740.2	chr3	15738515	15738809	+	RN7SL4P	0.858121	0.000206796	0.000181693
ENSG00000162723.9	chr1	159951492	159954254	-	SLAMF9	0.857586	0.00642514	0.00344274
ENSG00000197798.8	chr11	126211414	126262986	+	FAM118B	0.857438	1.97e-07	6.4e-07
ENSG00000108106.13	chr19	55399745	55407777	-	UBE2S	0.857367	1.74e-09	2.03e-08
ENSG00000110693.16	chr11	15966449	16739591	-	SOX6	0.856632	0.0863733	0.0323197
ENSG00000065154.11	chr10	124397303	124418976	-	OAT	0.856575	9.8e-09	6.9e-08
ENSG00000246263.2	chr8	102239394	102253333	+	UBR5-AS1	0.855605	0.0539151	0.0216217
ENSG00000213130.3	chr6	128580113	128580884	-	EEF1DP5	0.855365	0.0634332	0.0248333
ENSG00000221817.9	chr10	73495525	73520070	+	PPP3CB-AS1	0.855162	9.54e-05	9.5e-05
ENSG00000214900.9	chr14	49927571	50092643	-	LINC01588	0.855144	8.39e-05	8.55e-05
ENSG00000242338.6	chr10	73715843	73730469	-	BMS1P4	0.854392	0.0174804	0.0082098
ENSG00000121644.18	chr1	244652935	244709033	+	DESI2	0.853678	8.02e-08	3.19e-07
ENSG00000255325.2	chr8	122485515	122489815	-	RP11-96B2.1	0.852894	0.021779	0.00991032
ENSG00000247151.6	chr11	33161657	33191598	+	CSTF3-AS1	0.851271	0.0262112	0.0116115
ENSG00000256050.2	chr14	104681146	104684932	+	RP11-982M15.6	0.850588	0.0767415	0.0291921
ENSG00000246922.8	chr15	65092770	65115197	-	UBAP1L	0.850422	0.00211467	0.00132129
ENSG00000113578.17	chr5	142592178	142698070	-	FGF1	0.849577	1.48e-06	3.09e-06
ENSG00000166377.19	chr18	79069285	79378283	+	ATP9B	0.849469	1.43e-06	3e-06
ENSG00000144655.14	chr3	39141855	39154562	-	CSRNP1	0.84846	1.19e-07	4.28e-07
ENSG00000154928.16	chr3	134597801	135260467	+	EPHB1	0.847152	1.66e-06	3.41e-06
ENSG00000184949.15	chr22	38578120	38656629	-	FAM227A	0.84656	0.0216209	0.00985467
ENSG00000175063.16	chr20	45812576	45816957	+	UBE2C	0.845524	6.07e-10	9.46e-09
ENSG00000273812.1	chr20	62596732	62603115	-	WI2-87327B8.2	0.844884	0.0045691	0.00257746
ENSG00000110046.12	chr11	64894546	64917248	-	ATG2A	0.841766	5.58e-09	4.69e-08
ENSG00000130768.14	chr1	27934993	27959157	+	SMPDL3B	0.84173	0.0682776	0.0264064
ENSG00000151014.5	chr4	139015789	139045939	+	NOCT	0.841013	1.03e-07	3.85e-07
ENSG00000262001.1	chr18	3603000	3608336	+	DLGAP1-AS2	0.840207	9.42e-05	9.4e-05
ENSG00000115758.12	chr2	10439968	10448504	-	ODC1	0.840189	1.8e-10	4.21e-09
ENSG00000116106.11	chr2	221418027	221574202	-	EPHA4	0.839848	8.29e-08	3.25e-07
ENSG00000161011.19	chr5	179806398	179838078	+	SQSTM1	0.838309	9.01e-11	2.76e-09
ENSG00000132196.13	chr1	162790702	162812817	+	HSD17B7	0.838002	3.36e-08	1.67e-07
ENSG00000136943.10	chr9	97029679	97039643	-	CTSV	0.837212	1.84e-06	3.69e-06
ENSG00000226754.1	chr1	53238610	53242783	+	RP5-1024G6.5	0.837002	0.0571943	0.022731
ENSG00000279528.1	chrX	48580741	48581165	+	RP11-1148L6.8	0.83643	0.00707877	0.00374325
ENSG00000090776.5	chrX	68828997	68842147	+	EFNB1	0.836112	1.09e-07	4.03e-07
ENSG00000173825.6	chr11	65354767	65357613	+	TIGD3	0.836065	0.016175	0.007662
ENSG00000175003.12	chr6	160121789	160158718	+	SLC22A1	0.835075	0.0548754	0.0219433
ENSG00000168453.14	chr8	22114415	22133384	-	HR	0.834666	0.000235711	0.00020282
ENSG00000239887.4	chr1	162366908	162386818	+	C1orf226	0.834073	0.000664231	0.000489978
ENSG00000166833.19	chr11	19350724	20121598	+	NAV2	0.830954	6.61e-07	1.62e-06
ENSG00000198216.10	chr1	181413102	181808084	+	CACNA1E	0.830056	0.0155267	0.00739931
ENSG00000248943.1	chr5	177801204	177803344	-	RP11-1026M7.3	0.829623	0.00386374	0.0022323
ENSG00000225828.1	chr1	32361270	32364278	-	FAM229A	0.829616	6.42e-05	6.85e-05
ENSG00000248445.5	chr5	116447547	116508276	+	SEMA6A-AS1	0.827069	0.0806848	0.0304777
ENSG00000234465.10	chr19	43576800	43583964	+	PINLYP	0.826118	0.0267286	0.01181
ENSG00000160013.8	chr19	46620468	46625118	-	PTGIR	0.824836	0.0292521	0.0127553
ENSG00000281406.1	chr1	205434886	205437879	-	BLACAT1	0.823834	0.0516779	0.0208486
ENSG00000181026.14	chr15	88621296	88632282	+	AEN	0.823143	2.9e-10	5.67e-09
ENSG00000278948.1	chr22	37943050	37944898	+	RP5-1039K5.12	0.822229	2.67e-06	5.02e-06
ENSG00000272341.1	chr6	16764346	16766883	+	RP1-151F17.2	0.821817	0.0485026	0.0197275
ENSG00000151917.17	chr6	56955126	57027342	+	BEND6	0.820668	0.000484554	0.000374641
ENSG00000189159.15	chr17	75135248	75168281	-	HN1	0.820402	9.33e-10	1.29e-08
ENSG00000133460.19	chr22	23856703	23886309	+	SLC2A11	0.820124	0.0491772	0.0199543
ENSG00000160781.15	chr1	156243321	156248117	-	PAQR6	0.819798	0.000128322	0.000121091
ENSG00000228049.7	chr7	102665368	102671629	-	POLR2J2	0.819792	0.0573551	0.0227848
ENSG00000123975.4	chr9	89311198	89316703	+	CKS2	0.819684	4.23e-10	7.22e-09
ENSG00000168152.12	chr4	82900684	82919969	+	THAP9	0.819644	0.00285212	0.00171764
ENSG00000164442.9	chr6	139371807	139374620	-	CITED2	0.818952	4.13e-08	1.94e-07
ENSG00000224577.1	chr2	176637710	176655958	+	LINC01117	0.818825	0.00441148	0.00250353
ENSG00000099974.7	chr22	23966901	23972532	+	DDTL	0.817218	0.147292	0.0510857
ENSG00000174521.7	chr19	40216058	40218399	-	TTC9B	0.816396	0.117497	0.0421052
ENSG00000169710.8	chr17	82078333	82098332	-	FASN	0.816331	5.36e-08	2.34e-07
ENSG00000214888.2	chr9	87857015	87859399	-	XXyac-YM21GA2.7	0.81417	4.44e-06	7.61e-06
ENSG00000236830.6	chr21	36131767	36175815	-	CBR3-AS1	0.81377	0.000587538	0.000441866
ENSG00000115009.11	chr2	227813842	227817564	+	CCL20	0.813391	0.0358062	0.015194
ENSG00000187193.8	chr16	56682424	56684196	+	MT1X	0.81317	7.59e-06	1.17e-05
ENSG00000278238.1	chr13	52454775	52455331	-	RP11-245D16.4	0.812947	0.040234	0.0167954
ENSG00000210077.1	chrM	1602	1670	+	MT-TV	0.81245	0.00474544	0.00266226
ENSG00000270002.1	chr10	85644073	85648066	+	RP11-93H12.4	0.811943	0.0241038	0.0108049
ENSG00000147535.16	chr8	38263130	38269243	-	PLPP5	0.811325	1.38e-05	1.92e-05
ENSG00000175611.11	chr9	95759231	95875977	-	LINC00476	0.811231	9.6e-05	9.54e-05
ENSG00000156510.12	chr10	69220303	69267559	+	HKDC1	0.810688	0.00243512	0.00149465
ENSG00000105953.14	chr7	44606572	44709066	+	OGDH	0.80996	1.21e-08	8.05e-08
ENSG00000146757.13	chr7	65373799	65401135	+	ZNF92	0.808396	8.97e-06	1.34e-05
ENSG00000154957.13	chr17	11977439	11997510	-	ZNF18	0.805305	1.64e-05	2.22e-05
ENSG00000187266.13	chr19	11377205	11384342	-	EPOR	0.804499	0.000636502	0.000472735
ENSG00000142661.18	chr1	24056035	24112175	-	MYOM3	0.803506	0.00838207	0.00434142
ENSG00000260778.4	chr16	2268155	2273418	+	MIR940	0.802592	0.0146616	0.00704199
ENSG00000172061.8	chr3	194355247	194369743	-	LRRC15	0.802144	0.00150253	0.000988643
ENSG00000103978.15	chr15	42210452	42273663	-	TMEM87A	0.802085	1.45e-07	4.96e-07
ENSG00000137801.10	chr15	39581079	39599466	+	THBS1	0.801641	1.11e-10	3.02e-09
ENSG00000198626.15	chr1	237042205	237833988	+	RYR2	0.800222	0.0339308	0.0145074
ENSG00000116675.15	chr1	65248219	65415869	+	DNAJC6	0.799123	0.00011935	0.00011428
ENSG00000240038.6	chr1	103553815	103579534	+	AMY2B	0.79904	0.0123664	0.0060849
ENSG00000188897.8	chr16	11359845	11523588	-	CTD-3088G3.8	0.798593	0.00664789	0.0035447
ENSG00000023171.15	chr11	123358428	123627774	+	GRAMD1B	0.798023	2.11e-08	1.22e-07
ENSG00000232453.6	chr1	58882868	58903747	-	RP4-794H19.1	0.797888	0.0233085	0.0104957
ENSG00000119242.8	chr12	123918660	123972831	-	CCDC92	0.797571	0.0583348	0.0231125
ENSG00000162482.4	chr1	19282558	19289250	-	AKR7A3	0.797027	0.0833443	0.03135
ENSG00000207980.1	chr19	13836587	13836659	-	MIR23A	0.795886	0.0671815	0.0260669
ENSG00000142619.4	chr1	17249098	17284233	+	PADI3	0.79563	0.041524	0.0172595
ENSG00000105011.8	chr19	14119509	14136956	-	ASF1B	0.795154	9.59e-08	3.63e-07
ENSG00000269553.1	chr19	35330843	35331920	+	U62631.5	0.794939	0.183843	0.0615228
ENSG00000128311.13	chr22	37010859	37020183	-	TST	0.794693	2.85e-06	5.29e-06
ENSG00000110200.8	chr11	72106378	72112780	-	ANAPC15	0.793897	1.29e-07	4.52e-07
ENSG00000178585.14	chr1	9848276	9910336	-	CTNNBIP1	0.793511	4.74e-07	1.24e-06
ENSG00000128016.5	chr19	39406813	39409412	+	ZFP36	0.793221	8.23e-05	8.43e-05
ENSG00000280239.1	chr19	4448810	4450836	+	CTB-50L17.8	0.792501	0.000676293	0.000497339
ENSG00000263432.2	chr5	123022487	123022783	-	RN7SL689P	0.791151	0.190442	0.0634349
ENSG00000219023.1	chr6	35555873	35556264	+	RP3-340B19.2	0.79105	0.114871	0.0412756
ENSG00000054967.12	chr11	73376264	73397474	+	RELT	0.790971	2.49e-07	7.66e-07
ENSG00000115255.10	chr19	1490747	1497927	+	REEP6	0.790651	0.00851181	0.00440098
ENSG00000119986.6	chr10	97677424	97687323	-	AVPI1	0.790554	2.46e-07	7.6e-07
ENSG00000168795.4	chr9	37438114	37465399	-	ZBTB5	0.790521	3.32e-06	5.97e-06
ENSG00000133433.10	chr22	23957414	23961186	-	GSTT2B	0.789422	0.0436637	0.0180359
ENSG00000114480.12	chr3	81489699	81762161	-	GBE1	0.78898	7.63e-09	5.87e-08
ENSG00000126368.5	chr17	40092787	40100725	-	NR1D1	0.787868	9.1e-05	9.14e-05
ENSG00000125538.11	chr2	112829751	112836903	-	IL1B	0.786839	8.24e-05	8.44e-05
ENSG00000264230.7	chr10	46375627	46537864	+	ANXA8L1	0.786597	0.000297873	0.000247623
ENSG00000088727.12	chr3	47228026	47283451	-	KIF9	0.786466	2.61e-05	3.25e-05
ENSG00000231431.7	chr2	131279290	131309068	+	FAR2P4	0.785616	0.0404085	0.0168604
ENSG00000133083.14	chr13	35768652	36131306	-	DCLK1	0.785252	0.00295113	0.00176865
ENSG00000151490.13	chr12	15322397	15597399	+	PTPRO	0.784263	0.0123567	0.00608257
ENSG00000170846.16	chr4	6673451	6676047	+	AC093323.3	0.784159	4.37e-07	1.17e-06
ENSG00000272975.1	chr17	10383144	10623886	+	MYHAS	0.784114	0.024974	0.0111267
ENSG00000140521.12	chr15	89305198	89334861	-	POLG	0.783281	7.36e-09	5.81e-08
ENSG00000114805.16	chr3	155375580	155745067	-	PLCH1	0.782825	0.0684398	0.0264605
ENSG00000132274.15	chr11	5689689	5737089	+	TRIM22	0.782816	2.66e-07	8.03e-07
ENSG00000179817.4	chr11	18172837	18197348	+	MRGPRX4	0.781625	0.0237145	0.0106544
ENSG00000125812.15	chr20	23362182	23373063	+	GZF1	0.781622	4.08e-08	1.92e-07
ENSG00000255400.1	chr11	12086891	12089441	+	RP13-631K18.5	0.779849	0.0700635	0.0270096
ENSG00000162520.14	chr1	32680360	32703596	-	SYNC	0.779435	9.4e-05	9.38e-05
ENSG00000137809.16	chr15	68296533	68432162	-	ITGA11	0.778007	5.16e-05	5.73e-05
ENSG00000130592.14	chr11	1852970	1892267	+	LSP1	0.777855	0.019325	0.00895291
ENSG00000131979.18	chr14	54842008	54902852	-	GCH1	0.777778	3.5e-05	4.15e-05
ENSG00000241839.9	chr15	64841883	64868007	+	PLEKHO2	0.776735	1.28e-07	4.51e-07
ENSG00000124145.6	chr20	45325288	45348424	-	SDC4	0.776616	6.81e-09	5.47e-08
ENSG00000196460.12	chr2	101397361	101474703	-	RFX8	0.776097	6.28e-06	1e-05
ENSG00000123610.4	chr2	151357592	151380048	+	TNFAIP6	0.775952	0.0263592	0.0116655
ENSG00000171951.4	chr2	223596940	223602503	-	SCG2	0.775542	0.00480713	0.00269013
ENSG00000251281.1	chr5	33011322	33017607	-	CTD-2066L21.2	0.775	0.0543405	0.0217586
ENSG00000213398.7	chr16	67939750	67944131	-	LCAT	0.774675	5.31e-05	5.86e-05
ENSG00000196923.13	chr5	177483394	177497606	-	PDLIM7	0.774644	4.5e-08	2.06e-07
ENSG00000166741.7	chr11	114257787	114313285	+	NNMT	0.77366	1.44e-07	4.93e-07
ENSG00000165474.5	chr13	20187470	20192898	-	GJB2	0.773651	1.04e-05	1.52e-05
ENSG00000131981.15	chr14	55124110	55145413	+	LGALS3	0.772638	1.5e-07	5.1e-07
ENSG00000198832.10	chr22	31104772	31120069	-	SELM	0.772179	3.08e-05	3.75e-05
ENSG00000259764.1	chr15	101334437	101337428	+	PCSK6-AS1	0.771473	0.0660252	0.0257102
ENSG00000279611.1	chr19	58350795	58351720	+	CTD-2619J13.5	0.771447	0.00627439	0.00337721
ENSG00000184154.13	chr11	72080331	72110782	+	LRTOMT	0.770698	0.00138561	0.000922628
ENSG00000210049.1	chrM	577	647	+	MT-TF	0.770319	0.0115762	0.00575848
ENSG00000006025.11	chr17	47807372	47821834	-	OSBPL7	0.770129	2.1e-06	4.13e-06
ENSG00000269927.1	chr14	71141125	71143253	-	RP6-91H8.3	0.769949	0.000283551	0.000237758
ENSG00000181218.5	chr1	228456979	228457873	-	HIST3H2A	0.769628	4.22e-08	1.97e-07
ENSG00000177169.9	chr12	131894651	131923167	+	ULK1	0.769282	1.25e-07	4.42e-07
ENSG00000132002.7	chr19	14514770	14529770	-	DNAJB1	0.768298	4.28e-09	3.83e-08
ENSG00000177000.10	chr1	11785723	11806920	-	MTHFR	0.767804	1.11e-05	1.61e-05
ENSG00000166436.15	chr11	8612037	8671866	-	TRIM66	0.766983	4.21e-05	4.84e-05
ENSG00000248370.1	chr4	188160065	188161139	+	RP11-366H4.1	0.76601	0.004473	0.00253283
ENSG00000197959.13	chr1	171841498	172418466	+	DNM3	0.765912	5.84e-05	6.34e-05
ENSG00000171914.15	chr15	62390526	62844631	+	TLN2	0.765692	2.03e-09	2.24e-08
ENSG00000162378.12	chr1	52726467	52827342	+	ZYG11B	0.765583	3.23e-08	1.62e-07
ENSG00000182481.8	chr17	68035519	68046842	+	KPNA2	0.764972	6.1e-11	2.1e-09
ENSG00000136149.6	chr13	54440704	54441315	-	RPL13AP25	0.764945	0.00858722	0.00443293
ENSG00000111696.11	chr12	103770453	103841197	-	NT5DC3	0.764088	3.52e-09	3.36e-08
ENSG00000136250.11	chr7	36512949	36724549	-	AOAH	0.764028	0.0253693	0.0112832
ENSG00000198026.7	chr20	45948653	45972172	-	ZNF335	0.763902	4.74e-08	2.14e-07
ENSG00000101940.17	chrX	48590042	48608867	+	WDR13	0.763779	1.35e-07	4.7e-07
ENSG00000254415.3	chr19	51642553	51646801	-	SIGLEC14	0.763614	0.124051	0.0441316
ENSG00000126709.14	chr1	27666061	27672218	-	IFI6	0.762801	9.32e-06	1.39e-05
ENSG00000185345.18	chr6	161347420	162727771	-	PARK2	0.76279	0.0768551	0.0292283
ENSG00000185187.12	chr11	405716	417455	-	SIGIRR	0.76168	0.000311908	0.000257854
ENSG00000143434.15	chr1	151131685	151146664	-	SEMA6C	0.760533	0.00115572	0.000788853
ENSG00000221890.2	chr22	38818452	38843982	-	NPTXR	0.758952	9.72e-06	1.44e-05
ENSG00000269386.5	chr19	8374373	8390685	-	RAB11B-AS1	0.758712	0.0299512	0.013014
ENSG00000130449.5	chr5	61332273	61546170	+	ZSWIM6	0.758317	3.78e-08	1.82e-07
ENSG00000261051.1	chr3	146059585	146061679	-	RP11-274H2.5	0.758228	0.0677182	0.026241
ENSG00000105085.10	chr19	16574907	16629062	-	MED26	0.757785	0.000889892	0.00062836
ENSG00000260259.1	chr16	89682620	89686569	-	RP11-368I7.4	0.757701	0.270838	0.0854093
ENSG00000100600.14	chr14	92703807	92748702	-	LGMN	0.756953	1.14e-07	4.16e-07
ENSG00000125772.12	chr20	5544404	5611026	-	GPCPD1	0.756693	8.93e-07	2.06e-06
ENSG00000116299.16	chr1	109113679	109206781	+	KIAA1324	0.756615	0.0035751	0.00208674
ENSG00000228451.3	chr8	26379259	26382953	-	SDAD1P1	0.756461	0.00328168	0.00194045
ENSG00000162545.5	chr1	20482391	20486220	-	CAMK2N1	0.756347	2.76e-07	8.26e-07
ENSG00000140948.11	chr16	87406246	87492045	-	ZCCHC14	0.755659	3.1e-08	1.58e-07
ENSG00000100191.5	chr22	32218476	32255341	-	SLC5A4	0.754601	0.0358092	0.015194
ENSG00000179454.13	chr14	44924319	45042322	-	KLHL28	0.753441	4.22e-05	4.85e-05
ENSG00000272622.1	chr2	226800146	226811029	+	RP11-395N3.2	0.753028	0.025201	0.0112167
ENSG00000210100.1	chrM	4263	4331	+	MT-TI	0.752859	0.0209568	0.00959471
ENSG00000186472.19	chr7	82754013	83162930	-	PCLO	0.752419	0.00111474	0.00076496
ENSG00000160588.9	chr11	118226690	118252350	-	MPZL3	0.751837	0.000228927	0.000198076
ENSG00000126878.12	chr9	131096476	131123152	+	AIF1L	0.751799	0.0117901	0.00584864
ENSG00000101333.16	chr20	9068763	9481242	+	PLCB4	0.751779	4.35e-08	2.02e-07
ENSG00000142046.14	chr19	41350911	41384083	+	TMEM91	0.751322	0.020409	0.00937986
ENSG00000212724.3	chr17	41059240	41060114	-	KRTAP2-3	0.751237	0.00219783	0.00136847
ENSG00000228672.3	chr5	139390592	139395713	-	PROB1	0.750721	0.0198182	0.00916241
ENSG00000279765.3	chr15	92883413	92949230	+	RP11-437B10.1	0.750428	0.0264928	0.0117203
ENSG00000181826.9	chr4	37590800	37686376	-	RELL1	0.750053	9.05e-07	2.08e-06
ENSG00000210112.1	chrM	4402	4469	+	MT-TM	0.750016	0.0376854	0.015874
ENSG00000189114.6	chr19	45178745	45181801	+	BLOC1S3	0.749317	0.000411559	0.000326303
ENSG00000205746.9	chr16	18334400	18352476	-	RP11-1212A22.1	0.749297	0.000453214	0.000353847
ENSG00000226328.6	chr22	45133020	45163781	-	NUP50-AS1	0.749146	0.000773947	0.000556919
ENSG00000196605.7	chr19	9751993	9793180	-	ZNF846	0.749022	0.0323135	0.0138955
ENSG00000060971.17	chr3	38103129	38137242	-	ACAA1	0.748767	5.11e-07	1.32e-06
ENSG00000184557.4	chr17	78356778	78360077	-	SOCS3	0.748234	2.71e-07	8.13e-07
ENSG00000116514.16	chr1	32936445	32964685	-	RNF19B	0.747559	1.2e-07	4.31e-07
ENSG00000273132.1	chr6	149852462	149853192	+	RP11-350J20.12	0.746809	0.000535237	0.000408102
ENSG00000272758.5	chr3	122416207	122443180	+	RP11-299J3.8	0.746717	0.00546315	0.00300375
ENSG00000184661.13	chr8	25458997	25507920	+	CDCA2	0.745082	5.33e-08	2.33e-07
ENSG00000184260.5	chr1	149886975	149887364	+	HIST2H2AC	0.744455	1.41e-08	9.04e-08
ENSG00000264334.1	chr18	77983020	77986610	-	RP11-671C19.2	0.743602	5.81e-08	2.51e-07
ENSG00000124588.19	chr6	2987987	3028869	+	NQO2	0.743129	1.45e-06	3.04e-06
ENSG00000176845.12	chr17	83079691	83095119	+	METRNL	0.743059	5.66e-07	1.44e-06
ENSG00000105464.3	chr19	48394875	48444931	+	GRIN2D	0.743005	0.14933	0.0516723
ENSG00000116903.7	chr1	231332753	231337852	-	EXOC8	0.742963	3.42e-07	9.75e-07
ENSG00000281332.1	chr7	32760279	32762924	+	LINC00997	0.74276	0.1297	0.0458588
ENSG00000013441.15	chr2	200853009	200864744	-	CLK1	0.742646	1.28e-06	2.76e-06
ENSG00000104419.14	chr8	133237171	133302022	-	NDRG1	0.742593	1.08e-07	3.99e-07
ENSG00000101846.6	chrX	7219456	7354810	+	STS	0.742165	4.03e-05	4.68e-05
ENSG00000226057.6	chr13	18946755	19062718	-	PHF2P2	0.742024	2.63e-05	3.27e-05
ENSG00000210117.1	chrM	5512	5579	+	MT-TW	0.741461	0.0235471	0.0105908
ENSG00000233184.6	chr1	101025878	101087268	+	RP11-421L21.3	0.741324	0.0159263	0.00755921
ENSG00000173801.16	chr17	41754604	41786931	-	JUP	0.741279	0.029815	0.0129659
ENSG00000106351.12	chr7	100539211	100568219	+	AGFG2	0.741145	3.68e-05	4.32e-05
ENSG00000273486.1	chr3	136837338	136839021	-	RP11-731C17.2	0.74069	0.235829	0.0759745
ENSG00000167977.8	chr16	2682475	2709030	+	KCTD5	0.740424	8.74e-08	3.39e-07
ENSG00000229647.1	chr2	207239650	207245887	+	AC007879.7	0.74042	2.31e-06	4.46e-06
ENSG00000174514.12	chr1	205568885	205602918	+	MFSD4A	0.739997	0.0944253	0.0348485
ENSG00000115194.10	chr2	27253684	27275817	-	SLC30A3	0.739409	7e-06	1.09e-05
ENSG00000256356.1	chr12	4097451	4099519	+	HSPA8P5	0.739362	0.0809314	0.0305612
ENSG00000171159.4	chr9	128160260	128163928	+	C9orf16	0.738911	1.57e-06	3.25e-06
ENSG00000047056.14	chr10	1049538	1132297	+	WDR37	0.738849	1.14e-07	4.16e-07
ENSG00000244791.2	chr8	126325495	126329535	+	RP11-65D17.1	0.737736	0.0691816	0.0267128
ENSG00000197653.15	chr12	123762188	123936206	+	DNAH10	0.736349	0.131941	0.0465503
ENSG00000147813.15	chr8	143574785	143578649	-	NAPRT	0.735731	9.04e-05	9.09e-05
ENSG00000104368.17	chr8	42175233	42207724	-	PLAT	0.735078	9.62e-08	3.63e-07
ENSG00000156711.16	chr6	36127809	36144524	+	MAPK13	0.734408	0.00730233	0.0038467
ENSG00000185437.13	chr21	39445855	39515506	+	SH3BGR	0.734398	0.0805224	0.0304266
ENSG00000151729.10	chr4	185143241	185150382	+	SLC25A4	0.734215	1.26e-07	4.46e-07
ENSG00000143479.15	chr1	206635536	206684419	+	DYRK3	0.733332	1.98e-08	1.16e-07
ENSG00000070669.16	chr7	97852118	97872542	-	ASNS	0.733198	2.55e-08	1.38e-07
ENSG00000258017.1	chr12	49127782	49147869	+	RP11-386G11.10	0.73289	0.0798347	0.0301884
ENSG00000053371.12	chr1	19303965	19312146	-	AKR7A2	0.732863	3.08e-07	8.97e-07
ENSG00000228933.7	chrX	27174920	27398997	-	RP11-268G12.1	0.732645	0.0578967	0.0229618
ENSG00000233461.5	chr1	231522388	231528556	-	RP11-295G20.2	0.73171	3.39e-05	4.05e-05
ENSG00000136997.15	chr8	127735434	127741434	+	MYC	0.731512	2.86e-07	8.48e-07
ENSG00000116183.10	chr1	176463171	176845605	+	PAPPA2	0.73146	2.12e-05	2.75e-05
ENSG00000145632.14	chr5	58453982	58460260	-	PLK2	0.731133	1.28e-08	8.4e-08
ENSG00000046647.13	chrX	14008279	14029893	-	GEMIN8	0.730747	0.00138612	0.000922726
ENSG00000163590.13	chr3	160755602	161078907	+	PPM1L	0.729958	4.37e-07	1.17e-06
ENSG00000084234.16	chr11	130069837	130144811	+	APLP2	0.72963	1.11e-09	1.46e-08
ENSG00000266401.1	chr18	3653410	3656282	+	RP11-874J12.4	0.729112	0.0389289	0.0163248
ENSG00000136720.6	chr2	128236716	128318577	-	HS6ST1	0.72879	1.32e-06	2.83e-06
ENSG00000238266.1	chr10	6779598	6842906	+	LINC00707	0.728515	4.02e-05	4.67e-05
ENSG00000069493.14	chr12	9664969	9699555	+	CLEC2D	0.727569	0.00713037	0.00376775
ENSG00000163249.10	chr2	207711540	207761839	+	CCNYL1	0.727375	1.09e-05	1.58e-05
ENSG00000261659.2	chr16	689001	692554	+	LA16c-313D11.12	0.727094	0.0073092	0.00384975
ENSG00000174738.12	chr3	23945260	23980618	+	NR1D2	0.726564	1.01e-05	1.48e-05
ENSG00000167900.11	chr17	78174075	78187233	-	TK1	0.726457	9.68e-09	6.85e-08
ENSG00000100116.16	chr22	37807905	37817176	+	GCAT	0.725995	0.000105576	0.0001033
ENSG00000180596.7	chr6	26114873	26123926	-	HIST1H2BC	0.725426	2.99e-10	5.76e-09
ENSG00000141452.9	chr18	23503470	23531807	+	C18orf8	0.724357	2.3e-06	4.43e-06
ENSG00000106804.7	chr9	120952335	121050276	-	C5	0.724133	0.0135073	0.00655793
ENSG00000115461.4	chr2	216672105	216695525	-	IGFBP5	0.723935	0.136693	0.0480093
ENSG00000169252.5	chr5	148825245	148828687	+	ADRB2	0.723789	0.00181632	0.00116141
ENSG00000168237.17	chr3	52287089	52293476	+	GLYCTK	0.723435	6.77e-06	1.07e-05
ENSG00000167525.13	chr17	28703197	28711854	-	PROCA1	0.723379	0.11194	0.0403572
ENSG00000160752.14	chr1	155308748	155320666	+	FDPS	0.722745	5.14e-08	2.27e-07
ENSG00000081189.14	chr5	88717117	88904257	-	MEF2C	0.722513	1.72e-05	2.32e-05
ENSG00000236956.1	chr2	131189834	131197493	-	NF1P8	0.721034	0.0376904	0.0158742
ENSG00000166912.16	chr15	30938941	30991607	-	MTMR10	0.720088	3.27e-05	3.94e-05
ENSG00000091542.8	chr17	18183078	18209954	+	ALKBH5	0.71955	5.61e-09	4.7e-08
ENSG00000133935.6	chr14	75649791	75661189	-	C14orf1	0.719447	4.95e-06	8.32e-06
ENSG00000115109.13	chr2	120013005	120179119	+	EPB41L5	0.719207	8.39e-05	8.55e-05
ENSG00000151012.13	chr4	138164097	138242349	-	SLC7A11	0.719144	0.000468824	0.000364288
ENSG00000153391.15	chr18	35452230	35497991	-	INO80C	0.718957	4.48e-06	7.66e-06
ENSG00000188610.12	chr1	121167646	121185539	-	FAM72B	0.718594	5.52e-05	6.05e-05
ENSG00000182685.7	chr16	2209253	2211950	-	BRICD5	0.718456	0.00022319	0.000193768
ENSG00000091831.21	chr6	151656691	152129619	+	ESR1	0.718368	0.00369723	0.00214683
ENSG00000137193.13	chr6	37170203	37175426	+	PIM1	0.718255	4.86e-06	8.2e-06
ENSG00000174307.6	chr1	201464383	201469237	-	PHLDA3	0.718064	8.37e-09	6.2e-08
ENSG00000162490.6	chr1	11691729	11725857	+	DRAXIN	0.717641	0.0305123	0.0132194
ENSG00000227627.2	chr6	152983331	152990541	+	RP1-101K10.6	0.717603	0.0407779	0.0169888
ENSG00000196611.4	chr11	102789920	102798160	-	MMP1	0.717495	0.000842502	0.000599982
ENSG00000204434.5	chr2	131591752	131627266	+	POTEKP	0.717213	0.00599583	0.00324876
ENSG00000151353.14	chr2	667335	677439	-	TMEM18	0.716554	1.17e-06	2.56e-06
ENSG00000054598.6	chr6	1609972	1613897	+	FOXC1	0.71621	5.53e-06	9.09e-06
ENSG00000121104.7	chr17	49710332	49789180	-	FAM117A	0.715977	0.000157706	0.000144296
ENSG00000185684.12	chr12	132084283	132131639	+	EP400NL	0.714444	3.28e-05	3.94e-05
ENSG00000187742.14	chr9	89318506	89359662	+	SECISBP2	0.713851	3.5e-08	1.72e-07
ENSG00000139620.12	chr12	48653401	48682238	-	KANSL2	0.713268	2.39e-07	7.42e-07
ENSG00000105248.15	chr19	4247079	4269090	+	CCDC94	0.71314	7.17e-07	1.73e-06
ENSG00000162981.13	chr2	14632686	14650814	+	FAM84A	0.712124	0.000103153	0.000101316
ENSG00000175600.15	chr7	40134977	40860763	+	SUGCT	0.71144	4.05e-05	4.69e-05
ENSG00000100234.11	chr22	32801701	32863043	+	TIMP3	0.710675	5.83e-05	6.33e-05
ENSG00000283646.1	chr3	46416524	46423591	-	RP11-24F11.5	0.710466	2.38e-06	4.57e-06
ENSG00000163132.6	chr4	4859666	4863936	+	MSX1	0.708683	1.1e-05	1.59e-05
ENSG00000184164.14	chr22	49918167	49927540	+	CRELD2	0.70851	2.33e-07	7.3e-07
ENSG00000182912.6	chr21	44517216	44525952	+	TSPEAR-AS2	0.708009	0.00236187	0.00145493
ENSG00000279088.1	chr10	73742995	73744230	-	RP11-574K11.24	0.707754	0.00267112	0.00162035
ENSG00000166578.9	chr12	113195441	113221094	-	IQCD	0.707396	0.03853	0.0161828
ENSG00000258733.5	chr14	85934710	86129778	+	CTD-2341M24.1	0.706849	0.0552126	0.0220601
ENSG00000185008.17	chr3	75906695	77649964	+	ROBO2	0.706767	0.0591123	0.0233663
ENSG00000214344.4	chr15	101842119	101850324	+	OR4F13P	0.706711	0.0886101	0.0330393
ENSG00000136108.14	chr13	52455429	52476628	+	CKAP2	0.705842	8.2e-08	3.23e-07
ENSG00000235453.8	chr9	32551144	32567005	+	TOPORS-AS1	0.705783	0.0172816	0.00812922
ENSG00000260648.3	chr15	40232082	40236109	+	RP11-133K1.7	0.705134	0.13166	0.04646
ENSG00000063587.13	chrX	153334155	153360110	+	ZNF275	0.704668	8.78e-06	1.32e-05
ENSG00000111012.9	chr12	57762334	57768986	-	CYP27B1	0.70439	0.0371207	0.0156601
ENSG00000126903.15	chrX	154487306	154490690	-	SLC10A3	0.703906	3.68e-06	6.49e-06
ENSG00000185883.11	chr16	2513870	2520218	+	ATP6V0C	0.703554	0.00930405	0.00474055
ENSG00000231770.5	chr3	194584011	194590260	+	TMEM44-AS1	0.700747	0.0271828	0.0119901
ENSG00000160888.6	chr19	13150415	13154908	+	IER2	0.700304	2.76e-08	1.46e-07
ENSG00000120437.8	chr6	159760328	159779055	+	ACAT2	0.699758	3.04e-08	1.56e-07
ENSG00000277879.1	chr10	117267116	117268668	-	RP11-129M16.4	0.699721	0.0360828	0.0152888
ENSG00000102580.14	chr13	95677139	95794989	+	DNAJC3	0.699086	5.28e-08	2.32e-07
ENSG00000105875.13	chr7	135183839	135211534	-	WDR91	0.698668	1.45e-05	2e-05
ENSG00000064687.12	chr19	1040101	1065572	+	ABCA7	0.698426	0.00041603	0.000329411
ENSG00000271816.1	chr10	73699151	73730487	-	BMS1P4	0.698322	0.167467	0.0569472
ENSG00000145050.15	chr3	51385047	51389397	+	MANF	0.6978	2.09e-08	1.21e-07
ENSG00000165935.9	chr12	27466810	27502185	+	SMCO2	0.697449	0.163081	0.0556829
ENSG00000153048.10	chr16	8852942	8869012	-	CARHSP1	0.697343	2.21e-07	7e-07
ENSG00000175592.8	chr11	65892049	65900573	-	FOSL1	0.697199	1.68e-08	1.03e-07
ENSG00000198825.12	chr10	119726097	119829278	+	INPP5F	0.696581	9.23e-08	3.53e-07
ENSG00000163803.12	chr2	28457145	28643788	+	PLB1	0.695893	0.0238278	0.0106986
ENSG00000164761.8	chr8	118923557	118952200	-	TNFRSF11B	0.69486	0.0370026	0.0156157
ENSG00000258768.2	chr14	20260480	20264308	-	CTD-2292M16.8	0.693894	0.0654138	0.0254943
ENSG00000102796.10	chr13	51767993	51804157	-	DHRS12	0.693298	0.0791537	0.0299625
ENSG00000165389.6	chr14	34432789	34462356	-	SPTSSA	0.693227	0.000837045	0.000596571
ENSG00000281881.1	chr5	142317620	142318322	-	SPRY4-IT1	0.69295	0.123346	0.043933
ENSG00000131652.13	chr16	3024027	3027755	+	THOC6	0.692799	3.16e-07	9.12e-07
ENSG00000182985.16	chr11	115169218	115504957	-	CADM1	0.692729	2.82e-08	1.47e-07
ENSG00000173389.15	chr3	51894876	51903335	-	IQCF1	0.692387	0.14639	0.0508713
ENSG00000183580.9	chr5	15500196	15939795	+	FBXL7	0.691673	6.91e-05	7.27e-05
ENSG00000251442.5	chr4	78645903	78682699	+	LINC01094	0.69075	0.153452	0.0528784
ENSG00000198142.4	chr2	109614334	109618990	+	SOWAHC	0.690483	2.93e-06	5.4e-06
ENSG00000095380.10	chr9	98056739	98083075	+	NANS	0.690404	3.96e-07	1.09e-06
ENSG00000115998.7	chr2	70149880	70248615	-	C2orf42	0.690372	2.72e-05	3.37e-05
ENSG00000145819.15	chr5	142770384	143229011	+	ARHGAP26	0.690175	1.31e-05	1.84e-05
ENSG00000236200.5	chr1	43699765	43708138	-	KDM4A-AS1	0.689073	0.00226211	0.00140166
ENSG00000165983.14	chr10	16436943	16513745	+	PTER	0.689048	5.95e-05	6.43e-05
ENSG00000110888.17	chr12	30709552	30754951	-	CAPRIN2	0.688894	4.88e-08	2.18e-07
ENSG00000123496.7	chrX	115003975	115019977	-	IL13RA2	0.68863	0.0429061	0.0177537
ENSG00000132185.16	chr1	161706972	161714352	+	FCRLA	0.688608	0.00712412	0.003765
ENSG00000100744.14	chr14	96363452	96387288	+	GSKIP	0.688382	4.59e-06	7.82e-06
ENSG00000177173.5	chr1	116532936	116534092	-	NAP1L4P1	0.687297	0.00471903	0.00264994
ENSG00000171368.11	chr5	659862	693395	-	TPPP	0.686849	0.00432247	0.00246043
ENSG00000280010.1	chr11	58627435	58628528	+	AP001350.4	0.686475	0.111771	0.0403075
ENSG00000184486.9	chr6	98834592	98839470	+	POU3F2	0.685444	0.000407258	0.000323682
ENSG00000053524.11	chr3	183178043	183428778	-	MCF2L2	0.685108	0.0539832	0.0216368
ENSG00000181019.12	chr16	69706996	69726951	-	NQO1	0.684195	2.13e-09	2.32e-08
ENSG00000178149.16	chr3	49015488	49022293	-	DALRD3	0.683672	6.82e-07	1.66e-06
ENSG00000258315.5	chr17	7014495	7017525	+	C17orf49	0.683299	0.121362	0.0433168
ENSG00000167720.12	chr17	2303383	2325260	+	SRR	0.682764	0.0013448	0.000900075
ENSG00000222032.1	chr2	237428920	237434822	-	AC112721.2	0.681954	4.3e-07	1.16e-06
ENSG00000151726.13	chr4	184755595	184826818	-	ACSL1	0.681681	1.79e-06	3.62e-06
ENSG00000139988.9	chr14	67701886	67734452	+	RDH12	0.681657	0.0592244	0.0234028
ENSG00000130821.15	chrX	153688099	153696593	+	SLC6A8	0.681426	7.68e-07	1.82e-06
ENSG00000198355.4	chr22	49960513	49964080	+	PIM3	0.681334	3.72e-08	1.8e-07
ENSG00000215548.2	chr9	63832127	63859641	-	FRG1JP	0.680425	0.000303404	0.000251695
ENSG00000111203.11	chr12	2812622	2859791	+	ITFG2	0.679495	0.000102345	0.000100662
ENSG00000168306.12	chr3	58505136	58537319	-	ACOX2	0.67942	4.18e-06	7.24e-06
ENSG00000178464.6	chr19	12643275	12643919	-	CTD-2192J16.15	0.679406	0.0562047	0.0224048
ENSG00000109911.17	chr11	31509750	31783998	+	ELP4	0.679263	6.37e-06	1.02e-05
ENSG00000261126.7	chr18	80046900	80095482	+	RP11-795F19.1	0.678906	0.0785734	0.0297806
ENSG00000137404.14	chr6	30688047	30691420	-	NRM	0.67886	0.0148406	0.00711746
ENSG00000102174.8	chrX	22032441	22251310	+	PHEX	0.678755	0.000500059	0.000384652
ENSG00000207547.1	chr7	100093560	100093643	-	MIR25	0.677402	0.126998	0.0450056
ENSG00000245248.7	chr11	119381778	119526664	+	USP2-AS1	0.67678	0.0400002	0.0167134
ENSG00000187951.10	chr15	30624494	30772993	+	ARHGAP11B	0.676745	0.00136607	0.000911751
ENSG00000128245.14	chr22	31944461	31957603	+	YWHAH	0.676487	2.05e-08	1.19e-07
ENSG00000137502.9	chr11	82973133	83071923	-	RAB30	0.676243	0.000149814	0.000138047
ENSG00000021645.18	chr14	78170373	79868290	+	NRXN3	0.675961	0.0218438	0.00993605
ENSG00000102312.20	chrX	48508962	48520814	+	PORCN	0.674877	1.98e-06	3.93e-06
ENSG00000116701.14	chr1	183555563	183590876	-	NCF2	0.674261	0.000128893	0.000121502
ENSG00000167644.11	chr19	38304161	38305009	+	C19orf33	0.674205	0.00359207	0.00209425
ENSG00000243970.1	chr1	39531838	39558707	-	PPIEL	0.673475	0.149036	0.0515905
ENSG00000171033.12	chr8	78516139	78605267	+	PKIA	0.67341	9.49e-06	1.41e-05
ENSG00000160445.10	chr9	128729786	128772414	-	ZER1	0.673198	0.000382051	0.000306793
ENSG00000176658.16	chr17	32492522	32877177	-	MYO1D	0.673056	2.74e-06	5.12e-06
ENSG00000113328.18	chr5	163437569	163446151	+	CCNG1	0.67288	1.08e-08	7.49e-08
ENSG00000135111.15	chr12	114670254	114684164	-	TBX3	0.672325	3.01e-07	8.82e-07
ENSG00000107959.15	chr10	3137728	3172841	-	PITRM1	0.672214	6.77e-09	5.46e-08
ENSG00000135477.11	chr12	52250466	52258867	-	KRT87P	0.671971	0.0508953	0.0205745
ENSG00000164283.12	chr5	54977864	55022671	-	ESM1	0.670661	0.00177999	0.00114164
ENSG00000283498.1	chr5	118974586	118974670	+	MIR1244-2	0.670393	0.287956	0.089921
ENSG00000146856.14	chr7	134986508	135147963	+	AGBL3	0.670349	0.0808922	0.0305495
ENSG00000142039.3	chr19	41310189	41324883	+	CCDC97	0.669436	1.03e-05	1.5e-05
ENSG00000241749.4	chr12	65758020	65826997	-	RPSAP52	0.669399	0.0214998	0.00981125
ENSG00000198805.11	chr14	20468954	20477094	+	PNP	0.669285	2.08e-09	2.28e-08
ENSG00000271614.1	chr12	89708959	89712590	+	LINC00936	0.668182	0.0466335	0.0190734
ENSG00000198768.10	chr20	58459101	58515131	-	APCDD1L	0.667948	0.0129269	0.0063181
ENSG00000213462.4	chr7	64990809	65006743	-	ERV3-1	0.667877	0.0229875	0.0103759
ENSG00000188092.14	chr1	147928393	147993521	+	GPR89B	0.667302	0.00288846	0.00173719
ENSG00000167553.14	chr12	49188736	49274603	+	TUBA1C	0.666795	2.66e-10	5.39e-09
ENSG00000163376.11	chr3	66998307	67011210	+	KBTBD8	0.665459	0.000722659	0.000526036
ENSG00000085231.13	chr5	69350984	69370013	-	AK6	0.665246	1.88e-05	2.49e-05
ENSG00000240764.3	chr5	141489121	141512979	+	PCDHGC5	0.665098	0.00156969	0.0010253
ENSG00000169635.9	chr22	21417404	21451463	+	HIC2	0.664761	9.72e-05	9.63e-05
ENSG00000175352.10	chr11	8980576	9004049	-	NRIP3	0.664638	3.13e-08	1.59e-07
ENSG00000204525.15	chr6	31268749	31272130	-	HLA-C	0.664395	0.0750925	0.0286614
ENSG00000136159.3	chr13	48037567	48047222	+	NUDT15	0.663988	2.8e-07	8.36e-07
ENSG00000279696.1	chr11	93726654	93729805	-	RP11-178H8.7	0.663913	0.0124857	0.00613423
ENSG00000169814.12	chr3	15601341	15645822	+	BTD	0.663607	5.14e-06	8.57e-06
ENSG00000261136.1	chr15	39782571	39785617	+	RP11-37C7.3	0.662857	0.126677	0.0449184
ENSG00000181649.5	chr11	2928273	2929455	-	PHLDA2	0.662553	0.00146017	0.000965386
ENSG00000064886.13	chr1	111200771	111243440	+	CHI3L2	0.661876	0.0453817	0.0186295
ENSG00000217128.11	chr5	131641714	131797063	-	FNIP1	0.661627	1.97e-06	3.92e-06
ENSG00000135999.11	chr2	148644440	148787568	+	EPC2	0.661466	2.36e-05	3.01e-05
ENSG00000128965.11	chr15	40952962	40956519	+	CHAC1	0.660406	0.066871	0.0259577
ENSG00000204792.2	chr2	74918148	74938418	+	LINC01291	0.659348	0.180067	0.0605138
ENSG00000213626.11	chr2	30231531	30323730	+	LBH	0.659146	1.9e-06	3.79e-06
ENSG00000105486.13	chr19	48115445	48170603	-	LIG1	0.658972	7.04e-08	2.89e-07
ENSG00000261408.5	chr17	75979231	76005999	+	TEN1-CDK3	0.658738	0.208448	0.0684963
ENSG00000234851.4	chr3	161429127	161429597	-	RPL23AP42	0.658593	0.000192526	0.000171426
ENSG00000144218.18	chr2	99545419	100142739	-	AFF3	0.658573	6.52e-07	1.6e-06
ENSG00000142156.14	chr21	45981737	46005050	+	COL6A1	0.658284	4.77e-07	1.25e-06
ENSG00000144959.9	chr3	172630249	172711218	-	NCEH1	0.658032	4.82e-08	2.17e-07
ENSG00000213221.4	chr9	136359480	136363789	-	DNLZ	0.657535	0.169828	0.0576349
ENSG00000149948.13	chr12	65824131	65966295	+	HMGA2	0.657349	2.13e-08	1.22e-07
ENSG00000008382.15	chr19	4343527	4360086	+	MPND	0.657007	0.00449973	0.00254434
ENSG00000123933.15	chr4	2247432	2262294	-	MXD4	0.656746	1.49e-05	2.05e-05
ENSG00000189221.9	chrX	43654907	43746824	+	MAOA	0.65664	0.000453337	0.000353866
ENSG00000011304.18	chr19	797075	812327	+	PTBP1	0.656608	9.54e-09	6.8e-08
ENSG00000145214.13	chr4	958887	986895	-	DGKQ	0.65627	4.27e-05	4.89e-05
ENSG00000198695.2	chrM	14149	14673	-	MT-ND6	0.655964	0.0213962	0.00977091
ENSG00000173599.13	chr11	66848233	66958376	-	PC	0.654431	1.43e-05	1.97e-05
ENSG00000165417.11	chr14	81175452	81221377	-	GTF2A1	0.654185	6.36e-05	6.79e-05
ENSG00000165494.11	chr11	83156988	83187451	+	PCF11	0.654112	1.94e-06	3.87e-06
ENSG00000111860.13	chr6	118460772	118710075	-	CEP85L	0.653868	6.84e-06	1.08e-05
ENSG00000242265.5	chr7	94656325	94669695	+	PEG10	0.652532	1.42e-08	9.07e-08
ENSG00000091986.15	chr3	112596794	112649530	-	CCDC80	0.651683	8.26e-09	6.16e-08
ENSG00000266278.1	chr18	70380140	70384591	-	RP11-41O4.2	0.650699	0.00096038	0.000671644
ENSG00000116717.11	chr1	67685061	67688338	+	GADD45A	0.650451	1.97e-07	6.4e-07
ENSG00000215769.8	chr17	64749663	64781707	-	RP13-104F24.2	0.650045	0.0245628	0.0109722
ENSG00000235703.5	chrX	149938628	150224580	+	LINC00894	0.649882	0.0355312	0.0150908
ENSG00000186352.8	chr4	185396021	185400628	+	ANKRD37	0.648961	0.00735013	0.00386897
ENSG00000115414.18	chr2	215360440	215436172	-	FN1	0.648941	2.14e-06	4.18e-06
ENSG00000222022.1	chr2	237421420	237425276	-	AC112721.1	0.647849	2.26e-06	4.38e-06
ENSG00000115548.16	chr2	86440647	86492716	+	KDM3A	0.647672	2.19e-07	6.96e-07
ENSG00000254122.2	chr5	141417645	141512979	+	PCDHGB7	0.647513	0.0803066	0.0303508
ENSG00000224861.1	chr14	66012830	66013789	-	YBX1P1	0.647167	0.0389253	0.0163248
ENSG00000169855.19	chr3	78597240	79767815	-	ROBO1	0.646741	4.48e-08	2.05e-07
ENSG00000161277.10	chr19	36034985	36054762	-	THAP8	0.64661	0.0124238	0.00610801
ENSG00000101447.13	chr20	38926312	38953106	+	FAM83D	0.646568	1.32e-07	4.6e-07
ENSG00000122779.17	chr7	138460334	138589993	+	TRIM24	0.646136	2.27e-07	7.14e-07
ENSG00000202408.2	chr1	148334612	148334767	-	RNU1-122P	0.645628	0.190974	0.0635827
ENSG00000160789.19	chr1	156082573	156140089	+	LMNA	0.645055	3.71e-09	3.49e-08
ENSG00000165868.13	chr10	116671192	116849741	-	HSPA12A	0.64459	2.44e-06	4.65e-06
ENSG00000168273.7	chr3	52534013	52579237	+	SMIM4	0.644548	0.00011393	0.000110001
ENSG00000146021.14	chr5	137617500	137736090	-	KLHL3	0.643638	0.0186184	0.00867602
ENSG00000144357.16	chr2	169827458	170084131	+	UBR3	0.641407	7.09e-08	2.91e-07
ENSG00000255717.6	chr11	62851988	62855914	-	SNHG1	0.640883	4.25e-07	1.15e-06
ENSG00000267123.5	chr17	78617389	78632057	-	CTD-2357A8.3	0.640809	9.91e-05	9.79e-05
ENSG00000129255.15	chr17	7583529	7592789	+	MPDU1	0.640525	6.7e-08	2.79e-07
ENSG00000243710.7	chr1	43172149	43254358	+	CFAP57	0.639813	0.0413386	0.0171924
ENSG00000141562.17	chr17	82458180	82490537	+	NARF	0.639277	7.94e-07	1.87e-06
ENSG00000167468.16	chr19	1103926	1106791	+	GPX4	0.639237	2.78e-07	8.32e-07
ENSG00000189171.14	chr1	153618787	153631360	-	S100A13	0.639125	2.32e-06	4.47e-06
ENSG00000269929.1	chr9	94176458	94177892	+	RP11-2B6.2	0.639029	0.00198351	0.00125111
ENSG00000140941.12	chr16	87383995	87404779	+	MAP1LC3B	0.638175	1.3e-06	2.79e-06
ENSG00000124193.14	chr20	43457928	43464247	+	SRSF6	0.637987	1.03e-07	3.84e-07
ENSG00000147614.3	chr8	85987323	86154228	+	ATP6V0D2	0.637961	0.110512	0.0399258
ENSG00000064270.12	chr16	84368527	84464187	+	ATP2C2	0.637744	0.00176436	0.00113345
ENSG00000167173.18	chr15	75195643	75212169	+	C15orf39	0.637653	8.22e-06	1.25e-05
ENSG00000106546.12	chr7	17298622	17346152	+	AHR	0.637247	3.38e-05	4.04e-05
ENSG00000099326.8	chr19	58561931	58573575	-	MZF1	0.636821	3.51e-05	4.16e-05
ENSG00000170634.12	chr2	53970838	54305300	+	ACYP2	0.636818	0.0242385	0.0108501
ENSG00000167578.17	chr19	40778216	40796938	+	RAB4B	0.636735	0.00857285	0.00442616
ENSG00000250337.5	chr5	27472292	27496401	+	LINC01021	0.636475	3.42e-05	4.08e-05
ENSG00000153234.13	chr2	156324432	156342348	-	NR4A2	0.636321	0.0318293	0.0137142
ENSG00000269729.1	chr19	46163893	46180647	-	AC006262.4	0.636253	0.0482823	0.0196536
ENSG00000077454.15	chr7	100574011	100586153	-	LRCH4	0.635446	2.53e-05	3.18e-05
ENSG00000135919.12	chr2	223975112	224039319	-	SERPINE2	0.635308	4.38e-08	2.03e-07
ENSG00000175550.7	chr11	65919257	65921561	+	DRAP1	0.634016	3.85e-08	1.85e-07
ENSG00000136826.14	chr9	107484852	107490482	-	KLF4	0.63393	0.0256323	0.0113861
ENSG00000235884.3	chr12	30795681	30802711	+	LINC00941	0.6338	8.92e-05	8.98e-05
ENSG00000136856.17	chr9	127397138	127408424	+	SLC2A8	0.633451	0.000947724	0.00066396
ENSG00000008086.11	chrX	18425583	18653629	+	CDKL5	0.63345	0.000214781	0.000187604
ENSG00000259706.1	chr15	99257632	99260015	+	HSP90B2P	0.633029	0.0805243	0.0304266
ENSG00000143162.7	chr1	167529677	167553767	-	CREG1	0.632678	8.03e-07	1.89e-06
ENSG00000149633.11	chr20	38210488	38260772	-	KIAA1755	0.632642	0.0722643	0.0277416
ENSG00000241360.1	chr22	37658727	37666934	+	PDXP	0.631892	0.0466502	0.0190781
ENSG00000129566.12	chr14	20365667	20413429	-	TEP1	0.63139	2.39e-06	4.59e-06
ENSG00000130726.11	chr19	58544091	58550722	+	TRIM28	0.630903	9.16e-09	6.58e-08
ENSG00000225193.5	chr15	90206572	90206967	+	RPS12P26	0.630492	0.185643	0.0620499
ENSG00000161618.9	chr19	49453169	49471048	+	ALDH16A1	0.63042	2.42e-06	4.62e-06
ENSG00000261061.1	chr16	81030770	81031485	+	RP11-303E16.2	0.630395	0.000820559	0.000586571
ENSG00000142920.16	chr1	33081104	33120530	+	AZIN2	0.630213	0.00145084	0.000959746
ENSG00000102804.14	chr13	44432143	44577147	-	TSC22D1	0.629873	2.98e-08	1.54e-07
ENSG00000167797.7	chr11	67506497	67508649	-	CDK2AP2	0.629832	6e-06	9.65e-06
ENSG00000135253.13	chr7	128862451	128910719	-	KCP	0.629578	0.0844944	0.0317239
ENSG00000181744.8	chr3	143971798	144048719	+	C3orf58	0.629251	5.7e-06	9.29e-06
ENSG00000089006.16	chr20	17941597	17968980	-	SNX5	0.628307	2.13e-08	1.22e-07
ENSG00000273899.4	chr22	37681673	37693478	+	NOL12	0.628286	0.0100318	0.00507411
ENSG00000075223.13	chr7	80742538	80922359	-	SEMA3C	0.628147	7.65e-06	1.18e-05
ENSG00000256092.2	chr12	123363868	123366113	+	RP13-942N8.1	0.628004	0.146131	0.050796
ENSG00000112981.4	chr5	138115172	138139443	-	NME5	0.627454	0.185532	0.0620184
ENSG00000275481.1	chr12	46388856	46392126	+	RP11-474P2.6	0.627376	0.221971	0.0722177
ENSG00000232774.7	chr14	61570540	61658696	+	FLJ22447	0.62707	0.0409979	0.0170686
ENSG00000076258.9	chr1	171314208	171342084	+	FMO4	0.626494	0.07775	0.0294997
ENSG00000249417.1	chr3	141267353	141367137	-	RP11-438D8.2	0.626162	0.0140388	0.00677645
ENSG00000092330.15	chr14	24239643	24242674	-	TINF2	0.626036	1.52e-05	2.08e-05
ENSG00000276136.1	chr12	32000375	32001222	+	RP11-50I19.2	0.625468	0.247756	0.0792394
ENSG00000240207.6	chr3	158732263	158784070	+	RP11-379F4.4	0.624797	0.0520913	0.0210059
ENSG00000173163.10	chr2	61888724	62147247	+	COMMD1	0.624574	0.000107309	0.000104682
ENSG00000127329.15	chr12	70515866	70637440	-	PTPRB	0.624437	0.000263569	0.000223304
ENSG00000135482.6	chr12	56118159	56127514	+	ZC3H10	0.624033	0.000137704	0.000128556
ENSG00000232850.3	chr9	128128529	128130628	+	PTGES2-AS1	0.622466	0.138727	0.0486093
ENSG00000159256.12	chr21	36320189	36386148	+	MORC3	0.621952	2.77e-06	5.17e-06
ENSG00000094804.9	chr17	40287633	40304657	+	CDC6	0.621441	2.24e-07	7.07e-07
ENSG00000166343.9	chr10	73423579	73433561	-	MSS51	0.621309	0.106806	0.0387981
ENSG00000131094.3	chr17	44959693	44968071	-	C1QL1	0.620342	0.000175507	0.000158278
ENSG00000115590.13	chr2	101991844	102028544	+	IL1R2	0.619746	0.255159	0.0811578
ENSG00000100949.14	chr14	24265538	24271739	-	RABGGTA	0.619202	5.4e-06	8.91e-06
ENSG00000254531.1	chr4	101347780	101348883	+	FLJ20021	0.619084	0.0021542	0.00134388
ENSG00000182890.4	chrX	121047588	121050080	+	GLUD2	0.619008	0.0397669	0.0166275
ENSG00000127948.14	chr7	75899200	75986855	+	POR	0.618812	4.37e-07	1.17e-06
ENSG00000164199.15	chr5	90529344	91164221	+	ADGRV1	0.617887	0.0582176	0.0230712
ENSG00000196083.9	chr3	190514051	190659750	+	IL1RAP	0.617803	4.72e-06	8.01e-06
ENSG00000111885.6	chr6	119177209	119349761	-	MAN1A1	0.6168	4.47e-06	7.65e-06
ENSG00000167703.14	chr17	1569267	1628886	-	SLC43A2	0.616433	0.13354	0.0470447
ENSG00000166275.15	chr10	102854223	102864961	+	BORCS7	0.61639	0.00299565	0.00179232
ENSG00000008710.18	chr16	2088710	2135898	-	PKD1	0.615915	1.56e-06	3.22e-06
ENSG00000072571.19	chr5	163460203	163491945	+	HMMR	0.615761	1.45e-07	4.93e-07
ENSG00000129493.14	chr14	31291791	31420582	-	HEATR5A	0.615587	5.43e-05	5.97e-05
ENSG00000229656.6	chr10	32958845	33082102	+	RP11-462L8.1	0.615155	0.000805208	0.00057721
ENSG00000244398.1	chr11	16974693	16975013	-	RP11-466H18.1	0.61463	0.00951343	0.00483374
ENSG00000179750.15	chr22	38982347	38992804	+	APOBEC3B	0.614198	2.92e-05	3.58e-05
ENSG00000059804.15	chr12	7919230	7936275	-	SLC2A3	0.613039	3.92e-07	1.09e-06
ENSG00000198888.2	chrM	3307	4262	+	MT-ND1	0.612916	0.00477349	0.00267632
ENSG00000210107.1	chrM	4329	4400	-	MT-TQ	0.612602	0.0308084	0.0133283
ENSG00000163328.13	chr2	174431571	174487094	-	GPR155	0.612279	3.6e-05	4.25e-05
ENSG00000154493.17	chr10	126424997	126670446	-	C10orf90	0.611985	0.10321	0.0376599
ENSG00000162650.16	chr1	109483479	109492804	+	ATXN7L2	0.611355	0.00013336	0.000125021
ENSG00000172878.13	chr2	171999583	172082430	+	METAP1D	0.6113	8.22e-05	8.43e-05
ENSG00000008735.13	chr22	50600685	50613981	+	MAPK8IP2	0.61119	0.0337126	0.0144272
ENSG00000142197.12	chr21	36156782	36294274	+	DOPEY2	0.61106	2.7e-06	5.07e-06
ENSG00000172765.16	chr3	129647792	129893576	-	TMCC1	0.611051	2.85e-06	5.29e-06
ENSG00000142178.7	chr21	43414515	43427128	-	SIK1	0.610956	0.00228985	0.00141543
ENSG00000267169.1	chr19	14137179	14171267	+	CTB-55O6.12	0.610748	0.219991	0.0716519
ENSG00000151892.14	chr10	116056925	116273467	-	GFRA1	0.610664	0.180549	0.0606415
ENSG00000233276.3	chr3	49357176	49358600	-	GPX1	0.610196	7.4e-07	1.77e-06
ENSG00000166295.8	chr10	72216000	72235860	+	ANAPC16	0.609324	6.64e-06	1.05e-05
ENSG00000168062.9	chr11	64987943	64997045	-	BATF2	0.609283	0.0127501	0.00624445
ENSG00000166579.15	chr17	8413131	8490411	+	NDEL1	0.609168	6.39e-07	1.58e-06
ENSG00000128590.4	chr7	108569568	108574850	+	DNAJB9	0.608639	0.000909983	0.00064103
ENSG00000256802.2	chr15	29674990	29680957	+	RP11-680F8.1	0.608398	0.0983255	0.0361241
ENSG00000272533.1	chr14	103337849	103337974	+	SNORA28	0.608124	0.129785	0.0458798
ENSG00000197061.4	chr6	26103876	26104310	+	HIST1H4C	0.607994	9.25e-09	6.63e-08
ENSG00000105771.13	chr19	43727992	43754990	-	SMG9	0.606482	1.14e-05	1.64e-05
ENSG00000092853.13	chr1	35720218	35769967	-	CLSPN	0.606411	1.66e-07	5.51e-07
ENSG00000228305.2	chr2	63622178	63622831	-	AC016734.2	0.606378	0.0146597	0.00704199
ENSG00000198929.12	chr1	162069774	162370475	+	NOS1AP	0.606057	0.0279002	0.0122552
ENSG00000060762.18	chr6	166364919	166383013	-	MPC1	0.605884	8.38e-05	8.55e-05
ENSG00000101019.21	chr20	35302566	35412141	-	UQCC1	0.605846	4.46e-07	1.19e-06
ENSG00000143228.12	chr1	163266576	163355764	+	NUF2	0.605417	1.3e-05	1.83e-05
ENSG00000107643.15	chr10	48306639	48439360	+	MAPK8	0.604751	1.9e-06	3.8e-06
ENSG00000282977.1	chr12	53464468	53465057	+	PCBP2-OT1	0.604724	0.123015	0.0438327
ENSG00000276926.1	chr19	41869627	41869698	+	MIR6797	0.604309	0.34582	0.104908
ENSG00000115652.14	chr2	106093303	106194339	-	UXS1	0.604299	4.61e-07	1.22e-06
ENSG00000274561.1	chr17	68131462	68131907	+	RP11-147L13.12	0.604215	0.155938	0.0536119
ENSG00000167987.10	chr11	61130256	61161617	-	VPS37C	0.60395	0.000137805	0.000128616
ENSG00000105246.5	chr19	4229498	4237531	+	EBI3	0.603483	0.0335485	0.0143697
ENSG00000242419.5	chr5	141484997	141512979	+	PCDHGC4	0.60337	0.153986	0.0530275
ENSG00000230069.3	chr4	102727274	102730721	-	LRRC37A15P	0.602549	0.0161942	0.00766907
ENSG00000261438.1	chr10	89015836	89017059	+	RP11-399O19.9	0.602089	0.0361252	0.0153031
ENSG00000108187.15	chr10	68282660	68333049	-	PBLD	0.60139	0.0575608	0.0228513
ENSG00000267279.1	chr18	61585746	61606916	-	RP11-879F14.2	0.600772	0.0289557	0.0126459
ENSG00000213030.5	chr19	49047638	49049106	-	CGB8	0.60031	0.0340262	0.0145382
ENSG00000094916.14	chr12	54230940	54280133	-	CBX5	0.599769	2.8e-08	1.47e-07
ENSG00000185567.6	chr14	104937244	104978357	-	AHNAK2	0.599412	1.53e-06	3.18e-06
ENSG00000247271.6	chr11	10858259	10906802	+	ZBED5-AS1	0.599185	0.00355751	0.00207952
ENSG00000245498.6	chr11	124800450	124834487	+	RP11-677M14.7	0.598726	0.0852019	0.0319364
ENSG00000090621.13	chr1	39560816	39576790	-	PABPC4	0.597693	7.6e-09	5.87e-08
ENSG00000121039.9	chr8	73294612	73325281	+	RDH10	0.597516	9.33e-05	9.32e-05
ENSG00000100994.11	chr20	25248069	25298014	+	PYGB	0.597444	4.07e-07	1.12e-06
ENSG00000198830.10	chr1	26472450	26475972	+	HMGN2	0.597144	1.2e-07	4.31e-07
ENSG00000156687.10	chr8	35235457	35796550	+	UNC5D	0.597074	0.0873722	0.0326253
ENSG00000137642.12	chr11	121452203	121633693	+	SORL1	0.596686	0.0315749	0.0136155
ENSG00000170385.9	chr1	211571568	211578742	-	SLC30A1	0.596611	0.000536801	0.000409037
ENSG00000122550.17	chr7	23105758	23177914	+	KLHL7	0.596397	5.93e-06	9.58e-06
ENSG00000264364.2	chr17	58083415	58095536	+	DYNLL2	0.596245	8.85e-08	3.42e-07
ENSG00000139289.13	chr12	76025447	76033932	-	PHLDA1	0.596138	3.84e-09	3.59e-08
ENSG00000250072.5	chr5	149063317	149109787	+	CTC-529P8.1	0.596024	0.00171344	0.00110626
ENSG00000182054.9	chr15	90083045	90102504	-	IDH2	0.595741	1.27e-05	1.79e-05
ENSG00000095397.13	chr9	114402080	114505450	-	WHRN	0.595518	0.00157182	0.00102651
ENSG00000224566.2	chr1	228114997	228115473	-	FAM96AP2	0.595498	0.0159549	0.00756982
ENSG00000135709.12	chr16	85027751	85094230	+	KIAA0513	0.594705	0.000128169	0.00012101
ENSG00000166401.14	chr18	63969925	64019779	+	SERPINB8	0.593978	5.61e-05	6.14e-05
ENSG00000124225.15	chr20	57648392	57711536	-	PMEPA1	0.593883	3.01e-07	8.83e-07
ENSG00000275611.1	chr13	110429026	110429342	+	RP11-291I6.2	0.593392	0.212547	0.0695689
ENSG00000178035.11	chr3	49024325	49029408	-	IMPDH2	0.593346	9.56e-09	6.8e-08
ENSG00000010318.20	chr3	52410657	52423641	+	PHF7	0.59267	0.00115477	0.000788354
ENSG00000204673.10	chr19	49869033	49878459	-	AKT1S1	0.592646	3.69e-05	4.34e-05
ENSG00000139971.15	chr14	57999735	58298139	-	C14orf37	0.592158	0.000117865	0.000113078
ENSG00000185088.13	chr15	63125872	63158021	-	RPS27L	0.592105	4.6e-07	1.22e-06
ENSG00000173928.2	chr19	11374685	11376951	+	SWSAP1	0.59185	0.117936	0.0422414
ENSG00000165655.16	chr10	75397830	75401906	-	ZNF503	0.59181	0.000158184	0.000144622
ENSG00000160207.8	chr21	43529192	43659493	-	HSF2BP	0.591296	0.063568	0.0248804
ENSG00000247679.2	chr5	177611253	177619754	+	RP11-1277A3.1	0.591266	0.0560922	0.022365
ENSG00000048471.13	chr16	11976737	12574289	+	SNX29	0.590814	1.01e-05	1.48e-05
ENSG00000106829.18	chr9	79571773	79726882	+	TLE4	0.590569	5.28e-07	1.36e-06
ENSG00000109107.13	chr17	28573115	28577264	-	ALDOC	0.590393	1.26e-05	1.78e-05
ENSG00000048392.11	chr8	102204502	102239118	-	RRM2B	0.590178	2.14e-05	2.78e-05
ENSG00000088826.17	chr20	4120980	4187747	+	SMOX	0.589772	2.09e-06	4.11e-06
ENSG00000253368.3	chr1	26993707	27000898	+	TRNP1	0.589685	0.000779712	0.000560729
ENSG00000182551.13	chr2	3497361	3519736	-	ADI1	0.589542	5.15e-06	8.59e-06
ENSG00000198730.7	chr11	10750987	10779743	+	CTR9	0.589412	8.81e-08	3.41e-07
ENSG00000179826.6	chr11	18120955	18138480	+	MRGPRX3	0.589343	0.090374	0.0335851
ENSG00000130203.9	chr19	44905754	44909393	+	APOE	0.58917	0.182971	0.0612767
ENSG00000260293.2	chr16	2476558	2482173	+	RP11-715J22.6	0.588097	0.158892	0.0544603
ENSG00000162144.9	chr11	61348745	61362299	-	CYB561A3	0.587811	1.67e-07	5.54e-07
ENSG00000163041.9	chr1	226061851	226072001	+	H3F3A	0.587665	5.38e-07	1.38e-06
ENSG00000176842.14	chr16	54930862	54934485	+	IRX5	0.587428	0.045976	0.0188327
ENSG00000182324.6	chr19	48455509	48466980	+	KCNJ14	0.587415	0.0139192	0.00673047
ENSG00000160679.12	chr1	153633982	153646306	+	CHTOP	0.587224	7.26e-07	1.74e-06
ENSG00000076356.6	chr1	208022242	208244320	-	PLXNA2	0.587205	1.26e-06	2.73e-06
ENSG00000162976.12	chr2	11155198	11178874	+	PQLC3	0.587196	0.000399327	0.000318367
ENSG00000074370.17	chr17	3923870	3964464	-	ATP2A3	0.58692	0.0155082	0.00739238
ENSG00000215252.11	chr15	34525207	34588503	-	GOLGA8B	0.586895	5.86e-05	6.35e-05
ENSG00000135241.16	chr7	108470422	108569666	-	PNPLA8	0.586415	1.44e-05	1.99e-05
ENSG00000197646.7	chr9	5510570	5571254	+	PDCD1LG2	0.585543	0.00207331	0.00129952
ENSG00000229375.1	chr13	19015487	19019336	-	USP24P1	0.585516	0.0342464	0.01462
ENSG00000234743.1	chr10	80247219	80247683	-	EIF5AP4	0.585478	0.0915749	0.0339539
ENSG00000269706.1	chr19	49050217	49050846	-	CTB-60B18.15	0.585322	0.0790181	0.0299238
ENSG00000168906.12	chr2	85539165	85545280	+	MAT2A	0.584436	7.49e-08	3.04e-07
ENSG00000163956.10	chr4	3506376	3532559	-	LRPAP1	0.584198	6.21e-08	2.62e-07
ENSG00000133872.13	chr8	30063012	30083208	-	SARAF	0.582625	4.85e-08	2.17e-07
ENSG00000264175.1	chr19	18386562	18386634	+	MIR3189	0.582594	0.0529024	0.0212826
ENSG00000163453.11	chr4	57030773	57110385	-	IGFBP7	0.582433	3.9e-06	6.82e-06
ENSG00000267030.1	chr19	4447304	4448217	+	CTB-50L17.7	0.582007	0.0246285	0.0109961
ENSG00000166922.8	chr15	32641676	32697098	+	SCG5	0.581959	2.39e-06	4.58e-06
ENSG00000198574.5	chr1	162395266	162412138	-	SH2D1B	0.581901	0.0732291	0.0280578
ENSG00000166669.13	chr16	10326434	10483638	+	ATF7IP2	0.581429	0.0216277	0.00985652
ENSG00000164548.10	chr7	23504780	23532041	-	TRA2A	0.581159	6.7e-06	1.06e-05
ENSG00000204514.9	chr19	57848731	57889074	-	ZNF814	0.581088	0.0651997	0.0254246
ENSG00000100526.19	chr14	54396849	54420218	+	CDKN3	0.581066	3.58e-06	6.35e-06
ENSG00000122133.16	chr9	135561756	135566955	+	PAEP	0.580997	0.0559042	0.0223074
ENSG00000261468.1	chr3	30697661	30699576	+	RP11-1024P17.1	0.580517	0.0417053	0.0173247
ENSG00000151790.8	chr4	155854738	155920406	+	TDO2	0.580455	0.127763	0.045241
ENSG00000116005.11	chr2	70257386	70281191	+	PCYOX1	0.580195	1.19e-07	4.29e-07
ENSG00000270055.1	chr15	30487963	30490313	+	CTD-3092A11.2	0.579653	0.01508	0.00721971
ENSG00000249279.5	chr5	61201309	61264929	-	CTC-436P18.3	0.57962	0.101156	0.0370048
ENSG00000197070.13	chr9	137605654	137615360	+	ARRDC1	0.579604	0.000217387	0.000189418
ENSG00000131941.7	chr19	32978593	33064888	-	RHPN2	0.579291	1.11e-05	1.61e-05
ENSG00000099139.13	chr9	75890644	76362339	+	PCSK5	0.578985	0.000114592	0.000110492
ENSG00000168243.10	chr1	235547687	235650754	-	GNG4	0.578977	0.0481445	0.0196019
ENSG00000169155.9	chr9	126805006	126838210	+	ZBTB43	0.57862	1.08e-06	2.39e-06
ENSG00000086619.13	chr1	236215555	236281985	-	ERO1B	0.576743	0.00727317	0.00383347
ENSG00000258808.1	chr14	51392128	51397135	-	RP11-255G12.3	0.576723	0.0186089	0.00867271
ENSG00000144642.21	chr3	28574791	30010391	+	RBMS3	0.57648	0.000117753	0.000113078
ENSG00000129038.15	chr15	73925989	73952137	+	LOXL1	0.575704	3.26e-05	3.92e-05
ENSG00000144749.13	chr3	66378797	66501263	-	LRIG1	0.575469	0.00286298	0.00172302
ENSG00000245149.3	chr8	124462485	124474576	-	RNF139-AS1	0.575347	0.0667711	0.0259386
ENSG00000171612.6	chr1	9539482	9585179	+	SLC25A33	0.575317	9.06e-05	9.11e-05
ENSG00000147400.8	chrX	152826973	152830777	-	CETN2	0.575098	2.22e-05	2.86e-05
ENSG00000009780.15	chr1	27725979	27763122	+	FAM76A	0.575038	0.000112958	0.00010924
ENSG00000170961.6	chr8	121612116	121641390	-	HAS2	0.574601	0.000179534	0.000161462
ENSG00000275342.4	chr8	8317736	8386498	-	SGK223	0.574541	2.23e-05	2.87e-05
ENSG00000226479.3	chr2	120221278	120223408	-	TMEM185B	0.574521	9.34e-07	2.13e-06
ENSG00000179532.12	chr11	6497260	6593758	+	DNHD1	0.574375	9.9e-05	9.78e-05
ENSG00000118193.11	chr1	200551497	200620734	-	KIF14	0.574118	9.93e-06	1.46e-05
ENSG00000163814.7	chr3	45082278	45146422	-	CDCP1	0.573552	0.00816201	0.00423848
ENSG00000104904.12	chr19	2269509	2273490	+	OAZ1	0.573331	3.06e-08	1.56e-07
ENSG00000143303.11	chr1	156728442	156736960	+	RRNAD1	0.573258	0.000379701	0.000305439
ENSG00000134057.14	chr5	69167010	69178245	+	CCNB1	0.573231	4.79e-08	2.16e-07
ENSG00000229124.6	chr10	17214239	17229985	-	VIM-AS1	0.572688	0.000697954	0.000510856
ENSG00000145934.16	chr5	167284799	168264157	+	TENM2	0.572591	1.35e-05	1.89e-05
ENSG00000136859.9	chr9	127087332	127122883	-	ANGPTL2	0.572442	0.0286656	0.0125375
ENSG00000162241.12	chr11	65375192	65383701	-	SLC25A45	0.572372	0.00904816	0.0046315
ENSG00000117385.15	chr1	42746335	42767084	-	P3H1	0.572001	3.14e-07	9.08e-07
ENSG00000118495.18	chr6	143940300	144064599	-	PLAGL1	0.571934	0.000762978	0.00055002
ENSG00000187800.13	chr1	156893698	156916434	+	PEAR1	0.571739	4.24e-05	4.87e-05
ENSG00000261490.1	chr4	10068089	10073019	-	RP11-448G15.3	0.570965	0.0111132	0.00554819
ENSG00000171174.13	chr2	27781364	27891098	-	RBKS	0.570819	0.1953	0.06483
ENSG00000156050.8	chr14	73931501	73950414	-	FAM161B	0.570789	0.00384731	0.00222495
ENSG00000137575.11	chr8	58552924	58582860	+	SDCBP	0.570642	7.06e-06	1.1e-05
ENSG00000182667.14	chr11	131370478	132336822	+	NTM	0.570421	4.07e-07	1.12e-06
ENSG00000196227.10	chr20	59933764	59948680	+	FAM217B	0.569952	5.26e-05	5.82e-05
ENSG00000242294.6	chr7	100336079	100351900	+	STAG3L5P	0.569327	0.00251126	0.00153639
ENSG00000162804.13	chr2	240998838	241095568	+	SNED1	0.569305	0.00163004	0.00105874
ENSG00000261526.2	chr19	1874871	1876169	-	CTB-31O20.2	0.569181	0.0118155	0.00585883
ENSG00000094631.18	chrX	48801377	48824982	+	HDAC6	0.569109	2.14e-05	2.78e-05
ENSG00000169504.14	chr1	24745357	24844324	+	CLIC4	0.568961	1.12e-05	1.61e-05
ENSG00000118197.13	chr1	200623896	200669969	-	DDX59	0.568863	0.00266799	0.00161928
ENSG00000178977.3	chr17	8220642	8224043	-	LINC00324	0.56828	0.0970974	0.0357059
ENSG00000164976.8	chr9	34366670	34376853	-	KIAA1161	0.568088	0.000493401	0.000380169
ENSG00000197594.11	chr6	131808016	131895155	+	ENPP1	0.567973	2.96e-08	1.53e-07
ENSG00000105173.13	chr19	29811898	29824308	+	CCNE1	0.567925	0.000107415	0.000104699
ENSG00000255823.3	chr11	10507887	10509189	-	MTRNR2L8	0.56769	0.0325669	0.0139961
ENSG00000135114.12	chr12	121019111	121039242	-	OASL	0.566649	0.00468146	0.00263214
ENSG00000164463.12	chr5	173056352	173139284	+	CREBRF	0.56656	0.000626998	0.000467032
ENSG00000160753.15	chr1	155320896	155331114	+	RUSC1	0.56643	4.45e-05	5.06e-05
ENSG00000162236.11	chr11	62806897	62832088	-	STX5	0.566197	3.28e-05	3.94e-05
ENSG00000161847.13	chr19	10316212	10333640	-	RAVER1	0.565793	5.25e-05	5.81e-05
ENSG00000123810.7	chr19	41354421	41364173	-	B9D2	0.565571	0.00552066	0.00303072
ENSG00000116560.10	chr1	35176378	35193148	-	SFPQ	0.56557	2.1e-08	1.21e-07
ENSG00000122547.10	chr7	36153149	36301543	+	EEPD1	0.565512	0.000143789	0.000133436
ENSG00000260877.2	chr11	69371463	69372512	+	RP11-211G23.2	0.56481	0.0291219	0.0127108
ENSG00000182901.16	chr1	240775515	241357230	-	RGS7	0.564667	0.019985	0.00922761
ENSG00000272398.5	chr6	106969831	106975627	-	CD24	0.564631	0.000736297	0.000533578
ENSG00000051108.14	chr16	56932048	56944863	+	HERPUD1	0.564437	2.41e-06	4.61e-06
ENSG00000148935.10	chr11	22625642	22813055	+	GAS2	0.564123	0.202595	0.0668983
ENSG00000231889.7	chr6	111483511	111598302	+	TRAF3IP2-AS1	0.56406	0.0398436	0.0166557
ENSG00000197943.9	chr16	81739097	81962693	+	PLCG2	0.564016	0.000600774	0.000449837
ENSG00000184203.7	chr3	195514425	195543386	-	PPP1R2	0.56377	3.39e-05	4.05e-05
ENSG00000260035.1	chr15	45200325	45200632	-	CTD-2651B20.6	0.563745	0.00283145	0.0017072
ENSG00000118162.13	chr19	47475144	47484268	-	KPTN	0.56302	0.00372849	0.00216148
ENSG00000161960.14	chr17	7572706	7579005	+	EIF4A1	0.563015	0.000249092	0.000212749
ENSG00000142621.19	chr1	15247272	15400283	+	FHAD1	0.562877	0.109843	0.0397321
ENSG00000105520.10	chr19	11355386	11365698	+	PLPPR2	0.562423	0.0893419	0.0332758
ENSG00000203778.7	chr6	112087599	112102790	+	FAM229B	0.56232	0.00150405	0.000989019
ENSG00000165775.17	chrX	155025980	155060303	+	FUNDC2	0.562181	5.9e-06	9.53e-06
ENSG00000174791.10	chr11	66330242	66336840	-	RIN1	0.561828	7.39e-07	1.77e-06
ENSG00000181467.4	chr3	153162270	153170620	+	RAP2B	0.561798	2.7e-08	1.44e-07
ENSG00000183666.16	chr5	21341833	21589372	+	GUSBP1	0.561254	0.00351637	0.00205917
ENSG00000122641.10	chr7	41667168	41705834	-	INHBA	0.561186	0.000174877	0.000157829
ENSG00000223508.5	chr8	213186	232231	-	RPL23AP53	0.560984	0.0205989	0.00945742
ENSG00000258590.5	chr15	20657638	20688408	-	NBEAP1	0.560405	0.133682	0.0470855
ENSG00000228716.6	chr5	80626228	80654983	-	DHFR	0.560296	6.85e-07	1.67e-06
ENSG00000169432.14	chr2	166195185	166375993	-	SCN9A	0.559966	0.018379	0.00858232
ENSG00000079459.12	chr8	11795573	11839309	+	FDFT1	0.559564	8.89e-07	2.05e-06
ENSG00000183935.5	chr12	13000420	13004830	+	HTR7P1	0.559452	2.77e-05	3.41e-05
ENSG00000103187.7	chr16	84565594	84618077	-	COTL1	0.559438	5.14e-07	1.33e-06
ENSG00000138080.13	chr2	27078567	27086408	+	EMILIN1	0.559165	0.187657	0.0626588
ENSG00000104549.11	chr8	124998497	125022283	+	SQLE	0.559077	1.42e-07	4.88e-07
ENSG00000198840.2	chrM	10059	10404	+	MT-ND3	0.558368	0.00415546	0.00237821
ENSG00000125898.12	chr20	833715	857463	+	FAM110A	0.557719	0.00585166	0.00318268
ENSG00000171867.16	chr20	4686236	4701590	+	PRNP	0.55766	1.02e-08	7.12e-08
ENSG00000150527.16	chr14	39265284	39388513	+	CTAGE5	0.557526	0.0342572	0.0146225
ENSG00000272142.1	chr6	5029972	5043449	+	RP11-428J1.5	0.55667	0.0663945	0.0258371
ENSG00000146592.16	chr7	28299321	28825894	+	CREB5	0.556186	0.000103262	0.000101396
ENSG00000260114.2	chr16	29919634	29921905	-	CTD-2574D22.4	0.556085	0.143896	0.0501651
ENSG00000137752.22	chr11	105025443	105035250	-	CASP1	0.555979	0.0749412	0.0286098
ENSG00000116016.13	chr2	46293667	46386703	+	EPAS1	0.555797	1.52e-05	2.08e-05
ENSG00000013288.8	chr4	6575175	6623362	+	MAN2B2	0.555731	6.24e-05	6.7e-05
ENSG00000143458.11	chr1	151070578	151125542	+	GABPB2	0.555213	0.00574809	0.00313635
ENSG00000187721.8	chr13	19026001	19032626	-	GTF2IP3	0.555193	0.155757	0.0535678
ENSG00000274997.1	chr6	27147129	27147515	+	HIST1H2AH	0.554952	4.05e-08	1.91e-07
ENSG00000125843.10	chr20	3820524	3828837	+	AP5S1	0.554486	1.91e-05	2.52e-05
ENSG00000162746.14	chr1	161721563	161728143	+	FCRLB	0.554354	0.000109208	0.000106046
ENSG00000255624.2	chr10	122879851	122898024	+	RP11-564D11.3	0.554226	0.0125972	0.00617886
ENSG00000167996.15	chr11	61959718	61967660	-	FTH1	0.554116	2.62e-07	7.94e-07
ENSG00000113558.18	chr5	134148935	134177038	-	SKP1	0.553405	1.83e-06	3.68e-06
ENSG00000255455.2	chr11	130866254	130870247	-	RP11-890B15.3	0.553032	0.00228344	0.00141245
ENSG00000100647.7	chr14	69611596	69715142	+	SUSD6	0.552975	6.4e-05	6.84e-05
ENSG00000121064.12	chr17	56978105	57006768	+	SCPEP1	0.55272	1.2e-06	2.62e-06
ENSG00000111412.5	chr12	116710185	116738070	-	C12orf49	0.552441	9.03e-07	2.07e-06
ENSG00000116874.11	chr1	119031216	119140671	-	WARS2	0.552272	0.00012808	0.000120989
ENSG00000149929.15	chr16	29992321	29996436	-	HIRIP3	0.551848	0.000236278	0.000203258
ENSG00000175183.9	chr12	76858715	76879060	-	CSRP2	0.551726	0.000152868	0.000140479
ENSG00000185420.18	chr1	245749342	246507312	-	SMYD3	0.55162	4.33e-05	4.95e-05
ENSG00000198743.6	chr21	34073570	34106262	+	SLC5A3	0.5513	0.000522299	0.000399257
ENSG00000196072.11	chr10	100273280	100286712	-	BLOC1S2	0.551038	1.86e-05	2.47e-05
ENSG00000278931.1	chr21	8857260	8880976	+	bP-2189O9.2	0.550906	0.123829	0.0440744
ENSG00000174028.6	chrX	23075758	23076767	+	FAM3C2	0.550818	0.0249459	0.0111184
ENSG00000115641.18	chr2	105357712	105438513	-	FHL2	0.55033	4.75e-08	2.14e-07
ENSG00000185532.15	chr10	50991358	52298350	+	PRKG1	0.550251	6.52e-05	6.94e-05
ENSG00000005379.15	chr17	58301228	58328760	-	TSPOAP1	0.549944	0.00122722	0.000830531
ENSG00000144724.19	chr3	61561569	62297613	+	PTPRG	0.549611	3.56e-06	6.32e-06
ENSG00000197312.11	chr1	15617500	15669044	+	DDI2	0.549422	2.47e-05	3.12e-05
ENSG00000166839.16	chr15	64911902	64958700	+	ANKDD1A	0.549208	0.00388032	0.00224115
ENSG00000108826.15	chr17	50367857	50373214	-	MRPL27	0.548587	7.8e-07	1.84e-06
ENSG00000271347.1	chr15	24991486	24991753	+	RP11-701H24.7	0.54853	0.244107	0.0782192
ENSG00000235552.4	chr18	6462144	6463015	-	RPL6P27	0.548229	0.0761827	0.0290188
ENSG00000276851.1	chr17	50094065	50094647	+	RP5-875H18.9	0.547925	0.000547024	0.000415674
ENSG00000142657.20	chr1	10398592	10420144	+	PGD	0.547861	1.4e-07	4.84e-07
ENSG00000119004.15	chr2	203238940	203305611	+	CYP20A1	0.54757	2.37e-05	3.02e-05
ENSG00000242612.6	chr16	401826	412487	+	DECR2	0.547183	0.0232858	0.0104891
ENSG00000126091.19	chr1	43705824	43931165	+	ST3GAL3	0.546915	0.000191155	0.000170501
ENSG00000184897.5	chr3	129314771	129316277	-	H1FX	0.546842	7.51e-08	3.04e-07
ENSG00000070761.7	chr16	58113588	58129450	-	CFAP20	0.54651	6.24e-06	9.99e-06
ENSG00000247595.4	chr11	18588781	18610255	+	SPTY2D1-AS1	0.546441	0.186744	0.062377
ENSG00000205544.3	chr17	7402975	7404137	-	TMEM256	0.546384	0.00118858	0.00080835
ENSG00000160285.14	chr21	46188141	46228824	-	LSS	0.545315	0.00013232	0.000124144
ENSG00000069020.18	chr5	66596361	67169595	+	MAST4	0.545023	0.000434341	0.000342169
ENSG00000079482.12	chrX	68042344	68433913	-	OPHN1	0.544846	5.52e-05	6.06e-05
ENSG00000276337.1	chr16	87470370	87474370	-	RP11-106D4.2	0.544176	0.266093	0.0841278
ENSG00000105321.12	chr19	47255980	47271953	+	CCDC9	0.544108	0.00263848	0.00160191
ENSG00000237973.1	chr1	631074	632616	+	MTCO1P12	0.543767	0.0984771	0.0361724
ENSG00000272356.1	chr6	111309203	111313517	+	RP5-1112D6.8	0.543357	0.293862	0.0914938
ENSG00000099194.5	chr10	100347124	100364834	+	SCD	0.543229	1.16e-06	2.54e-06
ENSG00000180385.8	chr3	9986893	10006990	+	EMC3-AS1	0.542467	0.00120141	0.000815529
ENSG00000179833.4	chr2	64631621	64751005	-	SERTAD2	0.541956	6.42e-06	1.02e-05
ENSG00000250988.7	chr15	82750564	82757206	+	SNHG21	0.541403	0.0609392	0.0239931
ENSG00000164543.5	chr7	43582758	43626786	+	STK17A	0.541245	1.04e-07	3.87e-07
ENSG00000225663.7	chr17	81822361	81833302	-	MCRIP1	0.541174	0.000197576	0.000175095
ENSG00000197872.11	chr2	16549459	16666331	-	FAM49A	0.541154	1.77e-05	2.37e-05
ENSG00000232859.9	chr17	27878314	27894752	-	LYRM9	0.540848	0.0610773	0.0240369
ENSG00000076641.4	chr8	80967810	81112068	-	PAG1	0.540813	0.000192822	0.000171646
ENSG00000166507.16	chr10	73801911	73811798	-	NDST2	0.540705	0.124283	0.0442011
ENSG00000205220.11	chr16	67934502	67937087	-	PSMB10	0.540542	0.0627424	0.0246016
ENSG00000267419.2	chr19	19776602	19836073	+	CTC-559E9.6	0.540516	0.0908271	0.0337185
ENSG00000165244.6	chr9	96385941	96418329	-	ZNF367	0.540411	8.88e-05	8.95e-05
ENSG00000117305.14	chr1	23801885	23838620	-	HMGCL	0.540378	0.000287187	0.000240357
ENSG00000144061.12	chr2	110122311	110205066	-	NPHP1	0.540289	0.0264982	0.0117213
ENSG00000110047.17	chr11	64851642	64888296	-	EHD1	0.540251	1.18e-06	2.58e-06
ENSG00000196787.3	chr6	27133042	27135291	+	HIST1H2AG	0.540233	1.63e-07	5.45e-07
ENSG00000169045.17	chr5	179614178	179634784	-	HNRNPH1	0.53934	5.93e-07	1.5e-06
ENSG00000087301.8	chr14	52430590	52552522	-	TXNDC16	0.539084	0.00018697	0.000167143
ENSG00000116117.17	chr2	204545793	205620162	+	PARD3B	0.538574	0.000993682	0.000691021
ENSG00000113790.10	chr3	185190624	185281990	-	EHHADH	0.538266	0.00357363	0.00208656
ENSG00000282393.1	chr19	248551	251571	-	CTD-3113P16.11	0.538023	0.249024	0.0795812
ENSG00000145040.3	chr3	48561727	48563773	-	UCN2	0.537914	5.03e-05	5.61e-05
ENSG00000102317.17	chrX	48574449	48579066	+	RBM3	0.53785	2.97e-06	5.47e-06
ENSG00000120899.17	chr8	27311482	27459391	+	PTK2B	0.537641	0.0483138	0.0196619
ENSG00000100985.7	chr20	46008908	46016561	+	MMP9	0.536985	0.220875	0.0719134
ENSG00000198618.5	chr21	18857779	18858276	+	PPIAP22	0.536964	0.117847	0.0422137
ENSG00000198763.3	chrM	4470	5511	+	MT-ND2	0.536237	0.0231419	0.0104324
ENSG00000125827.8	chr20	7977348	8019829	-	TMX4	0.536094	1.78e-06	3.6e-06
ENSG00000273038.2	chr10	32887255	32889311	-	RP11-479G22.8	0.535914	0.00458301	0.002584
ENSG00000142669.14	chr1	26279176	26281522	+	SH3BGRL3	0.535801	4.32e-06	7.45e-06
ENSG00000163071.10	chr4	52051331	52097292	+	SPATA18	0.535278	0.00206569	0.00129565
ENSG00000134042.12	chr18	50795120	50825402	-	MRO	0.534533	0.118873	0.0425377
ENSG00000187323.11	chr18	52340172	53535903	+	DCC	0.534395	0.00569865	0.00311222
ENSG00000166451.13	chr16	81006498	81033114	+	CENPN	0.533289	4.13e-06	7.17e-06
ENSG00000125148.6	chr16	56608199	56609497	+	MT2A	0.532995	1.42e-07	4.89e-07
ENSG00000152582.13	chr5	35617844	35814611	+	SPEF2	0.532512	0.026415	0.0116888
ENSG00000186815.12	chr12	113221050	113298585	+	TPCN1	0.532408	1.43e-05	1.97e-05
ENSG00000105866.13	chr7	21428034	21514822	+	SP4	0.532094	0.000252737	0.000215297
ENSG00000198938.2	chrM	9207	9990	+	MT-CO3	0.532038	0.00706301	0.00373657
ENSG00000210140.1	chrM	5761	5826	-	MT-TC	0.531882	0.094224	0.0347815
ENSG00000251050.1	chr5	80019609	80019920	+	RP11-168A11.4	0.531811	0.221635	0.0721281
ENSG00000266835.5	chr18	3466250	3478978	+	GAPLINC	0.531738	0.0347195	0.0147836
ENSG00000264920.1	chr17	47891255	47895812	-	RP11-6N17.4	0.531136	0.0422764	0.0175255
ENSG00000233532.5	chr13	106376563	106378217	+	LINC00460	0.531051	0.357409	0.107848
ENSG00000214176.9	chr17	64779259	64837154	-	PLEKHM1P1	0.530984	0.000105355	0.000103141
ENSG00000005486.16	chr7	75842602	75888926	+	RHBDD2	0.530283	4.87e-05	5.46e-05
ENSG00000072401.14	chr10	58334975	58370753	+	UBE2D1	0.529739	0.00249159	0.00152539
ENSG00000113391.17	chr5	93618069	94111699	-	FAM172A	0.529256	1.02e-05	1.5e-05
ENSG00000204619.7	chr6	30066709	30070333	+	PPP1R11	0.529162	0.00940621	0.00478538
ENSG00000173482.16	chr18	7566782	8406861	+	PTPRM	0.52913	9.04e-08	3.47e-07
ENSG00000166311.9	chr11	6390431	6394998	+	SMPD1	0.528902	1.75e-05	2.36e-05
ENSG00000142694.6	chr1	36322031	36324154	-	EVA1B	0.528777	0.00428261	0.00244084
ENSG00000166783.20	chr16	15594386	15643166	-	KIAA0430	0.528749	0.000167987	0.000152407
ENSG00000200312.1	chr14	89712511	89712823	+	RN7SKP255	0.528512	0.00462771	0.00260601
ENSG00000185352.8	chr13	96090839	96839562	+	HS6ST3	0.528129	0.0255884	0.011368
ENSG00000102879.15	chr16	30182827	30189076	+	CORO1A	0.528108	0.000904828	0.000637894
ENSG00000238045.9	chr16	29808636	29821252	-	AC009133.12	0.527931	0.12093	0.0431842
ENSG00000189046.10	chr12	109088188	109093631	-	ALKBH2	0.527902	9.52e-06	1.41e-05
ENSG00000128655.16	chr2	177623252	178108339	-	PDE11A	0.52764	0.107703	0.0390689
ENSG00000125534.9	chr20	63520724	63522206	+	PPDPF	0.5276	3.65e-05	4.3e-05
ENSG00000264772.6	chr17	7572826	7582024	+	RP11-186B7.4	0.527573	0.15947	0.0546115
ENSG00000110321.15	chr11	10797050	10809110	-	EIF4G2	0.527568	5.59e-09	4.69e-08
ENSG00000138604.9	chr15	69160584	69272217	+	GLCE	0.527209	1.32e-06	2.83e-06
ENSG00000145675.14	chr5	68215720	68301821	+	PIK3R1	0.527102	9.61e-06	1.42e-05
ENSG00000167779.7	chr12	53097436	53102345	+	IGFBP6	0.527058	0.00017907	0.000161207
ENSG00000233426.3	chr2	58251440	58252525	+	EIF3FP3	0.526864	0.00978895	0.00496598
ENSG00000107020.9	chr9	5357973	5437878	-	PLGRKT	0.525853	0.000107491	0.000104745
ENSG00000126522.16	chr7	66075798	66093558	+	ASL	0.525488	5.49e-06	9.03e-06
ENSG00000246334.2	chr5	177438503	177447699	-	PRR7-AS1	0.5252	0.018876	0.0087778
ENSG00000120137.6	chr5	168548495	168579600	-	PANK3	0.52488	0.000167083	0.000151674
ENSG00000217801.9	chr1	1059734	1069355	+	RP11-465B22.3	0.524851	0.0103309	0.00520773
ENSG00000143222.11	chr1	161152776	161158856	+	UFC1	0.524597	8.25e-05	8.44e-05
ENSG00000197747.8	chr1	151982915	151994390	-	S100A10	0.524165	1.01e-06	2.28e-06
ENSG00000244625.5	chr22	26672767	26780207	+	MIATNB	0.524143	0.0206852	0.00948975
ENSG00000109971.13	chr11	123057489	123063230	-	HSPA8	0.523726	1.05e-09	1.42e-08
ENSG00000186231.16	chr6	96924620	97140754	+	KLHL32	0.52355	0.381622	0.113869
ENSG00000213085.9	chr1	159872364	159900163	-	CFAP45	0.523464	0.0115069	0.00572641
ENSG00000155962.12	chrX	155276211	155334657	-	CLIC2	0.523061	0.0223216	0.01012
ENSG00000054148.17	chr9	136848724	136851027	+	PHPT1	0.522929	1.38e-05	1.92e-05
ENSG00000140406.3	chr15	81000944	81005788	+	MESDC1	0.522767	3.45e-05	4.1e-05
ENSG00000145287.10	chr4	83090048	83137075	-	PLAC8	0.522733	0.187349	0.0625734
ENSG00000134690.10	chr1	37692418	37709719	+	CDCA8	0.522522	6.49e-07	1.6e-06
ENSG00000165675.16	chrX	130623369	130903317	-	ENOX2	0.521957	1.22e-05	1.73e-05
ENSG00000110315.6	chr11	10511678	10541230	-	RNF141	0.521781	9.85e-05	9.74e-05
ENSG00000024526.16	chr1	68474152	68497221	-	DEPDC1	0.521706	4.77e-05	5.37e-05
ENSG00000112983.17	chr5	138139766	138178986	-	BRD8	0.521615	1.1e-05	1.59e-05
ENSG00000196924.14	chrX	154348524	154374638	-	FLNA	0.52138	1.31e-07	4.58e-07
ENSG00000075618.17	chr7	5592823	5606655	+	FSCN1	0.52129	6.5e-07	1.6e-06
ENSG00000133135.13	chrX	106693794	106796993	+	RNF128	0.521228	0.0172842	0.00812941
ENSG00000188015.9	chr1	153547329	153549372	-	S100A3	0.521043	0.0110381	0.00551457
ENSG00000161091.12	chr19	3538261	3574290	-	MFSD12	0.520694	2.03e-05	2.66e-05
ENSG00000145990.10	chr6	13357830	13487662	-	GFOD1	0.520625	0.000291297	0.000242946
ENSG00000164187.6	chr5	36098412	36151961	-	LMBRD2	0.520559	0.00067256	0.000495306
ENSG00000087086.14	chr19	48965301	48966878	+	FTL	0.520485	2.6e-07	7.91e-07
ENSG00000002549.12	chr4	17577192	17607972	+	LAP3	0.520412	5.43e-07	1.39e-06
ENSG00000128512.19	chr7	111726110	112206411	-	DOCK4	0.520361	2.84e-06	5.28e-06
ENSG00000236453.5	chr7	94022833	94066661	+	AC003092.1	0.520132	0.000761985	0.000549526
ENSG00000125970.11	chr20	33993646	34108308	+	RALY	0.519979	7.65e-07	1.82e-06
ENSG00000183098.10	chr13	93226842	94407401	+	GPC6	0.519764	5.52e-05	6.05e-05
ENSG00000124357.12	chr2	71064344	71079805	+	NAGK	0.519168	5.19e-05	5.76e-05
ENSG00000116260.16	chr1	180154834	180204030	+	QSOX1	0.518111	2.36e-07	7.36e-07
ENSG00000187446.11	chr15	41230839	41281890	+	CHP1	0.518024	3.29e-06	5.92e-06
ENSG00000112308.12	chr6	24704861	24720836	-	C6orf62	0.518009	2.6e-07	7.9e-07
ENSG00000162999.12	chr2	183078559	183100005	+	DUSP19	0.517869	0.0187704	0.0087389
ENSG00000133318.13	chr11	63681446	63759891	+	RTN3	0.51739	5.07e-07	1.31e-06
ENSG00000100897.17	chr14	24114195	24125242	+	DCAF11	0.51701	1.82e-05	2.42e-05
ENSG00000167693.16	chr17	799313	979770	-	NXN	0.516828	0.0201398	0.00928595
ENSG00000132801.6	chr20	45857617	45879122	+	ZSWIM3	0.516667	0.012442	0.00611448
ENSG00000116731.22	chr1	13700198	13825079	+	PRDM2	0.516586	0.000122123	0.00011653
ENSG00000244363.3	chr5	77582376	77583122	+	RPL7P23	0.516569	0.228498	0.0739851
ENSG00000128510.10	chr7	130293134	130324180	+	CPA4	0.516412	9.61e-05	9.54e-05
ENSG00000132639.12	chr20	10218830	10307418	+	SNAP25	0.516397	0.0552433	0.0220682
ENSG00000147383.10	chrX	152830967	152869729	+	NSDHL	0.516261	4.12e-06	7.16e-06
[truncated: 12,464 more rows]
