# Supplementary material for: Acetylation-mediated remodeling of the nucleolus regulates cellular acetyl-CoA responses
Source: PLoS Biol. 2020 Nov 30;18(11):e3000981. doi: 10.1371/journal.pbio.3000981 (PMC7728262; doi:10.1371/journal.pbio.3000981)
Supplement: S3 Table — Fold changes (FC) in protein expression in ASA-KO cells cultured in 1% FBS containing media with or without acetate for 4 hours are shown (n = 3 biological replicates). (XLSX) [file pbio.3000981.s011.xlsx]

## Sheet: Sheet1
Accession	Description	FC: (-) Acetate / (+) Acetate	log2 FC: (-) Acetate / (+) Acetate	P-Value	Coverage [%]	# Peptides	# PSMs	# Protein Unique Peptides	# Unique Peptides	# AAs	MW [kDa]	calc. pI
Q8N3L3	Beta-taxilin OS=Homo sapiens GN=TXLNB PE=1 SV=3	7.22485	2.85297	0.0405173	2	2	3	1	1	684	76.5	4.93
P62745	Rho-related GTP-binding protein RhoB OS=Homo sapiens GN=RHOB PE=1 SV=1	3.19732	1.67686	0.00627747	43	9	39	7	7	196	22.1	5.24
Q15573	TATA box-binding protein-associated factor RNA polymerase I subunit A OS=Homo sapiens GN=TAF1A PE=1 SV=1	2.57165	1.3627	0.912623	2	1	1	1	1	450	52.6	9.1
Q8TDC3	Serine/threonine-protein kinase BRSK1 OS=Homo sapiens GN=BRSK1 PE=1 SV=2	2.34343	1.22862	0.930319	1	1	1	1	1	778	85	9.32
Q16352	Alpha-internexin OS=Homo sapiens GN=INA PE=1 SV=2	2.23366	1.15941	0.982648	5	4	48	1	1	499	55.4	5.4
Q504T8	Midnolin OS=Homo sapiens GN=MIDN PE=1 SV=2	2.19883	1.13674	0.0930001	7	3	3	3	3	468	49.2	9.55
A6NC98	Coiled-coil domain-containing protein 88B OS=Homo sapiens GN=CCDC88B PE=1 SV=1	2.19092	1.13154	0.973349	1	3	3	1	1	1476	164.7	5.11
Q9BUP0	EF-hand domain-containing protein D1 OS=Homo sapiens GN=EFHD1 PE=1 SV=1	2.1904	1.1312	0.556308	13	3	11	1	1	239	26.9	5.39
Q9Y5W3	Krueppel-like factor 2 OS=Homo sapiens GN=KLF2 PE=1 SV=2	2.12762	1.08924	0.00385358	22	6	12	6	6	355	37.4	8.79
P18847	Cyclic AMP-dependent transcription factor ATF-3 OS=Homo sapiens GN=ATF3 PE=1 SV=2	2.00856	1.00616	0.0110843	6	1	1	1	1	181	20.6	8.54
Q9HBH9	MAP kinase-interacting serine/threonine-protein kinase 2 OS=Homo sapiens GN=MKNK2 PE=1 SV=3	2.00651	1.00469	0.00655091	9	2	2	2	2	465	51.8	6.19
Q8IYE1	Coiled-coil domain-containing protein 13 OS=Homo sapiens GN=CCDC13 PE=1 SV=2	1.98779	0.991167	0.89771	5	5	8	4	4	715	80.8	8.84
P56182	Ribosomal RNA processing protein 1 homolog A OS=Homo sapiens GN=RRP1 PE=1 SV=1	1.95062	0.96393	0.000885259	52	26	44	26	26	461	52.8	9.33
B4DU55	Zinc finger protein 879 OS=Homo sapiens GN=ZNF879 PE=2 SV=2	1.87458	0.906564	0.97829	16	4	7	1	1	563	64.5	9.54
P60673	Profilin-3 OS=Homo sapiens GN=PFN3 PE=2 SV=1	1.86378	0.898234	0.976214	7	1	2	1	1	137	14.6	9.26
P50616	Protein Tob1 OS=Homo sapiens GN=TOB1 PE=1 SV=1	1.76638	0.820792	0.000134169	3	1	1	1	1	345	38.1	6.93
Q9H477	Ribokinase OS=Homo sapiens GN=RBKS PE=1 SV=1	1.70291	0.768004	0.665528	3	1	1	1	1	322	34.1	5.05
Q96JM4	Leucine-rich repeat and IQ domain-containing protein 1 OS=Homo sapiens GN=LRRIQ1 PE=2 SV=3	1.70081	0.766224	0.191707	1	3	8	2	2	1722	199.2	6.19
Q8NES3	Beta-1,3-N-acetylglucosaminyltransferase lunatic fringe OS=Homo sapiens GN=LFNG PE=1 SV=2	1.68744	0.754838	0.00153138	10	2	2	2	2	379	41.7	9.17
A8MUP2	Methyltransferase-like protein 12, mitochondrial OS=Homo sapiens GN=METTL12 PE=2 SV=1	1.67597	0.744999	0.03687	20	3	3	3	3	240	25.9	5.9
P24864	G1/S-specific cyclin-E1 OS=Homo sapiens GN=CCNE1 PE=1 SV=2	1.67525	0.744374	0.515237	3	1	1	1	1	410	47	6.04
Q14137	Ribosome biogenesis protein BOP1 OS=Homo sapiens GN=BOP1 PE=1 SV=2	1.66108	0.732119	0.000137606	50	28	67	28	28	746	83.6	6.19
P11926	Ornithine decarboxylase OS=Homo sapiens GN=ODC1 PE=1 SV=2	1.64759	0.72036	0.0519945	16	6	7	6	6	461	51.1	5.26
P41273	Tumor necrosis factor ligand superfamily member 9 OS=Homo sapiens GN=TNFSF9 PE=1 SV=1	1.59596	0.674428	0.000967086	15	3	6	3	3	254	26.6	7.02
P62328	Thymosin beta-4 OS=Homo sapiens GN=TMSB4X PE=1 SV=2	1.57516	0.655497	0.989548	57	4	48	1	1	44	5.1	5.06
P12755	Ski oncogene OS=Homo sapiens GN=SKI PE=1 SV=1	1.51912	0.603238	0.00497692	9	6	8	6	6	728	80	7.62
P10909	Clusterin OS=Homo sapiens GN=CLU PE=1 SV=1	1.512	0.596461	0.0174635	18	7	9	7	7	449	52.5	6.27
Q9BZM5	UL16-binding protein 2 OS=Homo sapiens GN=ULBP2 PE=1 SV=1	1.51034	0.594871	0.0335141	22	5	5	3	5	246	27.4	7.3
P25440	Bromodomain-containing protein 2 OS=Homo sapiens GN=BRD2 PE=1 SV=2	1.47804	0.563683	0.0146509	49	37	77	33	33	801	88	9.09
Q9H4M7	Pleckstrin homology domain-containing family A member 4 OS=Homo sapiens GN=PLEKHA4 PE=1 SV=2	1.45974	0.545715	0.179944	2	2	4	2	2	779	85.3	10.56
B1AJZ9	Forkhead-associated domain-containing protein 1 OS=Homo sapiens GN=FHAD1 PE=2 SV=2	1.4586	0.544585	0.677104	2	4	10	3	3	1412	161.8	6.95
Q53QV2	Protein LBH OS=Homo sapiens GN=LBH PE=1 SV=1	1.45568	0.541695	0.752136	38	2	3	2	2	105	12.2	4.41
P04731	Metallothionein-1A OS=Homo sapiens GN=MT1A PE=1 SV=2	1.44803	0.534094	0.0843979	46	2	34	1	1	61	6.1	7.96
Q9BVI4	Nucleolar complex protein 4 homolog OS=Homo sapiens GN=NOC4L PE=1 SV=1	1.44361	0.529677	0.0016884	36	16	25	16	16	516	58.4	7.49
P41134	DNA-binding protein inhibitor ID-1 OS=Homo sapiens GN=ID1 PE=1 SV=3	1.44029	0.526356	0.0475187	48	5	7	5	5	155	16.1	6.99
Q15059	Bromodomain-containing protein 3 OS=Homo sapiens GN=BRD3 PE=1 SV=1	1.43289	0.51893	0.0692962	29	18	36	12	12	726	79.5	9.36
Q5TEC3	Zinc finger protein 697 OS=Homo sapiens GN=ZNF697 PE=1 SV=2	1.43081	0.516829	0.518246	3	1	1	1	1	545	60.4	7.28
Q15772	Striated muscle preferentially expressed protein kinase OS=Homo sapiens GN=SPEG PE=1 SV=4	1.42173	0.507647	0.551517	1	2	4	1	1	3267	354.1	8.51
P41182	B-cell lymphoma 6 protein OS=Homo sapiens GN=BCL6 PE=1 SV=1	1.41044	0.496142	0.0166672	10	6	6	3	5	706	78.8	7.94
Q8TEJ3	SH3 domain-containing RING finger protein 3 OS=Homo sapiens GN=SH3RF3 PE=1 SV=2	1.40954	0.495221	0.841749	4	3	3	1	1	882	92.7	8.84
Q4KMQ1	Taperin OS=Homo sapiens GN=TPRN PE=1 SV=2	1.40247	0.487969	0.045738	21	11	12	11	11	711	75.5	7.25
Q8WYQ9	Zinc finger CCHC domain-containing protein 14 OS=Homo sapiens GN=ZCCHC14 PE=1 SV=1	1.39587	0.481159	0.659411	3	2	2	2	2	949	100	8.18
P46087	Probable 28S rRNA (cytosine(4447)-C(5))-methyltransferase OS=Homo sapiens GN=NOP2 PE=1 SV=2	1.39578	0.481067	0.0107135	42	33	130	33	33	812	89.2	9.23
P60059	Protein transport protein Sec61 subunit gamma OS=Homo sapiens GN=SEC61G PE=1 SV=1	1.394	0.479231	0.117304	37	2	23	2	2	68	7.7	9.99
P0C0S5	Histone H2A.Z OS=Homo sapiens GN=H2AFZ PE=1 SV=2	1.39397	0.479196	0.34012	31	4	19	0	2	128	13.5	10.58
P13645	Keratin, type I cytoskeletal 10 OS=Homo sapiens GN=KRT10 PE=1 SV=6	1.38872	0.473755	0.815096	34	22	47	16	18	584	58.8	5.21
P63261	Actin, cytoplasmic 2 OS=Homo sapiens GN=ACTG1 PE=1 SV=1	1.3859	0.470825	0.0880174	82	34	2337	3	3	375	41.8	5.48
P04179	Superoxide dismutase [Mn], mitochondrial OS=Homo sapiens GN=SOD2 PE=1 SV=2	1.38483	0.469705	0.945609	50	9	22	9	9	222	24.7	8.25
Q6PF06	tRNA methyltransferase 10 homolog B OS=Homo sapiens GN=TRMT10B PE=2 SV=1	1.37531	0.45976	0.895688	4	1	1	1	1	316	36.1	7.4
P31431	Syndecan-4 OS=Homo sapiens GN=SDC4 PE=1 SV=2	1.37489	0.45932	0.04115	30	7	17	7	7	198	21.6	4.5
Q15858	Sodium channel protein type 9 subunit alpha OS=Homo sapiens GN=SCN9A PE=1 SV=3	1.37307	0.457405	0.638626	2	2	2	1	2	1988	226.2	6.93
Q9BZE2	tRNA pseudouridine(38/39) synthase OS=Homo sapiens GN=PUS3 PE=1 SV=3	1.35957	0.443145	0.978195	27	14	22	14	14	481	55.6	7.49
P58107	Epiplakin OS=Homo sapiens GN=EPPK1 PE=1 SV=2	1.35119	0.43423	0.994654	9	10	71	1	2	5090	555.3	5.6
O75084	Frizzled-7 OS=Homo sapiens GN=FZD7 PE=1 SV=2	1.34919	0.432088	0.000626385	3	2	2	1	1	574	63.6	7.81
Q9BTL4	Immediate early response gene 2 protein OS=Homo sapiens GN=IER2 PE=1 SV=1	1.34675	0.429482	0.110092	16	2	2	2	2	223	24.2	6.92
Q5T870	Proline-rich protein 9 OS=Homo sapiens GN=PRR9 PE=4 SV=1	1.34382	0.426342	0.302354	21	2	4	2	2	116	12.9	4.97
O95863	Zinc finger protein SNAI1 OS=Homo sapiens GN=SNAI1 PE=1 SV=2	1.34315	0.425616	0.000781315	8	2	2	2	2	264	29.1	8.65
P49721	Proteasome subunit beta type-2 OS=Homo sapiens GN=PSMB2 PE=1 SV=1	1.34252	0.424943	0.693838	79	15	93	14	14	201	22.8	7.02
Q16635	Tafazzin OS=Homo sapiens GN=TAZ PE=1 SV=1	1.3414	0.423743	0.509417	5	1	1	1	1	292	33.4	8.91
Q9H175	Cysteine/serine-rich nuclear protein 2 OS=Homo sapiens GN=CSRNP2 PE=1 SV=1	1.33744	0.419474	0.00691973	6	2	3	2	2	543	59.6	4.77
P58004	Sestrin-2 OS=Homo sapiens GN=SESN2 PE=1 SV=1	1.33575	0.417651	0.00323558	12	5	7	5	5	480	54.5	5.9
Q9NQ92	Coordinator of PRMT5 and differentiation stimulator OS=Homo sapiens GN=COPRS PE=1 SV=3	1.3344	0.416188	0.943417	43	5	11	5	5	184	20.1	4.18
P14543	Nidogen-1 OS=Homo sapiens GN=NID1 PE=1 SV=3	1.33319	0.414882	0.995663	6	7	9	7	7	1247	136.3	5.29
Q9NYF3	Protein FAM53C OS=Homo sapiens GN=FAM53C PE=1 SV=1	1.33077	0.412263	0.0235888	7	2	2	2	2	392	43.1	8.65
O76087	G antigen 7 OS=Homo sapiens GN=GAGE7 PE=2 SV=1	1.32905	0.410391	0.97348	44	4	97	0	2	117	13	4.35
P04259	Keratin, type II cytoskeletal 6B OS=Homo sapiens GN=KRT6B PE=1 SV=5	1.32819	0.409462	0.948486	21	15	50	0	4	564	60	8
O15503	Insulin-induced gene 1 protein OS=Homo sapiens GN=INSIG1 PE=1 SV=3	1.32566	0.406714	0.110737	5	1	1	1	1	277	30	8.78
Q9NPI7	Lysine-rich coiled-coil protein 1 OS=Homo sapiens GN=KRCC1 PE=2 SV=1	1.32534	0.406367	0.0826615	4	1	1	1	1	259	31	9.28
P38936	Cyclin-dependent kinase inhibitor 1 OS=Homo sapiens GN=CDKN1A PE=1 SV=3	1.32371	0.404586	0.011431	48	5	13	5	5	164	18.1	8.37
O75368	SH3 domain-binding glutamic acid-rich-like protein OS=Homo sapiens GN=SH3BGRL PE=1 SV=1	1.32187	0.402578	0.786068	85	9	38	9	9	114	12.8	5.25
O00244	Copper transport protein ATOX1 OS=Homo sapiens GN=ATOX1 PE=1 SV=1	1.32048	0.401062	0.818234	79	7	77	7	7	68	7.4	7.24
Q99759	Mitogen-activated protein kinase kinase kinase 3 OS=Homo sapiens GN=MAP3K3 PE=1 SV=2	1.31849	0.398882	0.96638	7	5	7	1	1	626	70.9	8.84
Q00987	E3 ubiquitin-protein ligase Mdm2 OS=Homo sapiens GN=MDM2 PE=1 SV=1	1.31775	0.398074	0.0670582	21	8	13	8	8	491	55.2	4.69
Q12983	BCL2/adenovirus E1B 19 kDa protein-interacting protein 3 OS=Homo sapiens GN=BNIP3 PE=1 SV=3	1.31593	0.396084	0.156061	15	4	8	4	4	259	27.8	7.17
Q9UBS0	Ribosomal protein S6 kinase beta-2 OS=Homo sapiens GN=RPS6KB2 PE=1 SV=2	1.31475	0.394793	0.504916	12	5	7	4	4	482	53.4	7.34
Q16763	Ubiquitin-conjugating enzyme E2 S OS=Homo sapiens GN=UBE2S PE=1 SV=2	1.31389	0.393843	0.01932	65	11	53	11	11	222	23.8	8.38
Q7Z736	Pleckstrin homology domain-containing family H member 3 OS=Homo sapiens GN=PLEKHH3 PE=1 SV=2	1.31175	0.391494	0.856561	5	4	8	2	2	793	85.3	7.83
P25789	Proteasome subunit alpha type-4 OS=Homo sapiens GN=PSMA4 PE=1 SV=1	1.30903	0.388495	0.616984	59	16	103	16	16	261	29.5	7.72
P16083	Ribosyldihydronicotinamide dehydrogenase [quinone] OS=Homo sapiens GN=NQO2 PE=1 SV=5	1.30874	0.388176	0.196828	31	5	8	5	5	231	25.9	6.29
P04637	Cellular tumor antigen p53 OS=Homo sapiens GN=TP53 PE=1 SV=4	1.30836	0.387764	0.0105342	27	8	9	8	8	393	43.6	6.79
P25787	Proteasome subunit alpha type-2 OS=Homo sapiens GN=PSMA2 PE=1 SV=2	1.30675	0.385981	0.483886	55	13	78	13	13	234	25.9	7.43
Q9BXY0	Protein MAK16 homolog OS=Homo sapiens GN=MAK16 PE=1 SV=2	1.30624	0.385419	0.000205873	32	9	30	9	9	300	35.3	5.38
Q14469	Transcription factor HES-1 OS=Homo sapiens GN=HES1 PE=1 SV=1	1.30542	0.384517	0.0415161	10	3	3	3	3	280	29.5	9.61
Q9P203	BTB/POZ domain-containing protein 7 OS=Homo sapiens GN=BTBD7 PE=1 SV=3	1.30157	0.380252	0.986742	2	2	6	1	1	1132	126.3	6.98
P51668	Ubiquitin-conjugating enzyme E2 D1 OS=Homo sapiens GN=UBE2D1 PE=1 SV=1	1.30004	0.378557	0.178418	20	2	25	0	1	147	16.6	7.42
P30046	D-dopachrome decarboxylase OS=Homo sapiens GN=DDT PE=1 SV=3	1.29666	0.374798	0.562904	53	7	16	2	7	118	12.7	7.3
Q5MNZ9	WD repeat domain phosphoinositide-interacting protein 1 OS=Homo sapiens GN=WIPI1 PE=1 SV=3	1.29557	0.373586	0.889931	7	1	1	1	1	446	48.6	6.6
P28062	Proteasome subunit beta type-8 OS=Homo sapiens GN=PSMB8 PE=1 SV=3	1.29279	0.370485	0.842564	61	11	28	11	11	276	30.3	7.43
Q9NP87	DNA-directed DNA/RNA polymerase mu OS=Homo sapiens GN=POLM PE=1 SV=1	1.29252	0.370183	0.0120531	4	2	3	1	2	494	54.8	8.41
Q8NGA1	Olfactory receptor 1M1 OS=Homo sapiens GN=OR1M1 PE=2 SV=1	1.29036	0.367775	0.948612	2	1	6	1	1	313	34.8	8.91
Q53G59	Kelch-like protein 12 OS=Homo sapiens GN=KLHL12 PE=1 SV=2	1.28578	0.362644	0.806033	6	4	4	3	3	568	63.2	5.44
P18440	Arylamine N-acetyltransferase 1 OS=Homo sapiens GN=NAT1 PE=1 SV=2	1.2839	0.36053	0.0195004	10	2	2	2	2	290	33.9	6.54
Q9Y4H2	Insulin receptor substrate 2 OS=Homo sapiens GN=IRS2 PE=1 SV=2	1.28227	0.358705	0.000721057	10	10	12	10	10	1338	137.2	8.65
Q13976	cGMP-dependent protein kinase 1 OS=Homo sapiens GN=PRKG1 PE=1 SV=3	1.28126	0.357561	0.935928	9	6	7	6	6	671	76.3	6.04
Q8IVW4	Cyclin-dependent kinase-like 3 OS=Homo sapiens GN=CDKL3 PE=1 SV=1	1.28064	0.356868	0.825101	3	2	2	1	1	592	67.5	9.31
P60900	Proteasome subunit alpha type-6 OS=Homo sapiens GN=PSMA6 PE=1 SV=1	1.27917	0.355206	0.570933	60	15	131	15	15	246	27.4	6.76
Q9BTM9	Ubiquitin-related modifier 1 OS=Homo sapiens GN=URM1 PE=1 SV=1	1.27872	0.354704	0.818874	13	1	6	1	1	101	11.4	4.67
Q9GZL7	Ribosome biogenesis protein WDR12 OS=Homo sapiens GN=WDR12 PE=1 SV=2	1.2773	0.353101	0.000573463	48	16	61	16	16	423	47.7	5.9
P46531	Neurogenic locus notch homolog protein 1 OS=Homo sapiens GN=NOTCH1 PE=1 SV=4	1.27629	0.351955	8.92895e-05	10	14	24	13	13	2555	272.3	5.12
P16930	Fumarylacetoacetase OS=Homo sapiens GN=FAH PE=1 SV=2	1.27548	0.351042	0.997122	34	11	19	11	11	419	46.3	6.95
P49720	Proteasome subunit beta type-3 OS=Homo sapiens GN=PSMB3 PE=1 SV=2	1.27433	0.349741	0.742802	52	13	95	13	13	205	22.9	6.55
Q08945	FACT complex subunit SSRP1 OS=Homo sapiens GN=SSRP1 PE=1 SV=1	1.27432	0.349726	0.0478347	45	30	129	30	30	709	81	6.87
P28074	Proteasome subunit beta type-5 OS=Homo sapiens GN=PSMB5 PE=1 SV=3	1.27386	0.349206	0.632701	72	18	117	18	18	263	28.5	6.92
P29279	Connective tissue growth factor OS=Homo sapiens GN=CTGF PE=1 SV=2	1.27302	0.348252	0.0722485	56	17	37	17	17	349	38.1	8
Q9H7B2	Ribosome production factor 2 homolog OS=Homo sapiens GN=RPF2 PE=1 SV=2	1.27225	0.347377	0.00118682	45	14	43	14	14	306	35.6	9.99
P08697	Alpha-2-antiplasmin OS=Homo sapiens GN=SERPINF2 PE=1 SV=3	1.27097	0.34593	0.792938	4	2	3	2	2	491	54.5	6.29
P28070	Proteasome subunit beta type-4 OS=Homo sapiens GN=PSMB4 PE=1 SV=4	1.2709	0.345849	0.511789	63	11	105	11	11	264	29.2	5.97
P07476	Involucrin OS=Homo sapiens GN=IVL PE=1 SV=2	1.26657	0.34093	0.212577	44	18	33	18	18	585	68.4	4.61
Q6NUP7	Serine/threonine-protein phosphatase 4 regulatory subunit 4 OS=Homo sapiens GN=PPP4R4 PE=1 SV=1	1.2642	0.33822	0.808319	4	4	4	4	4	873	99.4	7.8
Q04695	Keratin, type I cytoskeletal 17 OS=Homo sapiens GN=KRT17 PE=1 SV=2	1.26329	0.33719	0.946651	13	7	12	2	3	432	48.1	5.02
Q12882	Dihydropyrimidine dehydrogenase [NADP(+)] OS=Homo sapiens GN=DPYD PE=1 SV=2	1.26263	0.336429	0.212163	13	10	12	10	10	1025	111.3	7.05
P25788	Proteasome subunit alpha type-3 OS=Homo sapiens GN=PSMA3 PE=1 SV=2	1.26241	0.336184	0.666218	56	19	147	19	19	255	28.4	5.33
O14818	Proteasome subunit alpha type-7 OS=Homo sapiens GN=PSMA7 PE=1 SV=1	1.26049	0.333983	0.566615	70	18	144	13	18	248	27.9	8.46
P78316	Nucleolar protein 14 OS=Homo sapiens GN=NOP14 PE=1 SV=3	1.25848	0.331677	0.0142779	31	28	55	28	28	857	97.6	7.58
P06703	Protein S100-A6 OS=Homo sapiens GN=S100A6 PE=1 SV=1	1.25485	0.327512	0.398315	53	5	72	5	5	90	10.2	5.48
Q9NQ55	Suppressor of SWI4 1 homolog OS=Homo sapiens GN=PPAN PE=2 SV=1	1.25457	0.327197	0.00442317	34	15	21	15	15	473	53.2	10.13
Q9NXG0	Centlein OS=Homo sapiens GN=CNTLN PE=1 SV=5	1.25404	0.32658	0.729277	3	5	9	4	4	1405	161.5	8.15
Q00169	Phosphatidylinositol transfer protein alpha isoform OS=Homo sapiens GN=PITPNA PE=1 SV=2	1.25368	0.326172	0.607921	67	20	50	15	15	270	31.8	6.55
Q99436	Proteasome subunit beta type-7 OS=Homo sapiens GN=PSMB7 PE=1 SV=1	1.25336	0.325803	0.441675	57	13	71	13	13	277	29.9	7.68
Q8TF66	Leucine-rich repeat-containing protein 15 OS=Homo sapiens GN=LRRC15 PE=2 SV=2	1.25224	0.324506	0.144725	2	1	1	1	1	581	64.3	6.71
O43598	2'-deoxynucleoside 5'-phosphate N-hydrolase 1 OS=Homo sapiens GN=DNPH1 PE=1 SV=1	1.25093	0.323003	0.464017	52	9	20	9	9	174	19.1	5.05
P15559	NAD(P)H dehydrogenase [quinone] 1 OS=Homo sapiens GN=NQO1 PE=1 SV=1	1.24953	0.321388	0.724811	42	13	59	13	13	274	30.8	8.88
O15050	TPR and ankyrin repeat-containing protein 1 OS=Homo sapiens GN=TRANK1 PE=2 SV=4	1.24737	0.318889	0.58756	1	3	4	2	2	2925	336	6.76
P16520	Guanine nucleotide-binding protein G(I)/G(S)/G(T) subunit beta-3 OS=Homo sapiens GN=GNB3 PE=1 SV=1	1.24727	0.318769	0.998175	7	3	23	1	1	340	37.2	5.67
P17252	Protein kinase C alpha type OS=Homo sapiens GN=PRKCA PE=1 SV=4	1.24535	0.316551	0.778556	46	26	59	17	25	672	76.7	7.05
P25786	Proteasome subunit alpha type-1 OS=Homo sapiens GN=PSMA1 PE=1 SV=1	1.24107	0.311582	0.56568	79	25	217	25	25	263	29.5	6.61
P28072	Proteasome subunit beta type-6 OS=Homo sapiens GN=PSMB6 PE=1 SV=4	1.24105	0.311561	0.448783	62	11	57	11	11	239	25.3	4.92
P06396	Gelsolin OS=Homo sapiens GN=GSN PE=1 SV=1	1.24082	0.311299	0.908498	41	25	71	25	25	782	85.6	6.28
Q96HN2	Adenosylhomocysteinase 3 OS=Homo sapiens GN=AHCYL2 PE=1 SV=1	1.2391	0.30929	0.690241	25	17	53	4	4	611	66.7	7.36
Q02410	Amyloid-beta A4 precursor protein-binding family A member 1 OS=Homo sapiens GN=APBA1 PE=1 SV=3	1.23906	0.309244	0.463425	4	3	4	2	2	837	92.8	4.93
P40261	Nicotinamide N-methyltransferase OS=Homo sapiens GN=NNMT PE=1 SV=1	1.23781	0.307793	0.96242	38	9	36	9	9	264	29.6	5.74
Q7KZ85	Transcription elongation factor SPT6 OS=Homo sapiens GN=SUPT6H PE=1 SV=2	1.2378	0.307775	0.0229099	37	56	120	56	56	1726	198.9	4.91
P13647	Keratin, type II cytoskeletal 5 OS=Homo sapiens GN=KRT5 PE=1 SV=3	1.23759	0.307531	0.93358	12	10	35	2	2	590	62.3	7.74
P04080	Cystatin-B OS=Homo sapiens GN=CSTB PE=1 SV=2	1.23753	0.307459	0.485471	86	6	96	6	6	98	11.1	7.56
P47989	Xanthine dehydrogenase/oxidase OS=Homo sapiens GN=XDH PE=1 SV=4	1.23747	0.307398	0.0792968	1	3	5	1	1	1333	146.3	7.66
Q16875	6-phosphofructo-2-kinase/fructose-2,6-bisphosphatase 3 OS=Homo sapiens GN=PFKFB3 PE=1 SV=1	1.23329	0.30251	0.0233668	49	23	35	18	19	520	59.6	8.21
O75110	Probable phospholipid-transporting ATPase IIA OS=Homo sapiens GN=ATP9A PE=1 SV=3	1.23282	0.301967	0.982464	6	5	5	3	3	1047	118.5	7.77
O60885	Bromodomain-containing protein 4 OS=Homo sapiens GN=BRD4 PE=1 SV=2	1.2319	0.300887	0.315108	29	36	100	29	29	1362	152.1	9.19
Q6ZN04	RNA-binding protein MEX3B OS=Homo sapiens GN=MEX3B PE=1 SV=1	1.23042	0.299148	0.345494	19	6	6	3	5	569	58.8	6.9
Q9Y250	Leucine zipper putative tumor suppressor 1 OS=Homo sapiens GN=LZTS1 PE=1 SV=3	1.23037	0.299089	0.0295058	1	1	4	1	1	596	66.6	7.09
Q9Y617	Phosphoserine aminotransferase OS=Homo sapiens GN=PSAT1 PE=1 SV=2	1.22982	0.298444	0.954413	61	24	137	23	23	370	40.4	7.66
Q9H098	Protein FAM107B OS=Homo sapiens GN=FAM107B PE=1 SV=1	1.22903	0.297525	0.847959	61	8	13	8	8	131	15.5	8.29
P42330	Aldo-keto reductase family 1 member C3 OS=Homo sapiens GN=AKR1C3 PE=1 SV=4	1.22885	0.297307	0.725346	36	12	23	4	4	323	36.8	7.94
P15121	Aldose reductase OS=Homo sapiens GN=AKR1B1 PE=1 SV=3	1.2286	0.297013	0.645457	60	16	87	14	14	316	35.8	6.98
Q96DG6	Carboxymethylenebutenolidase homolog OS=Homo sapiens GN=CMBL PE=1 SV=1	1.22815	0.29649	0.664776	46	15	45	15	15	245	28	7.18
Q9UHK6	Alpha-methylacyl-CoA racemase OS=Homo sapiens GN=AMACR PE=1 SV=2	1.22776	0.296029	0.1175	7	3	3	3	3	382	42.4	6.44
P37235	Hippocalcin-like protein 1 OS=Homo sapiens GN=HPCAL1 PE=1 SV=3	1.22756	0.295796	0.37173	80	16	86	7	10	193	22.3	5.35
P35520	Cystathionine beta-synthase OS=Homo sapiens GN=CBS PE=1 SV=2	1.22733	0.295524	0.992719	36	20	37	20	20	551	60.5	6.65
P09211	Glutathione S-transferase P OS=Homo sapiens GN=GSTP1 PE=1 SV=2	1.22673	0.294812	0.506601	70	13	165	13	13	210	23.3	5.64
P00374	Dihydrofolate reductase OS=Homo sapiens GN=DHFR PE=1 SV=2	1.22667	0.294742	0.190092	50	10	23	8	10	187	21.4	7.42
P47224	Guanine nucleotide exchange factor MSS4 OS=Homo sapiens GN=RABIF PE=1 SV=2	1.22623	0.294233	0.142981	28	3	6	3	3	123	13.8	5.52
P36405	ADP-ribosylation factor-like protein 3 OS=Homo sapiens GN=ARL3 PE=1 SV=2	1.22562	0.293515	0.162881	53	8	16	8	8	182	20.4	7.24
P31150	Rab GDP dissociation inhibitor alpha OS=Homo sapiens GN=GDI1 PE=1 SV=2	1.22546	0.293323	0.419728	68	28	165	17	17	447	50.6	5.14
P80297	Metallothionein-1X OS=Homo sapiens GN=MT1X PE=1 SV=1	1.22505	0.292844	0.140162	67	4	101	1	1	61	6.1	7.96
P30086	Phosphatidylethanolamine-binding protein 1 OS=Homo sapiens GN=PEBP1 PE=1 SV=3	1.22287	0.290275	0.181182	79	10	74	10	10	187	21	7.53
P07741	Adenine phosphoribosyltransferase OS=Homo sapiens GN=APRT PE=1 SV=2	1.22208	0.289337	0.373996	63	12	43	12	12	180	19.6	6.02
O60443	Non-syndromic hearing impairment protein 5 OS=Homo sapiens GN=DFNA5 PE=1 SV=2	1.22199	0.289233	0.660801	42	18	47	18	18	496	54.5	5.17
Q99988	Growth/differentiation factor 15 OS=Homo sapiens GN=GDF15 PE=1 SV=3	1.21862	0.285244	0.0954902	31	9	17	9	9	308	34.1	9.66
Q30201	Hereditary hemochromatosis protein OS=Homo sapiens GN=HFE PE=1 SV=1	1.2186	0.285228	0.918804	4	1	1	1	1	348	40.1	6.6
Q8IYU2	E3 ubiquitin-protein ligase HACE1 OS=Homo sapiens GN=HACE1 PE=1 SV=2	1.21847	0.285075	0.25348	2	1	1	1	1	909	102.3	5.92
P21266	Glutathione S-transferase Mu 3 OS=Homo sapiens GN=GSTM3 PE=1 SV=3	1.21772	0.284185	0.726941	56	14	32	13	13	225	26.5	5.54
A6NHL2	Tubulin alpha chain-like 3 OS=Homo sapiens GN=TUBAL3 PE=1 SV=2	1.21731	0.283696	0.345049	11	6	241	1	1	446	49.9	6.05
P07205	Phosphoglycerate kinase 2 OS=Homo sapiens GN=PGK2 PE=1 SV=3	1.2173	0.28368	0.50904	17	8	131	3	3	417	44.8	8.54
Q9UNS1	Protein timeless homolog OS=Homo sapiens GN=TIMELESS PE=1 SV=2	1.21645	0.282682	0.0416538	18	21	24	20	21	1208	138.6	5.4
P54753	Ephrin type-B receptor 3 OS=Homo sapiens GN=EPHB3 PE=1 SV=2	1.21628	0.282475	0.0127188	8	7	18	1	2	998	110.3	6.32
Q9H299	SH3 domain-binding glutamic acid-rich-like protein 3 OS=Homo sapiens GN=SH3BGRL3 PE=1 SV=1	1.21617	0.282343	0.440077	52	9	80	9	9	93	10.4	4.93
Q96T23	Remodeling and spacing factor 1 OS=Homo sapiens GN=RSF1 PE=1 SV=2	1.21602	0.28217	0.268108	9	11	17	11	11	1441	163.7	5.01
Q9H3K6	BolA-like protein 2 OS=Homo sapiens GN=BOLA2 PE=1 SV=1	1.21572	0.28181	0.141624	87	7	34	7	7	86	10.1	6.52
P29466	Caspase-1 OS=Homo sapiens GN=CASP1 PE=1 SV=1	1.21552	0.281574	0.977089	2	1	1	1	1	404	45.1	5.91
Q14019	Coactosin-like protein OS=Homo sapiens GN=COTL1 PE=1 SV=3	1.21493	0.280873	0.182506	68	11	57	11	11	142	15.9	5.67
Q8TED0	U3 small nucleolar RNA-associated protein 15 homolog OS=Homo sapiens GN=UTP15 PE=1 SV=3	1.21434	0.280176	0.0310925	29	14	17	14	14	518	58.4	9.11
P20618	Proteasome subunit beta type-1 OS=Homo sapiens GN=PSMB1 PE=1 SV=2	1.21363	0.279324	0.686197	65	13	88	13	13	241	26.5	8.13
Q9Y5Z4	Heme-binding protein 2 OS=Homo sapiens GN=HEBP2 PE=1 SV=1	1.21334	0.278982	0.416532	52	9	23	9	9	205	22.9	4.63
Q9Y221	60S ribosome subunit biogenesis protein NIP7 homolog OS=Homo sapiens GN=NIP7 PE=1 SV=1	1.21156	0.276868	0.00815357	50	8	15	8	8	180	20.4	8.51
Q00403	Transcription initiation factor IIB OS=Homo sapiens GN=GTF2B PE=1 SV=1	1.21149	0.276788	0.000349364	54	17	29	17	17	316	34.8	8.35
P68371	Tubulin beta-4B chain OS=Homo sapiens GN=TUBB4B PE=1 SV=1	1.21082	0.275981	0.215509	85	37	2218	2	2	445	49.8	4.89
Q7L8W6	Diphthine--ammonia ligase OS=Homo sapiens GN=DPH6 PE=1 SV=3	1.21072	0.275865	0.511264	30	7	9	7	7	267	30.3	5.4
Q9Y5B9	FACT complex subunit SPT16 OS=Homo sapiens GN=SUPT16H PE=1 SV=1	1.21068	0.275821	0.107865	50	59	269	57	57	1047	119.8	5.66
O95502	Neuronal pentraxin receptor OS=Homo sapiens GN=NPTXR PE=3 SV=2	1.21025	0.27531	0.00378855	5	3	3	3	3	500	52.8	6.21
Q96AX9	E3 ubiquitin-protein ligase MIB2 OS=Homo sapiens GN=MIB2 PE=1 SV=3	1.21001	0.275017	0.253201	8	7	7	7	7	1013	109.9	8.44
P68106	Peptidyl-prolyl cis-trans isomerase FKBP1B OS=Homo sapiens GN=FKBP1B PE=1 SV=2	1.20996	0.274954	0.339188	28	3	8	3	3	108	11.8	8.47
Q9UIC8	Leucine carboxyl methyltransferase 1 OS=Homo sapiens GN=LCMT1 PE=1 SV=2	1.2099	0.274893	0.451818	32	11	14	11	11	334	38.4	6.04
Q9UET6	Putative tRNA (cytidine(32)/guanosine(34)-2'-O)-methyltransferase OS=Homo sapiens GN=FTSJ1 PE=1 SV=2	1.20939	0.274284	0.0617697	36	7	22	7	7	329	36.1	5.69
Q96FV2	Secernin-2 OS=Homo sapiens GN=SCRN2 PE=1 SV=3	1.20931	0.274187	0.810707	20	6	15	6	6	425	46.6	5.67
Q05193	Dynamin-1 OS=Homo sapiens GN=DNM1 PE=1 SV=2	1.20809	0.272722	0.883755	15	15	37	3	3	864	97.3	7.17
P35869	Aryl hydrocarbon receptor OS=Homo sapiens GN=AHR PE=1 SV=2	1.20784	0.27243	0.162268	6	4	4	4	4	848	96.1	6.38
Q01469	Fatty acid-binding protein, epidermal OS=Homo sapiens GN=FABP5 PE=1 SV=3	1.20779	0.272372	0.380457	74	13	80	12	12	135	15.2	7.01
P14324	Farnesyl pyrophosphate synthase OS=Homo sapiens GN=FDPS PE=1 SV=4	1.20741	0.271918	0.18589	36	16	76	16	16	419	48.2	6.15
P14550	Alcohol dehydrogenase [NADP(+)] OS=Homo sapiens GN=AKR1A1 PE=1 SV=3	1.20722	0.27169	0.453047	77	22	70	20	21	325	36.6	6.79
Q9NWV4	UPF0587 protein C1orf123 OS=Homo sapiens GN=C1orf123 PE=1 SV=1	1.20719	0.271651	0.153088	56	7	18	7	7	160	18	5.01
P41567	Eukaryotic translation initiation factor 1 OS=Homo sapiens GN=EIF1 PE=1 SV=1	1.20716	0.271618	0.423552	79	10	82	2	2	113	12.7	7.44
Q3LXA3	Triokinase/FMN cyclase OS=Homo sapiens GN=TKFC PE=1 SV=2	1.20669	0.271053	0.851504	38	18	37	18	18	575	58.9	7.49
Q9H0Z9	RNA-binding protein 38 OS=Homo sapiens GN=RBM38 PE=1 SV=2	1.20646	0.270778	0.0657607	5	1	1	0	1	239	25.5	8.65
P53667	LIM domain kinase 1 OS=Homo sapiens GN=LIMK1 PE=1 SV=3	1.20606	0.2703	0.573741	13	8	9	8	8	647	72.5	6.98
P24928	DNA-directed RNA polymerase II subunit RPB1 OS=Homo sapiens GN=POLR2A PE=1 SV=2	1.20584	0.270036	0.0908862	40	74	130	73	73	1970	217	7.37
P81605	Dermcidin OS=Homo sapiens GN=DCD PE=1 SV=2	1.20574	0.269918	0.902345	18	3	3	3	3	110	11.3	6.54
P30043	Flavin reductase (NADPH) OS=Homo sapiens GN=BLVRB PE=1 SV=3	1.2054	0.269513	0.500905	67	9	70	9	9	206	22.1	7.65
P30041	Peroxiredoxin-6 OS=Homo sapiens GN=PRDX6 PE=1 SV=3	1.2051	0.269157	0.30751	83	22	141	22	22	224	25	6.38
O14503	Class E basic helix-loop-helix protein 40 OS=Homo sapiens GN=BHLHE40 PE=1 SV=1	1.20335	0.267056	0.487137	14	5	8	5	5	412	45.5	8.1
O95754	Semaphorin-4F OS=Homo sapiens GN=SEMA4F PE=2 SV=2	1.20334	0.267048	0.523867	4	3	3	2	2	770	83.5	6.95
Q8IY45	Protein AMN1 homolog OS=Homo sapiens GN=AMN1 PE=2 SV=4	1.20333	0.267029	0.447418	4	1	1	1	1	258	28.4	7.85
Q9UM54	Unconventional myosin-VI OS=Homo sapiens GN=MYO6 PE=1 SV=4	1.2033	0.267001	0.710811	36	42	72	42	42	1294	149.6	8.53
P46926	Glucosamine-6-phosphate isomerase 1 OS=Homo sapiens GN=GNPDA1 PE=1 SV=1	1.20156	0.264903	0.662492	73	16	77	12	12	289	32.6	6.92
P84243	Histone H3.3 OS=Homo sapiens GN=H3F3A PE=1 SV=2	1.20151	0.264852	0.220822	29	6	27	2	2	136	15.3	11.27
Q8TDN6	Ribosome biogenesis protein BRX1 homolog OS=Homo sapiens GN=BRIX1 PE=1 SV=2	1.20125	0.264533	0.00805662	44	17	45	17	17	353	41.4	9.92
Q15050	Ribosome biogenesis regulatory protein homolog OS=Homo sapiens GN=RRS1 PE=1 SV=2	1.20083	0.264028	0.0153635	50	21	65	21	21	365	41.2	10.7
P19623	Spermidine synthase OS=Homo sapiens GN=SRM PE=1 SV=1	1.20064	0.263808	0.210455	72	15	74	15	15	302	33.8	5.49
Q8WUH1	Protein Churchill OS=Homo sapiens GN=CHURC1 PE=1 SV=2	1.20013	0.263195	0.163996	28	3	8	3	3	139	16.1	5.54
Q13206	Probable ATP-dependent RNA helicase DDX10 OS=Homo sapiens GN=DDX10 PE=1 SV=2	1.19991	0.262931	0.000227868	31	23	30	23	23	875	100.8	8.63
P08779	Keratin, type I cytoskeletal 16 OS=Homo sapiens GN=KRT16 PE=1 SV=4	1.1998	0.262799	0.990463	25	12	19	5	7	473	51.2	5.05
P09525	Annexin A4 OS=Homo sapiens GN=ANXA4 PE=1 SV=4	1.1991	0.26195	0.740657	66	24	87	23	23	319	35.9	6.13
P78417	Glutathione S-transferase omega-1 OS=Homo sapiens GN=GSTO1 PE=1 SV=2	1.1989	0.261716	0.548393	68	21	139	21	21	241	27.5	6.6
Q8IV20	Laccase domain-containing protein 1 OS=Homo sapiens GN=LACC1 PE=1 SV=1	1.19885	0.261653	0.858911	3	1	1	1	1	430	47.7	7.06
Q9Y3B9	RRP15-like protein OS=Homo sapiens GN=RRP15 PE=1 SV=2	1.1987	0.261473	0.0198283	36	14	29	14	14	282	31.5	5.52
Q9H0R4	Haloacid dehalogenase-like hydrolase domain-containing protein 2 OS=Homo sapiens GN=HDHD2 PE=1 SV=1	1.19864	0.261401	0.531028	28	6	8	6	6	259	28.5	6.24
Q9Y365	START domain-containing protein 10 OS=Homo sapiens GN=STARD10 PE=1 SV=2	1.19842	0.261133	0.288155	4	1	2	1	1	291	33	7.12
O75419	Cell division control protein 45 homolog OS=Homo sapiens GN=CDC45 PE=1 SV=1	1.19827	0.260958	0.397591	13	7	10	7	7	566	65.5	5.53
O00507	Probable ubiquitin carboxyl-terminal hydrolase FAF-Y OS=Homo sapiens GN=USP9Y PE=2 SV=2	1.19824	0.260919	0.607452	16	41	84	2	2	2555	290.9	5.86
P28065	Proteasome subunit beta type-9 OS=Homo sapiens GN=PSMB9 PE=1 SV=2	1.19797	0.260593	0.687316	35	6	12	6	6	219	23.3	5.03
P16152	Carbonyl reductase [NADPH] 1 OS=Homo sapiens GN=CBR1 PE=1 SV=3	1.19756	0.2601	0.645938	80	19	104	16	16	277	30.4	8.32
Q86V21	Acetoacetyl-CoA synthetase OS=Homo sapiens GN=AACS PE=1 SV=1	1.19629	0.258562	0.468757	31	18	31	17	17	672	75.1	6.24
O43150	Arf-GAP with SH3 domain, ANK repeat and PH domain-containing protein 2 OS=Homo sapiens GN=ASAP2 PE=1 SV=3	1.1961	0.258343	0.742372	18	16	35	14	14	1006	111.6	6.68
P61165	Transmembrane protein 258 OS=Homo sapiens GN=TMEM258 PE=1 SV=1	1.1956	0.257738	0.0317315	10	1	8	1	1	79	9.1	5.83
Q9UDV7	Zinc finger protein 282 OS=Homo sapiens GN=ZNF282 PE=1 SV=3	1.19508	0.257104	0.0949901	4	2	2	1	2	671	74.2	5.9
Q6RFH5	WD repeat-containing protein 74 OS=Homo sapiens GN=WDR74 PE=1 SV=1	1.19492	0.256919	0.0047348	49	14	15	14	14	385	42.4	8.32
Q9UGK8	Secretion-regulating guanine nucleotide exchange factor OS=Homo sapiens GN=SERGEF PE=1 SV=2	1.19435	0.256223	0.354245	3	1	1	1	1	458	49	6.46
P50995	Annexin A11 OS=Homo sapiens GN=ANXA11 PE=1 SV=1	1.19415	0.255988	0.476322	42	23	82	22	23	505	54.4	7.65
Q96C11	FGGY carbohydrate kinase domain-containing protein OS=Homo sapiens GN=FGGY PE=1 SV=2	1.19411	0.255939	0.762174	6	3	3	3	3	551	60	6.35
P51532	Transcription activator BRG1 OS=Homo sapiens GN=SMARCA4 PE=1 SV=2	1.19316	0.254786	0.00178227	32	51	140	31	32	1647	184.5	7.88
Q9BRA2	Thioredoxin domain-containing protein 17 OS=Homo sapiens GN=TXNDC17 PE=1 SV=1	1.1931	0.25472	0.363392	50	6	26	6	6	123	13.9	5.52
Q96F45	Zinc finger protein 503 OS=Homo sapiens GN=ZNF503 PE=1 SV=1	1.193	0.254592	0.0110587	11	4	6	3	3	646	62.5	8.7
P36871	Phosphoglucomutase-1 OS=Homo sapiens GN=PGM1 PE=1 SV=3	1.19293	0.254506	0.342455	55	28	57	28	28	562	61.4	6.76
Q9UHY7	Enolase-phosphatase E1 OS=Homo sapiens GN=ENOPH1 PE=1 SV=1	1.19267	0.254198	0.0810984	49	11	38	11	11	261	28.9	4.78
Q99829	Copine-1 OS=Homo sapiens GN=CPNE1 PE=1 SV=1	1.19254	0.254042	0.393329	22	12	58	12	12	537	59	5.83
P23381	Tryptophan--tRNA ligase, cytoplasmic OS=Homo sapiens GN=WARS PE=1 SV=2	1.19207	0.253466	0.957184	59	26	125	26	26	471	53.1	6.23
Q8NFP9	Neurobeachin OS=Homo sapiens GN=NBEA PE=1 SV=3	1.1919	0.253268	0.834472	3	8	22	4	4	2946	327.6	6.18
P54687	Branched-chain-amino-acid aminotransferase, cytosolic OS=Homo sapiens GN=BCAT1 PE=1 SV=3	1.19163	0.252941	0.582248	34	12	51	12	12	386	42.9	5.3
P00558	Phosphoglycerate kinase 1 OS=Homo sapiens GN=PGK1 PE=1 SV=3	1.19158	0.252879	0.285947	81	35	528	30	30	417	44.6	8.1
Q969G6	Riboflavin kinase OS=Homo sapiens GN=RFK PE=1 SV=2	1.19115	0.252354	0.0736967	17	4	6	4	4	155	17.6	8.13
P22087	rRNA 2'-O-methyltransferase fibrillarin OS=Homo sapiens GN=FBL PE=1 SV=2	1.19106	0.252245	0.464387	44	14	53	12	14	321	33.8	10.18
P07384	Calpain-1 catalytic subunit OS=Homo sapiens GN=CAPN1 PE=1 SV=1	1.19073	0.251847	0.551227	48	35	91	35	35	714	81.8	5.67
P28066	Proteasome subunit alpha type-5 OS=Homo sapiens GN=PSMA5 PE=1 SV=3	1.19027	0.251292	0.589072	68	14	120	14	14	241	26.4	4.79
P10073	Zinc finger and SCAN domain-containing protein 22 OS=Homo sapiens GN=ZSCAN22 PE=1 SV=2	1.19011	0.251098	0.152282	8	2	4	1	1	491	54.5	7.55
O00748	Cocaine esterase OS=Homo sapiens GN=CES2 PE=1 SV=1	1.19001	0.25097	0.699852	2	1	1	1	1	559	61.8	6.1
Q8NI35	InaD-like protein OS=Homo sapiens GN=PATJ PE=1 SV=3	1.18995	0.250903	0.876151	2	3	7	2	2	1801	196.2	4.94
P21980	Protein-glutamine gamma-glutamyltransferase 2 OS=Homo sapiens GN=TGM2 PE=1 SV=2	1.18972	0.25062	0.602775	60	41	387	39	40	687	77.3	5.22
P08243	Asparagine synthetase [glutamine-hydrolyzing] OS=Homo sapiens GN=ASNS PE=1 SV=4	1.18941	0.250242	0.990746	53	26	130	26	26	561	64.3	6.86
Q96CD0	F-box/LRR-repeat protein 8 OS=Homo sapiens GN=FBXL8 PE=1 SV=1	1.18918	0.249965	0.423168	14	3	3	3	3	374	40.5	7.31
P61626	Lysozyme C OS=Homo sapiens GN=LYZ PE=1 SV=1	1.18907	0.249832	0.99801	11	2	3	2	2	148	16.5	9.16
O75223	Gamma-glutamylcyclotransferase OS=Homo sapiens GN=GGCT PE=1 SV=1	1.18903	0.249786	0.501616	54	11	32	11	11	188	21	5.14
P40121	Macrophage-capping protein OS=Homo sapiens GN=CAPG PE=1 SV=2	1.18792	0.248433	0.712782	41	11	80	11	11	348	38.5	6.19
Q6ZNW5	GDP-D-glucose phosphorylase 1 OS=Homo sapiens GN=GDPGP1 PE=1 SV=2	1.18767	0.248133	0.206255	11	4	4	3	3	385	42.3	6.47
P54619	5'-AMP-activated protein kinase subunit gamma-1 OS=Homo sapiens GN=PRKAG1 PE=1 SV=1	1.18749	0.247921	0.304211	46	14	25	11	12	331	37.6	6.92
Q92882	Osteoclast-stimulating factor 1 OS=Homo sapiens GN=OSTF1 PE=1 SV=2	1.1872	0.247557	0.393541	42	8	20	8	8	214	23.8	5.68
Q9P1F3	Costars family protein ABRACL OS=Homo sapiens GN=ABRACL PE=1 SV=1	1.18672	0.246984	0.183006	36	2	7	2	2	81	9.1	6.29
Q13907	Isopentenyl-diphosphate Delta-isomerase 1 OS=Homo sapiens GN=IDI1 PE=1 SV=2	1.18658	0.246804	0.0195983	74	17	87	15	16	227	26.3	6.34
Q9UBB4	Ataxin-10 OS=Homo sapiens GN=ATXN10 PE=1 SV=1	1.18615	0.246286	0.362163	47	24	113	24	24	475	53.5	5.25
P61457	Pterin-4-alpha-carbinolamine dehydratase OS=Homo sapiens GN=PCBD1 PE=1 SV=2	1.18605	0.246161	0.945318	42	6	8	4	5	104	12	6.8
P00568	Adenylate kinase isoenzyme 1 OS=Homo sapiens GN=AK1 PE=1 SV=3	1.18559	0.245601	0.200564	60	12	35	10	12	194	21.6	8.63
Q86YD1	Prostate tumor-overexpressed gene 1 protein OS=Homo sapiens GN=PTOV1 PE=1 SV=1	1.18553	0.24553	0.870443	13	5	7	4	4	416	46.8	10.54
Q15555	Microtubule-associated protein RP/EB family member 2 OS=Homo sapiens GN=MAPRE2 PE=1 SV=1	1.18549	0.245489	0.242257	39	11	25	9	9	327	37	5.57
P01833	Polymeric immunoglobulin receptor OS=Homo sapiens GN=PIGR PE=1 SV=4	1.18507	0.244975	0.961028	2	2	5	1	1	764	83.2	5.74
Q8NFD5	AT-rich interactive domain-containing protein 1B OS=Homo sapiens GN=ARID1B PE=1 SV=2	1.18476	0.244595	0.0500691	20	36	53	33	33	2236	236	6.73
Q9NP61	ADP-ribosylation factor GTPase-activating protein 3 OS=Homo sapiens GN=ARFGAP3 PE=1 SV=1	1.18467	0.244488	0.8369	40	20	36	20	20	516	56.9	7.36
O00257	E3 SUMO-protein ligase CBX4 OS=Homo sapiens GN=CBX4 PE=1 SV=3	1.18464	0.244448	0.275302	33	18	29	18	18	560	61.3	9.36
Q8NFH8	RalBP1-associated Eps domain-containing protein 2 OS=Homo sapiens GN=REPS2 PE=1 SV=2	1.18461	0.244409	0.917008	7	4	8	2	3	660	71.5	7.65
P48506	Glutamate--cysteine ligase catalytic subunit OS=Homo sapiens GN=GCLC PE=1 SV=2	1.18387	0.243505	0.240208	28	14	19	14	14	637	72.7	6.09
Q8N8N7	Prostaglandin reductase 2 OS=Homo sapiens GN=PTGR2 PE=1 SV=1	1.18373	0.243338	0.281275	17	5	5	5	5	351	38.5	5.41
Q8N2G6	Zinc finger CCHC domain-containing protein 24 OS=Homo sapiens GN=ZCCHC24 PE=1 SV=1	1.18365	0.24324	0.0723975	8	2	2	2	2	241	26.9	8.7
P40925	Malate dehydrogenase, cytoplasmic OS=Homo sapiens GN=MDH1 PE=1 SV=4	1.18323	0.242731	0.25309	54	21	176	21	21	334	36.4	7.36
Q8IU85	Calcium/calmodulin-dependent protein kinase type 1D OS=Homo sapiens GN=CAMK1D PE=1 SV=1	1.18292	0.242358	0.823136	14	4	4	3	3	385	42.9	7.21
P28161	Glutathione S-transferase Mu 2 OS=Homo sapiens GN=GSTM2 PE=1 SV=2	1.18287	0.242295	0.726169	30	8	22	1	2	218	25.7	6.37
P07737	Profilin-1 OS=Homo sapiens GN=PFN1 PE=1 SV=2	1.1827	0.242081	0.027986	91	14	328	14	14	140	15	8.27
P52209	6-phosphogluconate dehydrogenase, decarboxylating OS=Homo sapiens GN=PGD PE=1 SV=3	1.18218	0.241451	0.0871341	52	27	158	25	25	483	53.1	7.23
P20265	POU domain, class 3, transcription factor 2 OS=Homo sapiens GN=POU3F2 PE=1 SV=4	1.18216	0.241427	1	7	2	3	2	2	443	46.9	7.87
Q96LW4	DNA-directed primase/polymerase protein OS=Homo sapiens GN=PRIMPOL PE=1 SV=2	1.182	0.241227	0.411363	6	3	3	3	3	560	64.3	5.26
P09960	Leukotriene A-4 hydrolase OS=Homo sapiens GN=LTA4H PE=1 SV=2	1.18165	0.240805	0.212678	57	30	172	30	30	611	69.2	6.18
Q15834	Coiled-coil domain-containing protein 85B OS=Homo sapiens GN=CCDC85B PE=1 SV=2	1.18148	0.2406	0.628459	29	5	8	5	5	202	22.1	5.08
Q9NR19	Acetyl-coenzyme A synthetase, cytoplasmic OS=Homo sapiens GN=ACSS2 PE=1 SV=1	1.18118	0.240223	0.501647	20	14	18	14	14	701	78.5	6.46
P47895	Aldehyde dehydrogenase family 1 member A3 OS=Homo sapiens GN=ALDH1A3 PE=1 SV=2	1.1811	0.240131	0.975269	34	15	22	12	12	512	56.1	7.25
Q9UQB8	Brain-specific angiogenesis inhibitor 1-associated protein 2 OS=Homo sapiens GN=BAIAP2 PE=1 SV=1	1.18101	0.240024	0.00198729	73	34	70	34	34	552	60.8	8.9
O95336	6-phosphogluconolactonase OS=Homo sapiens GN=PGLS PE=1 SV=2	1.18091	0.239902	0.637859	65	12	34	12	12	258	27.5	6.05
O00625	Pirin OS=Homo sapiens GN=PIR PE=1 SV=1	1.18058	0.239491	0.670502	34	10	20	10	10	290	32.1	6.92
P04818	Thymidylate synthase OS=Homo sapiens GN=TYMS PE=1 SV=3	1.18007	0.238868	0.42831	47	13	47	13	13	313	35.7	7.01
Q99497	Protein/nucleic acid deglycase DJ-1 OS=Homo sapiens GN=PARK7 PE=1 SV=2	1.18	0.238791	0.175077	83	20	168	20	20	189	19.9	6.79
Q9BXH1	Bcl-2-binding component 3 OS=Homo sapiens GN=BBC3 PE=1 SV=1	1.17961	0.238311	0.404742	13	2	3	2	2	193	20.5	8.78
C9JRZ8	Aldo-keto reductase family 1 member B15 OS=Homo sapiens GN=AKR1B15 PE=1 SV=2	1.17952	0.238201	0.896418	5	2	5	0	1	316	36.5	6.7
Q9BRQ3	Nucleoside diphosphate-linked moiety X motif 22 OS=Homo sapiens GN=NUDT22 PE=1 SV=3	1.1792	0.237814	0.91628	12	2	3	2	2	303	32.6	5.11
Q9BQI3	Eukaryotic translation initiation factor 2-alpha kinase 1 OS=Homo sapiens GN=EIF2AK1 PE=1 SV=2	1.17911	0.237694	0.441661	5	3	3	2	2	630	71.1	5.99
P09104	Gamma-enolase OS=Homo sapiens GN=ENO2 PE=1 SV=3	1.17874	0.237245	0.459865	62	18	89	15	15	434	47.2	5.03
P10599	Thioredoxin OS=Homo sapiens GN=TXN PE=1 SV=3	1.1787	0.237192	0.688629	73	11	99	11	11	105	11.7	4.92
Q9UKD2	mRNA turnover protein 4 homolog OS=Homo sapiens GN=MRTO4 PE=1 SV=2	1.17858	0.237052	0.0182168	56	14	50	14	14	239	27.5	8.29
P04424	Argininosuccinate lyase OS=Homo sapiens GN=ASL PE=1 SV=4	1.17821	0.236603	0.519822	33	15	26	15	15	464	51.6	6.48
P14618	Pyruvate kinase PKM OS=Homo sapiens GN=PKM PE=1 SV=4	1.17818	0.236557	0.215344	88	49	996	46	47	531	57.9	7.84
Q58FG1	Putative heat shock protein HSP 90-alpha A4 OS=Homo sapiens GN=HSP90AA4P PE=5 SV=1	1.17801	0.23635	0.0521082	15	8	196	4	4	418	47.7	5.19
Q5SWA1	Protein phosphatase 1 regulatory subunit 15B OS=Homo sapiens GN=PPP1R15B PE=1 SV=1	1.17759	0.23584	0.984511	4	2	3	2	2	713	79.1	4.69
P51825	AF4/FMR2 family member 1 OS=Homo sapiens GN=AFF1 PE=1 SV=1	1.17757	0.235809	0.778436	9	11	12	11	11	1210	131.3	9.2
Q9Y570	Protein phosphatase methylesterase 1 OS=Homo sapiens GN=PPME1 PE=1 SV=3	1.17751	0.235742	0.664733	60	23	57	22	23	386	42.3	5.97
P53602	Diphosphomevalonate decarboxylase OS=Homo sapiens GN=MVD PE=1 SV=1	1.17686	0.234937	0.329944	46	19	48	19	19	400	43.4	7.23
Q16658	Fascin OS=Homo sapiens GN=FSCN1 PE=1 SV=3	1.17672	0.234774	0.0826496	71	33	195	33	33	493	54.5	7.24
O43175	D-3-phosphoglycerate dehydrogenase OS=Homo sapiens GN=PHGDH PE=1 SV=4	1.17657	0.23459	0.991311	48	24	129	24	24	533	56.6	6.71
Q9NS15	Latent-transforming growth factor beta-binding protein 3 OS=Homo sapiens GN=LTBP3 PE=1 SV=4	1.17648	0.234479	0.755199	13	12	12	11	11	1303	139.3	6.07
Q9NW13	RNA-binding protein 28 OS=Homo sapiens GN=RBM28 PE=1 SV=3	1.17621	0.234141	0.00293789	46	38	62	38	38	759	85.7	9.22
Q9Y547	Intraflagellar transport protein 25 homolog OS=Homo sapiens GN=HSPB11 PE=1 SV=1	1.17568	0.233496	0.659434	36	4	14	4	4	144	16.3	5.03
Q12788	Transducin beta-like protein 3 OS=Homo sapiens GN=TBL3 PE=1 SV=2	1.17565	0.233456	0.00109029	43	28	53	28	28	808	89	6.9
Q13501	Sequestosome-1 OS=Homo sapiens GN=SQSTM1 PE=1 SV=1	1.17558	0.233372	0.217044	65	15	215	15	15	440	47.7	5.22
Q9H7S9	Zinc finger protein 703 OS=Homo sapiens GN=ZNF703 PE=1 SV=1	1.17549	0.233259	0.219569	17	7	9	6	6	590	58.2	8.79
P0DMV9	Heat shock 70 kDa protein 1B OS=Homo sapiens GN=HSPA1B PE=1 SV=1	1.17542	0.233177	0.895119	70	48	639	21	21	641	70	5.66
Q96AT9	Ribulose-phosphate 3-epimerase OS=Homo sapiens GN=RPE PE=1 SV=1	1.17521	0.232923	0.415635	30	6	18	4	6	228	24.9	5.58
Q9UI26	Importin-11 OS=Homo sapiens GN=IPO11 PE=1 SV=1	1.17498	0.232631	0.471431	19	16	32	16	16	975	112.5	5.25
P47712	Cytosolic phospholipase A2 OS=Homo sapiens GN=PLA2G4A PE=1 SV=2	1.1745	0.232041	0.164786	3	3	3	3	3	749	85.2	5.38
Q9H3S4	Thiamin pyrophosphokinase 1 OS=Homo sapiens GN=TPK1 PE=1 SV=1	1.17377	0.231147	0.0323767	17	3	5	3	3	243	27.2	5.2
Q9H0A0	RNA cytidine acetyltransferase OS=Homo sapiens GN=NAT10 PE=1 SV=2	1.17374	0.231113	0.014071	48	47	137	46	46	1025	115.7	8.27
Q8IWT0	Protein archease OS=Homo sapiens GN=ZBTB8OS PE=1 SV=2	1.17302	0.230231	0.57709	28	5	7	5	5	167	19.5	4.49
P32119	Peroxiredoxin-2 OS=Homo sapiens GN=PRDX2 PE=1 SV=5	1.17236	0.229416	0.338782	70	12	74	11	11	198	21.9	5.97
Q13541	Eukaryotic translation initiation factor 4E-binding protein 1 OS=Homo sapiens GN=EIF4EBP1 PE=1 SV=3	1.17213	0.229129	0.596213	49	5	42	5	5	118	12.6	5.48
Q9Y259	Choline/ethanolamine kinase OS=Homo sapiens GN=CHKB PE=1 SV=3	1.1721	0.229091	0.238806	9	2	2	2	2	395	45.2	5.49
O75794	Cell division cycle protein 123 homolog OS=Homo sapiens GN=CDC123 PE=1 SV=1	1.17198	0.228946	0.140873	39	13	26	13	13	336	39.1	4.81
Q96H79	Zinc finger CCCH-type antiviral protein 1-like OS=Homo sapiens GN=ZC3HAV1L PE=1 SV=2	1.17181	0.228745	0.868695	19	4	5	4	4	300	32.9	8.13
P11413	Glucose-6-phosphate 1-dehydrogenase OS=Homo sapiens GN=G6PD PE=1 SV=4	1.17135	0.228169	0.808717	76	35	174	35	35	515	59.2	6.84
P04083	Annexin A1 OS=Homo sapiens GN=ANXA1 PE=1 SV=2	1.17105	0.227804	0.00966504	76	28	395	28	28	346	38.7	7.02
Q9Y6F1	Poly [ADP-ribose] polymerase 3 OS=Homo sapiens GN=PARP3 PE=1 SV=4	1.17103	0.227777	0.301897	6	3	3	3	3	533	60.1	6.8
P49588	Alanine--tRNA ligase, cytoplasmic OS=Homo sapiens GN=AARS PE=1 SV=2	1.17077	0.227456	0.801564	62	56	288	55	55	968	106.7	5.53
Q6IA69	Glutamine-dependent NAD(+) synthetase OS=Homo sapiens GN=NADSYN1 PE=1 SV=3	1.17037	0.226961	0.852914	14	8	10	8	8	706	79.2	6.44
P13798	Acylamino-acid-releasing enzyme OS=Homo sapiens GN=APEH PE=1 SV=4	1.17027	0.226846	0.552958	40	23	71	23	23	732	81.2	5.48
Q9HAB8	Phosphopantothenate--cysteine ligase OS=Homo sapiens GN=PPCS PE=1 SV=2	1.17017	0.226712	0.783358	27	9	19	9	9	311	34	6.71
Q5JPI9	EEF1A lysine methyltransferase 2 OS=Homo sapiens GN=EEF1AKMT2 PE=1 SV=2	1.16984	0.226308	0.71456	14	3	3	3	3	291	31.8	6.16
Q13330	Metastasis-associated protein MTA1 OS=Homo sapiens GN=MTA1 PE=1 SV=2	1.16977	0.226219	0.0503997	62	39	102	29	29	715	80.7	9.26
Q9H7C9	Mth938 domain-containing protein OS=Homo sapiens GN=AAMDC PE=1 SV=1	1.16976	0.226215	0.144184	57	6	8	6	6	122	13.3	8.46
Q9NRX4	14 kDa phosphohistidine phosphatase OS=Homo sapiens GN=PHPT1 PE=1 SV=1	1.16975	0.2262	0.885739	66	8	23	8	8	125	13.8	6.07
O94811	Tubulin polymerization-promoting protein OS=Homo sapiens GN=TPPP PE=1 SV=1	1.16966	0.226092	0.315879	6	1	1	1	1	219	23.7	9.44
P08758	Annexin A5 OS=Homo sapiens GN=ANXA5 PE=1 SV=2	1.16956	0.225965	0.186932	85	29	244	28	28	320	35.9	5.05
Q5T3J3	Ligand-dependent nuclear receptor-interacting factor 1 OS=Homo sapiens GN=LRIF1 PE=1 SV=1	1.16943	0.22581	0.932117	13	8	9	8	8	769	84.5	9.72
P36639	7,8-dihydro-8-oxoguanine triphosphatase OS=Homo sapiens GN=NUDT1 PE=1 SV=3	1.16941	0.22578	0.0814158	40	9	21	8	8	197	22.5	5.27
Q9NTJ4	Alpha-mannosidase 2C1 OS=Homo sapiens GN=MAN2C1 PE=1 SV=1	1.16935	0.225708	0.915986	6	7	8	7	7	1040	115.8	6.57
Q04760	Lactoylglutathione lyase OS=Homo sapiens GN=GLO1 PE=1 SV=4	1.16903	0.225314	0.083964	74	14	140	14	14	184	20.8	5.31
Q9UL16	Cilia- and flagella-associated protein 45 OS=Homo sapiens GN=CFAP45 PE=1 SV=2	1.16885	0.225096	0.492979	4	3	6	2	2	551	65.7	8.9
O94808	Glutamine--fructose-6-phosphate aminotransferase [isomerizing] 2 OS=Homo sapiens GN=GFPT2 PE=1 SV=3	1.16854	0.224702	0.839577	65	42	182	36	36	682	76.9	7.37
Q9HA65	TBC1 domain family member 17 OS=Homo sapiens GN=TBC1D17 PE=1 SV=2	1.16845	0.224601	0.628172	11	7	12	6	6	648	72.7	5.19
Q9UJC5	SH3 domain-binding glutamic acid-rich-like protein 2 OS=Homo sapiens GN=SH3BGRL2 PE=1 SV=2	1.16844	0.224582	0.612533	27	2	4	2	2	107	12.3	6.71
O95671	N-acetylserotonin O-methyltransferase-like protein OS=Homo sapiens GN=ASMTL PE=1 SV=3	1.16842	0.224562	0.909389	46	26	69	26	26	621	68.8	6.07
Q15126	Phosphomevalonate kinase OS=Homo sapiens GN=PMVK PE=1 SV=3	1.1684	0.224536	0.0781476	50	12	19	12	12	192	22	5.73
Q96RV3	Pecanex-like protein 1 OS=Homo sapiens GN=PCNX1 PE=1 SV=2	1.16822	0.224307	0.910533	1	2	2	1	1	2341	258.5	7.21
P00338	L-lactate dehydrogenase A chain OS=Homo sapiens GN=LDHA PE=1 SV=2	1.1682	0.224291	0.0445302	85	34	482	29	31	332	36.7	8.27
P17655	Calpain-2 catalytic subunit OS=Homo sapiens GN=CAPN2 PE=1 SV=6	1.16802	0.22407	0.428078	51	30	206	30	30	700	79.9	4.98
O60547	GDP-mannose 4,6 dehydratase OS=Homo sapiens GN=GMDS PE=1 SV=1	1.16793	0.223954	0.295324	52	19	30	19	19	372	41.9	7.31
P09488	Glutathione S-transferase Mu 1 OS=Homo sapiens GN=GSTM1 PE=1 SV=3	1.16785	0.223853	0.578512	52	13	35	2	8	218	25.7	6.7
P54852	Epithelial membrane protein 3 OS=Homo sapiens GN=EMP3 PE=1 SV=1	1.16783	0.223825	0.998083	18	2	4	2	2	163	18.4	7.96
Q9UKN7	Unconventional myosin-XV OS=Homo sapiens GN=MYO15A PE=1 SV=2	1.16777	0.223759	0.866137	0	2	10	2	2	3530	395	9.17
Q9NTK5	Obg-like ATPase 1 OS=Homo sapiens GN=OLA1 PE=1 SV=2	1.16756	0.223502	0.316566	65	27	127	27	27	396	44.7	7.81
Q16512	Serine/threonine-protein kinase N1 OS=Homo sapiens GN=PKN1 PE=1 SV=2	1.16733	0.223212	0.383089	43	38	74	33	33	942	103.9	6.37
Q7L1T6	Cytochrome b5 reductase 4 OS=Homo sapiens GN=CYB5R4 PE=1 SV=1	1.16732	0.223199	0.606495	12	5	5	5	5	521	59.4	7.72
Q14914	Prostaglandin reductase 1 OS=Homo sapiens GN=PTGR1 PE=1 SV=2	1.16719	0.22304	0.525923	11	4	4	4	4	329	35.8	8.29
P48163	NADP-dependent malic enzyme OS=Homo sapiens GN=ME1 PE=1 SV=1	1.16713	0.222967	0.684582	38	20	63	19	20	572	64.1	6.13
P07195	L-lactate dehydrogenase B chain OS=Homo sapiens GN=LDHB PE=1 SV=2	1.16711	0.222945	0.390446	61	25	436	22	22	334	36.6	6.05
P48637	Glutathione synthetase OS=Homo sapiens GN=GSS PE=1 SV=1	1.16707	0.222896	0.495089	49	22	72	22	22	474	52.4	5.92
P53539	Protein fosB OS=Homo sapiens GN=FOSB PE=1 SV=1	1.1668	0.222561	0.736058	10	2	2	2	2	338	35.9	4.86
P23526	Adenosylhomocysteinase OS=Homo sapiens GN=AHCY PE=1 SV=4	1.16679	0.222544	0.223608	55	27	233	25	25	432	47.7	6.34
Q96G28	Cilia- and flagella-associated protein 36 OS=Homo sapiens GN=CFAP36 PE=1 SV=2	1.16653	0.222218	0.249424	21	6	7	5	5	342	39.4	4.97
Q6UX98	Probable palmitoyltransferase ZDHHC24 OS=Homo sapiens GN=ZDHHC24 PE=1 SV=1	1.16649	0.222177	0.716231	10	2	2	2	2	284	30.2	8.59
P42224	Signal transducer and activator of transcription 1-alpha/beta OS=Homo sapiens GN=STAT1 PE=1 SV=2	1.16633	0.221975	0.273298	53	39	127	38	39	750	87.3	6.05
Q9NVP2	Histone chaperone ASF1B OS=Homo sapiens GN=ASF1B PE=1 SV=1	1.16622	0.22184	0.08117	30	4	11	3	3	202	22.4	4.56
P06733	Alpha-enolase OS=Homo sapiens GN=ENO1 PE=1 SV=2	1.1662	0.221812	0.0473988	80	37	845	32	32	434	47.1	7.39
O95273	Cyclin-D1-binding protein 1 OS=Homo sapiens GN=CCNDBP1 PE=1 SV=2	1.16578	0.221293	0.786453	17	6	7	6	6	360	40.2	4.82
Q8TEA8	D-aminoacyl-tRNA deacylase 1 OS=Homo sapiens GN=DTD1 PE=1 SV=2	1.16572	0.221223	0.514742	54	10	46	10	10	209	23.4	8.24
Q96IU4	Protein ABHD14B OS=Homo sapiens GN=ABHD14B PE=1 SV=1	1.1657	0.221196	0.750692	48	8	45	8	8	210	22.3	6.4
P17858	ATP-dependent 6-phosphofructokinase, liver type OS=Homo sapiens GN=PFKL PE=1 SV=6	1.16562	0.221101	0.438749	40	27	102	21	21	780	85	7.5
Q6ZMK1	Cysteine and histidine-rich protein 1 OS=Homo sapiens GN=CYHR1 PE=1 SV=2	1.16556	0.221017	0.995179	11	4	5	4	4	362	40.7	7.23
P50583	Bis(5'-nucleosyl)-tetraphosphatase [asymmetrical] OS=Homo sapiens GN=NUDT2 PE=1 SV=3	1.16538	0.2208	0.424916	45	6	13	6	6	147	16.8	5.35
O15498	Synaptobrevin homolog YKT6 OS=Homo sapiens GN=YKT6 PE=1 SV=1	1.16528	0.220674	0.28853	77	14	56	14	14	198	22.4	6.92
Q9Y4G2	Pleckstrin homology domain-containing family M member 1 OS=Homo sapiens GN=PLEKHM1 PE=1 SV=3	1.16517	0.220535	0.663483	5	5	5	5	5	1056	117.4	6.52
P02795	Metallothionein-2 OS=Homo sapiens GN=MT2A PE=1 SV=1	1.1649	0.22021	0.255327	84	7	260	4	4	61	6	7.83
Q7L1Q6	Basic leucine zipper and W2 domain-containing protein 1 OS=Homo sapiens GN=BZW1 PE=1 SV=1	1.16473	0.219994	0.0256319	46	26	177	22	22	419	48	5.92
Q9BRT3	Migration and invasion enhancer 1 OS=Homo sapiens GN=MIEN1 PE=1 SV=1	1.1647	0.219963	0.581148	72	6	19	6	6	115	12.4	4.37
P10768	S-formylglutathione hydrolase OS=Homo sapiens GN=ESD PE=1 SV=2	1.16464	0.219881	0.191256	66	13	57	13	13	282	31.4	7.02
P55957	BH3-interacting domain death agonist OS=Homo sapiens GN=BID PE=1 SV=1	1.16445	0.219652	0.629276	39	7	21	7	7	195	22	5.44
Q6NTE8	MRN complex-interacting protein OS=Homo sapiens GN=MRNIP PE=1 SV=2	1.16441	0.219598	0.619717	4	1	1	1	1	343	37.7	8.66
P62937	Peptidyl-prolyl cis-trans isomerase A OS=Homo sapiens GN=PPIA PE=1 SV=2	1.16433	0.219505	0.18353	87	18	895	12	16	165	18	7.81
Q9BTX3	Transmembrane protein 208 OS=Homo sapiens GN=TMEM208 PE=1 SV=1	1.16427	0.219427	0.998807	4	1	2	1	1	173	19.6	9.26
Q9NY33	Dipeptidyl peptidase 3 OS=Homo sapiens GN=DPP3 PE=1 SV=2	1.1641	0.219217	0.0983926	41	25	72	25	25	737	82.5	5.1
Q9NRD1	F-box only protein 6 OS=Homo sapiens GN=FBXO6 PE=1 SV=1	1.16402	0.219122	0.280378	13	4	4	3	4	293	33.9	6.09
Q9Y4X5	E3 ubiquitin-protein ligase ARIH1 OS=Homo sapiens GN=ARIH1 PE=1 SV=2	1.16402	0.219121	0.264836	46	21	47	21	21	557	64.1	5.08
Q53T59	HCLS1-binding protein 3 OS=Homo sapiens GN=HS1BP3 PE=1 SV=1	1.16402	0.219112	0.826647	44	16	32	16	16	392	42.8	5.01
P14174	Macrophage migration inhibitory factor OS=Homo sapiens GN=MIF PE=1 SV=4	1.16391	0.218981	0.455844	51	6	47	6	6	115	12.5	7.88
Q86UW7	Calcium-dependent secretion activator 2 OS=Homo sapiens GN=CADPS2 PE=1 SV=2	1.16382	0.218868	0.366466	2	3	3	1	3	1296	147.6	6.19
O00472	RNA polymerase II elongation factor ELL2 OS=Homo sapiens GN=ELL2 PE=1 SV=2	1.1638	0.218846	0.284653	14	8	8	8	8	640	72.3	9
P31749	RAC-alpha serine/threonine-protein kinase OS=Homo sapiens GN=AKT1 PE=1 SV=2	1.16365	0.218663	0.0792884	53	24	38	15	15	480	55.7	6.07
Q92851	Caspase-10 OS=Homo sapiens GN=CASP10 PE=1 SV=3	1.16347	0.218434	0.550955	11	3	4	3	3	521	58.9	7.33
Q9Y324	rRNA-processing protein FCF1 homolog OS=Homo sapiens GN=FCF1 PE=2 SV=1	1.16336	0.218299	0.767266	10	2	2	2	2	198	23.4	9.7
P60520	Gamma-aminobutyric acid receptor-associated protein-like 2 OS=Homo sapiens GN=GABARAPL2 PE=1 SV=1	1.16296	0.217797	0.342158	47	8	17	6	6	117	13.7	8.1
P30613	Pyruvate kinase PKLR OS=Homo sapiens GN=PKLR PE=1 SV=2	1.16282	0.217628	0.317296	6	5	39	3	3	574	61.8	7.74
P04075	Fructose-bisphosphate aldolase A OS=Homo sapiens GN=ALDOA PE=1 SV=2	1.16276	0.217554	0.0481769	95	37	905	30	30	364	39.4	8.09
Q9BZI1	Iroquois-class homeodomain protein IRX-2 OS=Homo sapiens GN=IRX2 PE=1 SV=2	1.16264	0.2174	0.00726011	4	1	1	1	1	471	49.1	5.29
Q6ZQQ6	WD repeat-containing protein 87 OS=Homo sapiens GN=WDR87 PE=1 SV=3	1.16258	0.217329	0.47148	1	3	7	3	3	2873	333	7.28
O14618	Copper chaperone for superoxide dismutase OS=Homo sapiens GN=CCS PE=1 SV=1	1.16257	0.217315	0.0781635	41	10	19	10	10	274	29	5.58
Q9H832	Ubiquitin-conjugating enzyme E2 Z OS=Homo sapiens GN=UBE2Z PE=1 SV=2	1.1622	0.216861	0.830212	35	12	42	12	12	354	38.2	5.62
P51570	Galactokinase OS=Homo sapiens GN=GALK1 PE=1 SV=1	1.16211	0.216745	0.433405	41	14	28	14	14	392	42.2	6.46
Q3KQV9	UDP-N-acetylhexosamine pyrophosphorylase-like protein 1 OS=Homo sapiens GN=UAP1L1 PE=1 SV=2	1.16194	0.216539	0.566446	24	11	24	9	9	507	57	6.32
P24385	G1/S-specific cyclin-D1 OS=Homo sapiens GN=CCND1 PE=1 SV=1	1.16188	0.216455	0.0483851	55	14	43	13	13	295	33.7	5.02
P49902	Cytosolic purine 5'-nucleotidase OS=Homo sapiens GN=NT5C2 PE=1 SV=1	1.16159	0.216106	0.819774	34	15	27	15	15	561	64.9	6.14
Q6ZUT9	DENN domain-containing protein 5B OS=Homo sapiens GN=DENND5B PE=1 SV=2	1.16158	0.216085	0.637441	4	6	7	3	3	1274	144.9	6.73
Q96ED9	Protein Hook homolog 2 OS=Homo sapiens GN=HOOK2 PE=1 SV=3	1.16125	0.215675	0.217372	15	10	22	9	9	719	83.2	5.47
Q9NPI1	Bromodomain-containing protein 7 OS=Homo sapiens GN=BRD7 PE=1 SV=1	1.16112	0.215515	0.0271027	27	15	20	15	15	651	74.1	6.39
Q96EM0	Trans-3-hydroxy-L-proline dehydratase OS=Homo sapiens GN=L3HYPDH PE=1 SV=2	1.16096	0.215321	0.85539	47	11	27	11	11	354	38.1	6.68
Q96JW4	Solute carrier family 41 member 2 OS=Homo sapiens GN=SLC41A2 PE=1 SV=2	1.1604	0.214623	0.523591	3	2	2	1	1	573	62.4	6.1
Q9Y5F8	Protocadherin gamma-B7 OS=Homo sapiens GN=PCDHGB7 PE=2 SV=1	1.1604	0.214621	0.999772	5	5	6	2	2	929	100.9	5.11
Q9Y2P8	RNA 3'-terminal phosphate cyclase-like protein OS=Homo sapiens GN=RCL1 PE=1 SV=3	1.16029	0.214487	0.0765973	43	14	25	13	14	373	40.8	9.26
Q15057	Arf-GAP with coiled-coil, ANK repeat and PH domain-containing protein 2 OS=Homo sapiens GN=ACAP2 PE=1 SV=3	1.16028	0.214478	0.808678	50	36	95	35	35	778	88	6.8
P53004	Biliverdin reductase A OS=Homo sapiens GN=BLVRA PE=1 SV=2	1.15997	0.214088	0.423649	46	15	34	15	15	296	33.4	6.44
Q6UWP2	Dehydrogenase/reductase SDR family member 11 OS=Homo sapiens GN=DHRS11 PE=1 SV=1	1.15991	0.214016	0.311438	16	4	5	4	4	260	28.3	6.64
P08962	CD63 antigen OS=Homo sapiens GN=CD63 PE=1 SV=2	1.15988	0.213978	0.996986	19	4	25	4	4	238	25.6	7.81
Q6UXD5	Seizure 6-like protein 2 OS=Homo sapiens GN=SEZ6L2 PE=1 SV=2	1.15981	0.213889	0.999578	3	2	2	2	2	910	97.5	4.89
Q8IXM2	Chromatin complexes subunit BAP18 OS=Homo sapiens GN=BAP18 PE=1 SV=1	1.15972	0.21378	0.193402	17	2	2	2	2	172	17.9	7.33
Q9HC38	Glyoxalase domain-containing protein 4 OS=Homo sapiens GN=GLOD4 PE=1 SV=1	1.15952	0.213531	0.194175	51	14	40	14	14	313	34.8	5.6
P80217	Interferon-induced 35 kDa protein OS=Homo sapiens GN=IFI35 PE=1 SV=5	1.15945	0.213442	0.574449	30	8	14	8	8	286	31.5	6.09
P51178	1-phosphatidylinositol 4,5-bisphosphate phosphodiesterase delta-1 OS=Homo sapiens GN=PLCD1 PE=1 SV=2	1.15919	0.213115	0.997666	4	3	3	3	3	756	85.6	6.7
Q86XK3	Swi5-dependent recombination DNA repair protein 1 homolog OS=Homo sapiens GN=SFR1 PE=1 SV=2	1.15916	0.21308	0.947345	9	2	2	2	2	245	28.2	6.39
Q9P2M4	TBC1 domain family member 14 OS=Homo sapiens GN=TBC1D14 PE=1 SV=3	1.15915	0.213065	0.996985	5	3	3	1	1	693	78.1	7.01
Q9UJP4	Kelch-like protein 21 OS=Homo sapiens GN=KLHL21 PE=1 SV=4	1.15908	0.212984	0.00358451	9	5	5	5	5	597	66.6	5.36
Q5VW32	BRO1 domain-containing protein BROX OS=Homo sapiens GN=BROX PE=1 SV=1	1.1589	0.212754	0.305812	28	11	23	11	11	411	46.4	7.65
O95153	Peripheral-type benzodiazepine receptor-associated protein 1 OS=Homo sapiens GN=TSPOAP1 PE=1 SV=2	1.15886	0.21271	0.656978	2	2	5	1	2	1857	199.9	5.11
P36507	Dual specificity mitogen-activated protein kinase kinase 2 OS=Homo sapiens GN=MAP2K2 PE=1 SV=1	1.15883	0.212666	0.496054	53	20	57	14	14	400	44.4	6.55
P18669	Phosphoglycerate mutase 1 OS=Homo sapiens GN=PGAM1 PE=1 SV=2	1.15865	0.212443	0.0214413	77	20	354	11	20	254	28.8	7.18
Q96G61	Diphosphoinositol polyphosphate phosphohydrolase 3-beta OS=Homo sapiens GN=NUDT11 PE=1 SV=1	1.15864	0.212438	0.0748171	51	7	12	1	4	164	18.5	5.99
Q01581	Hydroxymethylglutaryl-CoA synthase, cytoplasmic OS=Homo sapiens GN=HMGCS1 PE=1 SV=2	1.1586	0.212381	0.95895	53	25	165	24	25	520	57.3	5.41
Q96CD2	Phosphopantothenoylcysteine decarboxylase OS=Homo sapiens GN=PPCDC PE=1 SV=2	1.15809	0.211751	0.421245	26	4	4	4	4	204	22.4	6.1
P60981	Destrin OS=Homo sapiens GN=DSTN PE=1 SV=3	1.15771	0.211279	0.466779	61	14	136	13	13	165	18.5	7.85
P0CG29	Glutathione S-transferase theta-2 OS=Homo sapiens GN=GSTT2 PE=1 SV=1	1.15766	0.211214	0.318681	25	5	5	0	5	244	27.5	7.02
Q96KR4	Leishmanolysin-like peptidase OS=Homo sapiens GN=LMLN PE=2 SV=2	1.15752	0.211031	0.331038	2	1	1	1	1	655	73.5	6.93
P45984	Mitogen-activated protein kinase 9 OS=Homo sapiens GN=MAPK9 PE=1 SV=2	1.15751	0.211026	0.0733232	25	10	15	5	6	424	48.1	5.63
Q7Z624	Calmodulin-lysine N-methyltransferase OS=Homo sapiens GN=CAMKMT PE=1 SV=2	1.15722	0.210669	0.702415	7	2	2	2	2	323	36.1	6.83
Q5JWR5	Protein dopey-1 OS=Homo sapiens GN=DOPEY1 PE=2 SV=1	1.15692	0.210292	0.8318	1	2	2	2	2	2465	277.2	6.29
Q13432	Protein unc-119 homolog A OS=Homo sapiens GN=UNC119 PE=1 SV=1	1.15666	0.20997	0.158015	32	7	10	6	6	240	26.9	6.42
Q96EN8	Molybdenum cofactor sulfurase OS=Homo sapiens GN=MOCOS PE=1 SV=2	1.15658	0.209865	0.757956	18	12	15	11	11	888	98.1	6.7
P06737	Glycogen phosphorylase, liver form OS=Homo sapiens GN=PYGL PE=1 SV=4	1.15604	0.209194	0.734535	67	56	283	46	47	847	97.1	7.17
Q16881	Thioredoxin reductase 1, cytoplasmic OS=Homo sapiens GN=TXNRD1 PE=1 SV=3	1.15594	0.209065	0.961043	50	27	124	26	26	649	70.9	7.39
Q6ZMI0	Protein phosphatase 1 regulatory subunit 21 OS=Homo sapiens GN=PPP1R21 PE=1 SV=1	1.15588	0.208994	0.93758	39	26	28	26	26	780	88.3	6.84
P60174	Triosephosphate isomerase OS=Homo sapiens GN=TPI1 PE=1 SV=3	1.15564	0.208686	0.0259482	77	20	350	20	20	286	30.8	5.92
P55263	Adenosine kinase OS=Homo sapiens GN=ADK PE=1 SV=2	1.15546	0.208467	0.109376	55	24	53	24	24	362	40.5	6.7
P52888	Thimet oligopeptidase OS=Homo sapiens GN=THOP1 PE=1 SV=2	1.1553	0.208264	0.149867	48	37	91	37	37	689	78.8	6.05
P36952	Serpin B5 OS=Homo sapiens GN=SERPINB5 PE=1 SV=2	1.15524	0.20819	0.191908	67	21	81	21	21	375	42.1	6.05
Q04446	1,4-alpha-glucan-branching enzyme OS=Homo sapiens GN=GBE1 PE=1 SV=3	1.15517	0.20811	0.0220531	46	27	81	27	27	702	80.4	6.32
Q14847	LIM and SH3 domain protein 1 OS=Homo sapiens GN=LASP1 PE=1 SV=2	1.15506	0.207968	0.2745	74	21	205	21	21	261	29.7	7.05
Q96AB6	Protein N-terminal asparagine amidohydrolase OS=Homo sapiens GN=NTAN1 PE=1 SV=3	1.15489	0.207761	0.0289652	31	8	9	8	8	310	34.7	6.27
P52566	Rho GDP-dissociation inhibitor 2 OS=Homo sapiens GN=ARHGDIB PE=1 SV=3	1.15475	0.20758	0.315365	54	10	22	10	10	201	23	5.21
Q13642	Four and a half LIM domains protein 1 OS=Homo sapiens GN=FHL1 PE=1 SV=4	1.15471	0.207529	0.810333	49	14	94	14	14	323	36.2	8.97
Q6P6B7	Ankyrin repeat domain-containing protein 16 OS=Homo sapiens GN=ANKRD16 PE=1 SV=1	1.15466	0.207467	0.947919	10	2	3	2	2	361	39.3	7.25
Q9C040	Tripartite motif-containing protein 2 OS=Homo sapiens GN=TRIM2 PE=1 SV=1	1.15442	0.20717	0.797984	12	7	10	4	4	744	81.5	6.96
Q8WUZ0	B-cell CLL/lymphoma 7 protein family member C OS=Homo sapiens GN=BCL7C PE=1 SV=3	1.15425	0.20696	0.00486852	37	5	11	4	4	217	23.5	5.2
Q96DR4	StAR-related lipid transfer protein 4 OS=Homo sapiens GN=STARD4 PE=2 SV=1	1.154	0.206642	0.430341	14	2	4	2	2	205	23.5	5.3
P42702	Leukemia inhibitory factor receptor OS=Homo sapiens GN=LIFR PE=1 SV=1	1.15399	0.206625	0.999951	1	1	1	1	1	1097	123.7	5.72
Q9Y5Z0	Beta-secretase 2 OS=Homo sapiens GN=BACE2 PE=1 SV=1	1.15397	0.206601	0.764489	14	6	9	6	6	518	56.1	5.15
P04732	Metallothionein-1E OS=Homo sapiens GN=MT1E PE=1 SV=1	1.15394	0.206563	0.294736	67	5	158	2	2	61	6	7.96
Q5XPI4	E3 ubiquitin-protein ligase RNF123 OS=Homo sapiens GN=RNF123 PE=1 SV=1	1.15391	0.20653	0.400349	18	22	33	19	19	1314	148.4	6.74
O95376	E3 ubiquitin-protein ligase ARIH2 OS=Homo sapiens GN=ARIH2 PE=1 SV=1	1.15376	0.206339	0.3083	40	17	36	17	17	493	57.8	5.63
Q02790	Peptidyl-prolyl cis-trans isomerase FKBP4 OS=Homo sapiens GN=FKBP4 PE=1 SV=3	1.15374	0.206318	0.410879	81	40	238	40	40	459	51.8	5.43
Q86TI2	Dipeptidyl peptidase 9 OS=Homo sapiens GN=DPP9 PE=1 SV=3	1.15368	0.206241	0.273932	32	25	53	25	25	863	98.2	6.46
P02652	Apolipoprotein A-II OS=Homo sapiens GN=APOA2 PE=1 SV=1	1.15367	0.206232	0.987931	9	1	1	1	1	100	11.2	6.62
Q9NWZ3	Interleukin-1 receptor-associated kinase 4 OS=Homo sapiens GN=IRAK4 PE=1 SV=1	1.1534	0.205894	0.313088	5	2	2	2	2	460	51.5	5.41
A0AVT1	Ubiquitin-like modifier-activating enzyme 6 OS=Homo sapiens GN=UBA6 PE=1 SV=1	1.15324	0.205692	0.195763	57	52	206	52	52	1052	117.9	6.14
P53396	ATP-citrate synthase OS=Homo sapiens GN=ACLY PE=1 SV=3	1.15316	0.205593	0.0676697	13	11	12	11	11	1101	120.8	7.33
P52306	Rap1 GTPase-GDP dissociation stimulator 1 OS=Homo sapiens GN=RAP1GDS1 PE=1 SV=3	1.15306	0.205464	0.0109868	47	26	71	23	24	607	66.3	5.31
Q13630	GDP-L-fucose synthase OS=Homo sapiens GN=TSTA3 PE=1 SV=1	1.15305	0.20545	0.426575	45	10	32	10	10	321	35.9	6.6
P78330	Phosphoserine phosphatase OS=Homo sapiens GN=PSPH PE=1 SV=2	1.15298	0.205365	0.955388	64	10	13	10	10	225	25	5.69
Q7Z6K5	Arpin OS=Homo sapiens GN=ARPIN PE=1 SV=1	1.15284	0.205189	0.46819	5	1	1	1	1	226	24.9	5.83
Q9Y4D1	Disheveled-associated activator of morphogenesis 1 OS=Homo sapiens GN=DAAM1 PE=1 SV=2	1.15281	0.205152	0.882737	6	7	7	7	7	1078	123.4	7.23
Q9BVM2	Protein DPCD OS=Homo sapiens GN=DPCD PE=1 SV=2	1.15267	0.204982	0.883748	36	8	15	8	8	203	23.2	9.03
Q58FF6	Putative heat shock protein HSP 90-beta 4 OS=Homo sapiens GN=HSP90AB4P PE=5 SV=1	1.15264	0.204945	0.810894	10	8	174	1	1	505	58.2	4.73
P22314	Ubiquitin-like modifier-activating enzyme 1 OS=Homo sapiens GN=UBA1 PE=1 SV=3	1.15247	0.204726	0.380735	62	52	336	52	52	1058	117.8	5.76
P00505	Aspartate aminotransferase, mitochondrial OS=Homo sapiens GN=GOT2 PE=1 SV=3	1.15245	0.204709	0.998667	70	31	139	31	31	430	47.5	9.01
P49327	Fatty acid synthase OS=Homo sapiens GN=FASN PE=1 SV=3	1.1524	0.204643	0.453051	60	118	923	117	117	2511	273.3	6.44
Q3YBR2	Transforming growth factor beta regulator 1 OS=Homo sapiens GN=TBRG1 PE=1 SV=1	1.15235	0.20458	0.880464	4	1	2	1	1	411	44.9	8.48
P0DMN0	Sulfotransferase 1A4 OS=Homo sapiens GN=SULT1A4 PE=1 SV=1	1.15219	0.204379	0.893399	20	5	6	1	5	295	34.2	6.01
P43490	Nicotinamide phosphoribosyltransferase OS=Homo sapiens GN=NAMPT PE=1 SV=1	1.15193	0.204057	0.570522	69	28	94	28	28	491	55.5	7.15
O00459	Phosphatidylinositol 3-kinase regulatory subunit beta OS=Homo sapiens GN=PIK3R2 PE=1 SV=2	1.15188	0.203995	0.298104	31	18	25	14	15	728	81.5	6.43
Q6NUS6	Tectonic-3 OS=Homo sapiens GN=TCTN3 PE=1 SV=2	1.15181	0.203909	0.589357	9	4	5	4	4	607	66.1	8.21
Q00535	Cyclin-dependent-like kinase 5 OS=Homo sapiens GN=CDK5 PE=1 SV=3	1.15177	0.203858	0.635112	58	18	42	16	17	292	33.3	7.66
Q13867	Bleomycin hydrolase OS=Homo sapiens GN=BLMH PE=1 SV=1	1.1517	0.203761	0.938707	44	17	50	17	17	455	52.5	6.27
Q9HBL8	NmrA-like family domain-containing protein 1 OS=Homo sapiens GN=NMRAL1 PE=1 SV=1	1.15168	0.20374	0.074982	32	11	13	11	11	299	33.3	7.52
P19387	DNA-directed RNA polymerase II subunit RPB3 OS=Homo sapiens GN=POLR2C PE=1 SV=2	1.15167	0.203725	0.0344552	49	11	28	11	11	275	31.4	4.92
P32455	Guanylate-binding protein 1 OS=Homo sapiens GN=GBP1 PE=1 SV=2	1.15159	0.203632	0.748263	42	28	58	18	18	592	67.9	6.32
Q8WU10	Pyridine nucleotide-disulfide oxidoreductase domain-containing protein 1 OS=Homo sapiens GN=PYROXD1 PE=1 SV=1	1.15152	0.203543	0.657221	20	9	13	9	9	500	55.8	5.85
Q8IVL1	Neuron navigator 2 OS=Homo sapiens GN=NAV2 PE=1 SV=3	1.15131	0.203276	0.492082	2	5	7	3	3	2488	268	9.03
P29373	Cellular retinoic acid-binding protein 2 OS=Homo sapiens GN=CRABP2 PE=1 SV=2	1.15088	0.20274	0.814255	40	4	6	4	4	138	15.7	5.4
P40306	Proteasome subunit beta type-10 OS=Homo sapiens GN=PSMB10 PE=1 SV=1	1.15075	0.202571	0.998374	11	2	2	2	2	273	28.9	7.81
Q96LR5	Ubiquitin-conjugating enzyme E2 E2 OS=Homo sapiens GN=UBE2E2 PE=1 SV=1	1.15051	0.202279	0.392418	35	6	25	2	2	201	22.2	7.71
Q9GZZ9	Ubiquitin-like modifier-activating enzyme 5 OS=Homo sapiens GN=UBA5 PE=1 SV=1	1.15046	0.202214	0.220738	43	13	31	12	12	404	44.8	4.84
P00441	Superoxide dismutase [Cu-Zn] OS=Homo sapiens GN=SOD1 PE=1 SV=2	1.15038	0.20211	0.362884	62	10	105	10	10	154	15.9	6.13
O75663	TIP41-like protein OS=Homo sapiens GN=TIPRL PE=1 SV=2	1.15037	0.202104	0.362368	47	11	42	11	11	272	31.4	5.91
Q92871	Phosphomannomutase 1 OS=Homo sapiens GN=PMM1 PE=1 SV=2	1.15011	0.201773	0.433811	37	9	12	8	8	262	29.7	5.74
O43592	Exportin-T OS=Homo sapiens GN=XPOT PE=1 SV=2	1.14995	0.201575	0.654497	48	35	116	35	35	962	109.9	5.39
Q5XUX1	F-box/WD repeat-containing protein 9 OS=Homo sapiens GN=FBXW9 PE=1 SV=2	1.14993	0.201548	0.75627	7	4	4	4	4	488	54.1	6.48
P18085	ADP-ribosylation factor 4 OS=Homo sapiens GN=ARF4 PE=1 SV=3	1.14989	0.201498	0.272112	68	11	128	6	6	180	20.5	7.14
Q9Y4C8	Probable RNA-binding protein 19 OS=Homo sapiens GN=RBM19 PE=1 SV=3	1.14984	0.201432	0.189525	24	21	24	21	21	960	107.3	6.54
P29401	Transketolase OS=Homo sapiens GN=TKT PE=1 SV=3	1.14968	0.201233	0.836213	70	38	421	38	38	623	67.8	7.66
O43776	Asparagine--tRNA ligase, cytoplasmic OS=Homo sapiens GN=NARS PE=1 SV=1	1.14945	0.200943	0.749207	64	36	216	36	36	548	62.9	6.25
P22392	Nucleoside diphosphate kinase B OS=Homo sapiens GN=NME2 PE=1 SV=1	1.14935	0.200824	0.15181	82	12	166	2	2	152	17.3	8.41
O14933	Ubiquitin/ISG15-conjugating enzyme E2 L6 OS=Homo sapiens GN=UBE2L6 PE=1 SV=4	1.14922	0.200659	0.694521	70	9	15	9	9	153	17.8	7.88
Q8WWX9	Selenoprotein M OS=Homo sapiens GN=SELENOM PE=1 SV=3	1.14898	0.200359	0.999993	43	5	13	4	4	145	16.2	5.54
P60484	Phosphatidylinositol 3,4,5-trisphosphate 3-phosphatase and dual-specificity protein phosphatase PTEN OS=Homo sapiens GN=PTEN PE=1 SV=1	1.14885	0.20019	0.494193	4	2	2	2	2	403	47.1	6.37
Q9BRA0	N-alpha-acetyltransferase 38, NatC auxiliary subunit OS=Homo sapiens GN=NAA38 PE=1 SV=1	1.14865	0.199936	0.832873	17	2	3	2	2	125	13.5	5.53
P61970	Nuclear transport factor 2 OS=Homo sapiens GN=NUTF2 PE=1 SV=1	1.14815	0.199306	0.3858	51	4	65	4	4	127	14.5	5.38
Q3V6T2	Girdin OS=Homo sapiens GN=CCDC88A PE=1 SV=2	1.14809	0.199232	0.850718	25	44	54	39	39	1871	215.9	6.21
O60271	C-Jun-amino-terminal kinase-interacting protein 4 OS=Homo sapiens GN=SPAG9 PE=1 SV=4	1.14807	0.19921	0.651395	45	52	121	44	51	1321	146.1	5.15
P61204	ADP-ribosylation factor 3 OS=Homo sapiens GN=ARF3 PE=1 SV=2	1.14789	0.19898	0.549713	67	12	125	2	6	181	20.6	7.43
Q9H2F5	Enhancer of polycomb homolog 1 OS=Homo sapiens GN=EPC1 PE=1 SV=1	1.14784	0.198922	0.813709	2	2	2	1	1	836	93.4	8.59
O95352	Ubiquitin-like modifier-activating enzyme ATG7 OS=Homo sapiens GN=ATG7 PE=1 SV=1	1.14772	0.198772	0.647283	38	22	42	22	22	703	77.9	6.24
Q86W74	Ankyrin repeat domain-containing protein 46 OS=Homo sapiens GN=ANKRD46 PE=1 SV=1	1.14764	0.198669	0.902394	5	1	2	1	1	232	26	7.15
Q13748	Tubulin alpha-3C/D chain OS=Homo sapiens GN=TUBA3C PE=1 SV=3	1.14755	0.198563	0.457255	76	29	943	1	3	450	49.9	5.1
P22676	Calretinin OS=Homo sapiens GN=CALB2 PE=2 SV=2	1.1475	0.198496	0.680427	59	17	45	16	17	271	31.5	5.15
O75688	Protein phosphatase 1B OS=Homo sapiens GN=PPM1B PE=1 SV=1	1.14742	0.198389	0.704063	32	14	27	11	11	479	52.6	5.05
P36954	DNA-directed RNA polymerase II subunit RPB9 OS=Homo sapiens GN=POLR2I PE=1 SV=1	1.14738	0.198342	0.00210244	56	6	13	6	6	125	14.5	5.14
Q8NDA8	Maestro heat-like repeat-containing protein family member 1 OS=Homo sapiens GN=MROH1 PE=2 SV=3	1.14703	0.197903	0.640214	3	7	9	6	6	1641	181.1	6.89
O95166	Gamma-aminobutyric acid receptor-associated protein OS=Homo sapiens GN=GABARAP PE=1 SV=1	1.14695	0.197797	0.422142	20	4	9	1	1	117	13.9	8.79
P11766	Alcohol dehydrogenase class-3 OS=Homo sapiens GN=ADH5 PE=1 SV=4	1.14676	0.197562	0.306182	40	15	97	15	15	374	39.7	7.49
P52565	Rho GDP-dissociation inhibitor 1 OS=Homo sapiens GN=ARHGDIA PE=1 SV=3	1.14651	0.197252	0.05809	70	15	165	15	15	204	23.2	5.11
O95861	3'(2'),5'-bisphosphate nucleotidase 1 OS=Homo sapiens GN=BPNT1 PE=1 SV=1	1.14631	0.197002	0.395417	59	17	30	17	17	308	33.4	5.69
Q9UBY5	Lysophosphatidic acid receptor 3 OS=Homo sapiens GN=LPAR3 PE=1 SV=1	1.14628	0.196954	0.969537	6	1	1	1	1	353	40.1	9.42
P09914	Interferon-induced protein with tetratricopeptide repeats 1 OS=Homo sapiens GN=IFIT1 PE=1 SV=2	1.14626	0.196934	0.840511	16	7	10	5	6	478	55.3	7.2
P13489	Ribonuclease inhibitor OS=Homo sapiens GN=RNH1 PE=1 SV=2	1.14608	0.196711	0.4029	77	26	165	26	26	461	49.9	4.82
Q96S19	Methyltransferase-like 26 OS=Homo sapiens GN=METTL26 PE=1 SV=2	1.14564	0.196152	0.162123	25	5	9	5	5	204	22.6	7.83
Q96BI3	Gamma-secretase subunit APH-1A OS=Homo sapiens GN=APH1A PE=1 SV=1	1.14556	0.196055	0.984782	5	1	2	1	1	265	29	7.9
P35237	Serpin B6 OS=Homo sapiens GN=SERPINB6 PE=1 SV=3	1.14549	0.195961	0.436682	60	20	62	19	19	376	42.6	5.27
P57764	Gasdermin-D OS=Homo sapiens GN=GSDMD PE=1 SV=1	1.1454	0.195857	0.692797	17	7	14	6	6	484	52.8	5.08
O75385	Serine/threonine-protein kinase ULK1 OS=Homo sapiens GN=ULK1 PE=1 SV=2	1.1454	0.195847	0.262836	8	8	8	8	8	1050	112.6	8.79
O43488	Aflatoxin B1 aldehyde reductase member 2 OS=Homo sapiens GN=AKR7A2 PE=1 SV=3	1.14527	0.195682	0.419198	47	15	40	11	15	359	39.6	7.17
P40123	Adenylyl cyclase-associated protein 2 OS=Homo sapiens GN=CAP2 PE=1 SV=1	1.14506	0.195427	0.561119	51	21	57	19	19	477	52.8	6.37
P30626	Sorcin OS=Homo sapiens GN=SRI PE=1 SV=1	1.14501	0.195357	0.762866	55	10	66	10	10	198	21.7	5.59
Q01201	Transcription factor RelB OS=Homo sapiens GN=RELB PE=1 SV=2	1.14489	0.195204	0.733439	17	7	9	7	7	579	62.1	6.24
Q13557	Calcium/calmodulin-dependent protein kinase type II subunit delta OS=Homo sapiens GN=CAMK2D PE=1 SV=3	1.14465	0.194906	0.542687	35	16	36	9	10	499	56.3	7.25
O95390	Growth/differentiation factor 11 OS=Homo sapiens GN=GDF11 PE=1 SV=1	1.14459	0.194832	0.0724994	7	2	2	1	2	407	45.1	7.93
Q96G74	OTU domain-containing protein 5 OS=Homo sapiens GN=OTUD5 PE=1 SV=1	1.14458	0.194815	0.0656342	26	8	10	8	8	571	60.6	6.54
P57737	Coronin-7 OS=Homo sapiens GN=CORO7 PE=1 SV=2	1.1445	0.194711	0.450465	33	25	45	25	25	925	100.5	5.8
P62837	Ubiquitin-conjugating enzyme E2 D2 OS=Homo sapiens GN=UBE2D2 PE=1 SV=1	1.14436	0.194537	0.0315084	41	4	40	1	3	147	16.7	7.83
Q96FW1	Ubiquitin thioesterase OTUB1 OS=Homo sapiens GN=OTUB1 PE=1 SV=2	1.14434	0.194513	0.655039	54	12	57	12	12	271	31.3	4.94
Q86WN1	F-BAR and double SH3 domains protein 1 OS=Homo sapiens GN=FCHSD1 PE=1 SV=1	1.14425	0.194402	0.0831328	6	4	4	4	4	690	76.9	5.34
Q8WVE0	EEF1A lysine methyltransferase 1 OS=Homo sapiens GN=EEF1AKMT1 PE=1 SV=1	1.14421	0.194348	0.0117488	19	3	3	3	3	214	24.5	4.55
Q9H4A4	Aminopeptidase B OS=Homo sapiens GN=RNPEP PE=1 SV=2	1.14415	0.194278	0.647835	49	28	92	28	28	650	72.5	5.74
Q92696	Geranylgeranyl transferase type-2 subunit alpha OS=Homo sapiens GN=RABGGTA PE=1 SV=2	1.14413	0.194255	0.66199	41	22	40	22	22	567	65	5.67
Q13287	N-myc-interactor OS=Homo sapiens GN=NMI PE=1 SV=2	1.1438	0.193832	0.65328	57	16	21	16	16	307	35	5.34
Q9HCJ6	Synaptic vesicle membrane protein VAT-1 homolog-like OS=Homo sapiens GN=VAT1L PE=1 SV=2	1.14364	0.193633	0.988456	26	8	10	8	8	419	45.9	5.06
O14646	Chromodomain-helicase-DNA-binding protein 1 OS=Homo sapiens GN=CHD1 PE=1 SV=2	1.14347	0.193424	0.120816	31	49	86	38	38	1710	196.6	7.14
Q9P2T1	GMP reductase 2 OS=Homo sapiens GN=GMPR2 PE=1 SV=1	1.14338	0.19331	0.908205	46	15	37	13	15	348	37.9	7.23
O94760	N(G),N(G)-dimethylarginine dimethylaminohydrolase 1 OS=Homo sapiens GN=DDAH1 PE=1 SV=3	1.14338	0.193301	0.0461258	65	17	66	16	16	285	31.1	5.81
Q86WR7	Proline and serine-rich protein 2 OS=Homo sapiens GN=PROSER2 PE=1 SV=2	1.14336	0.193282	0.993483	35	14	19	14	14	435	45.8	7.2
Q01433	AMP deaminase 2 OS=Homo sapiens GN=AMPD2 PE=1 SV=2	1.14331	0.193211	0.834284	38	33	78	32	32	879	100.6	6.93
P68036	Ubiquitin-conjugating enzyme E2 L3 OS=Homo sapiens GN=UBE2L3 PE=1 SV=1	1.14302	0.19285	0.0540151	75	11	58	9	10	154	17.9	8.51
Q8WYL5	Protein phosphatase Slingshot homolog 1 OS=Homo sapiens GN=SSH1 PE=1 SV=2	1.14297	0.192791	0.991604	3	3	4	2	2	1049	115.4	6.25
P17535	Transcription factor jun-D OS=Homo sapiens GN=JUND PE=1 SV=3	1.14293	0.192731	0.158346	41	9	17	7	7	347	35.2	7.37
Q9BV57	1,2-dihydroxy-3-keto-5-methylthiopentene dioxygenase OS=Homo sapiens GN=ADI1 PE=1 SV=1	1.14289	0.192685	0.78064	61	10	15	10	10	179	21.5	5.68
P36969	Phospholipid hydroperoxide glutathione peroxidase, mitochondrial OS=Homo sapiens GN=GPX4 PE=1 SV=3	1.14286	0.192645	0.901788	48	10	13	10	10	197	22.2	8.37
Q9ULJ6	Zinc finger MIZ domain-containing protein 1 OS=Homo sapiens GN=ZMIZ1 PE=1 SV=3	1.14274	0.192502	0.292237	8	8	16	4	4	1067	115.4	7.46
Q96BS2	Calcineurin B homologous protein 3 OS=Homo sapiens GN=TESC PE=1 SV=3	1.14266	0.192395	0.55421	5	1	1	1	1	214	24.7	4.93
P61086	Ubiquitin-conjugating enzyme E2 K OS=Homo sapiens GN=UBE2K PE=1 SV=3	1.14254	0.192239	0.114906	59	12	52	11	11	200	22.4	5.44
P24386	Rab proteins geranylgeranyltransferase component A 1 OS=Homo sapiens GN=CHM PE=1 SV=3	1.14234	0.191996	0.241511	28	15	31	12	12	653	73.4	4.75
Q15435	Protein phosphatase 1 regulatory subunit 7 OS=Homo sapiens GN=PPP1R7 PE=1 SV=1	1.14234	0.191989	0.299148	60	23	74	23	23	360	41.5	4.91
P08133	Annexin A6 OS=Homo sapiens GN=ANXA6 PE=1 SV=3	1.14215	0.19175	0.0992491	84	60	390	60	60	673	75.8	5.6
Q9UHQ1	Nuclear prelamin A recognition factor OS=Homo sapiens GN=NARF PE=1 SV=1	1.14212	0.19172	0.337699	14	4	5	4	4	456	51.1	7.08
Q9Y2Y0	ADP-ribosylation factor-like protein 2-binding protein OS=Homo sapiens GN=ARL2BP PE=1 SV=1	1.1421	0.191691	0.851609	15	2	2	2	2	163	18.8	4.35
Q96RS6	NudC domain-containing protein 1 OS=Homo sapiens GN=NUDCD1 PE=1 SV=2	1.14196	0.191514	0.846135	50	24	93	24	24	583	66.7	5.11
P50395	Rab GDP dissociation inhibitor beta OS=Homo sapiens GN=GDI2 PE=1 SV=2	1.14194	0.191481	0.0761453	82	41	285	30	30	445	50.6	6.47
P31939	Bifunctional purine biosynthesis protein PURH OS=Homo sapiens GN=ATIC PE=1 SV=3	1.14167	0.191143	0.452164	74	42	395	41	41	592	64.6	6.71
Q96GQ7	Probable ATP-dependent RNA helicase DDX27 OS=Homo sapiens GN=DDX27 PE=1 SV=2	1.14162	0.191087	0.276719	40	35	69	35	35	796	89.8	9.28
Q06481	Amyloid-like protein 2 OS=Homo sapiens GN=APLP2 PE=1 SV=2	1.1416	0.191055	0.17628	21	15	25	13	13	763	86.9	4.79
P51690	Arylsulfatase E OS=Homo sapiens GN=ARSE PE=1 SV=2	1.14159	0.19104	0.722309	5	2	3	2	2	589	65.6	6.96
Q9H6S3	Epidermal growth factor receptor kinase substrate 8-like protein 2 OS=Homo sapiens GN=EPS8L2 PE=1 SV=2	1.14129	0.190668	0.37307	33	19	39	19	19	715	80.6	6.84
O95394	Phosphoacetylglucosamine mutase OS=Homo sapiens GN=PGM3 PE=1 SV=1	1.1411	0.19043	0.268446	43	21	56	21	21	542	59.8	6.25
Q9BUW7	UPF0184 protein C9orf16 OS=Homo sapiens GN=C9orf16 PE=1 SV=1	1.14109	0.190414	0.976955	30	2	3	2	2	83	9	4.22
O75191	Xylulose kinase OS=Homo sapiens GN=XYLB PE=1 SV=3	1.14106	0.19038	0.63559	27	11	14	11	11	536	58.3	5.86
P00918	Carbonic anhydrase 2 OS=Homo sapiens GN=CA2 PE=1 SV=2	1.14103	0.190341	0.00415766	30	6	8	6	6	260	29.2	7.4
Q70IA6	MOB kinase activator 2 OS=Homo sapiens GN=MOB2 PE=1 SV=1	1.14101	0.190307	0.939511	29	7	9	7	7	237	26.9	6.79
P61952	Guanine nucleotide-binding protein G(I)/G(S)/G(O) subunit gamma-11 OS=Homo sapiens GN=GNG11 PE=1 SV=1	1.14075	0.189987	0.755882	38	3	5	2	3	73	8.5	5.54
Q6GMV2	SET and MYND domain-containing protein 5 OS=Homo sapiens GN=SMYD5 PE=1 SV=2	1.1407	0.189915	0.0833714	19	8	15	8	8	418	47.3	5.05
Q9UBK7	Rab-like protein 2A OS=Homo sapiens GN=RABL2A PE=1 SV=1	1.14054	0.189721	0.575266	25	4	5	0	4	228	26.1	4.89
Q5JS37	NHL repeat-containing protein 3 OS=Homo sapiens GN=NHLRC3 PE=2 SV=1	1.14052	0.18969	0.989471	7	2	2	2	2	347	38.3	6.43
P54725	UV excision repair protein RAD23 homolog A OS=Homo sapiens GN=RAD23A PE=1 SV=1	1.14046	0.189619	0.389774	48	14	86	12	12	363	39.6	4.58
Q9UMY4	Sorting nexin-12 OS=Homo sapiens GN=SNX12 PE=1 SV=3	1.14035	0.189474	0.564267	51	10	30	8	8	172	19.7	7.87
Q02750	Dual specificity mitogen-activated protein kinase kinase 1 OS=Homo sapiens GN=MAP2K1 PE=1 SV=2	1.14024	0.189342	0.0741249	46	16	64	10	10	393	43.4	6.62
P61981	14-3-3 protein gamma OS=Homo sapiens GN=YWHAG PE=1 SV=2	1.13998	0.189006	0.0786506	80	25	390	18	18	247	28.3	4.89
O95453	Poly(A)-specific ribonuclease PARN OS=Homo sapiens GN=PARN PE=1 SV=1	1.13974	0.188709	0.104052	41	29	73	29	29	639	73.4	6.2
Q8TAQ2	SWI/SNF complex subunit SMARCC2 OS=Homo sapiens GN=SMARCC2 PE=1 SV=1	1.13965	0.188588	0.0974442	43	50	138	40	40	1214	132.8	5.69
Q8NB15	Zinc finger protein 511 OS=Homo sapiens GN=ZNF511 PE=1 SV=1	1.13965	0.188588	0.443615	28	5	6	5	5	262	29.4	6.79
Q9NQ86	E3 ubiquitin-protein ligase TRIM36 OS=Homo sapiens GN=TRIM36 PE=1 SV=2	1.1395	0.188399	0.0187355	10	7	7	7	7	728	83	6.11
O43345	Zinc finger protein 208 OS=Homo sapiens GN=ZNF208 PE=2 SV=2	1.13948	0.188377	0.482486	16	5	10	0	1	1280	147.4	9.01
Q8NBF2	NHL repeat-containing protein 2 OS=Homo sapiens GN=NHLRC2 PE=1 SV=1	1.13929	0.188132	0.419832	40	22	45	22	22	726	79.4	5.55
P61586	Transforming protein RhoA OS=Homo sapiens GN=RHOA PE=1 SV=1	1.13921	0.18803	0.0764048	72	12	111	4	4	193	21.8	6.1
Q5QP82	DDB1- and CUL4-associated factor 10 OS=Homo sapiens GN=DCAF10 PE=1 SV=1	1.13917	0.18798	0.976561	5	2	2	2	2	559	60.5	7.5
Q16584	Mitogen-activated protein kinase kinase kinase 11 OS=Homo sapiens GN=MAP3K11 PE=1 SV=1	1.13899	0.187756	0.515378	10	6	6	6	6	847	92.6	8.12
Q9BWD1	Acetyl-CoA acetyltransferase, cytosolic OS=Homo sapiens GN=ACAT2 PE=1 SV=2	1.13887	0.187603	0.878351	76	21	102	20	20	397	41.3	6.92
Q96AZ6	Interferon-stimulated gene 20 kDa protein OS=Homo sapiens GN=ISG20 PE=1 SV=2	1.13863	0.187299	0.990198	28	5	6	5	5	181	20.4	8.92
Q9H8M7	Ubiquitin carboxyl-terminal hydrolase MINDY-3 OS=Homo sapiens GN=MINDY3 PE=1 SV=1	1.13861	0.187269	0.273486	19	6	13	6	6	445	49.7	4.77
Q9Y3E7	Charged multivesicular body protein 3 OS=Homo sapiens GN=CHMP3 PE=1 SV=3	1.13852	0.187154	0.0445948	34	9	14	9	9	222	25.1	5.12
P30414	NK-tumor recognition protein OS=Homo sapiens GN=NKTR PE=1 SV=2	1.13839	0.187001	0.922173	14	18	28	18	18	1462	165.6	9.99
Q96KB5	Lymphokine-activated killer T-cell-originated protein kinase OS=Homo sapiens GN=PBK PE=1 SV=3	1.13819	0.186746	0.580512	67	20	66	20	20	322	36.1	5.12
P30085	UMP-CMP kinase OS=Homo sapiens GN=CMPK1 PE=1 SV=3	1.13816	0.186702	0.0593382	52	9	49	9	9	196	22.2	5.57
Q7Z406	Myosin-14 OS=Homo sapiens GN=MYH14 PE=1 SV=2	1.13789	0.186355	0.972776	10	23	137	6	6	1995	227.7	5.6
Q15468	SCL-interrupting locus protein OS=Homo sapiens GN=STIL PE=1 SV=2	1.13787	0.186342	0.980048	1	1	1	1	1	1287	142.9	6.46
Q86YL5	Testis development-related protein OS=Homo sapiens GN=TDRP PE=1 SV=2	1.13765	0.186055	0.414438	35	4	5	4	4	185	20.4	6.01
Q9BSU1	UPF0183 protein C16orf70 OS=Homo sapiens GN=C16orf70 PE=1 SV=1	1.13764	0.186045	0.592119	9	3	3	3	3	422	47.5	7.72
O75529	TAF5-like RNA polymerase II p300/CBP-associated factor-associated factor 65 kDa subunit 5L OS=Homo sapiens GN=TAF5L PE=1 SV=1	1.1376	0.185995	0.999925	8	4	7	4	4	589	66.1	5.88
P98160	Basement membrane-specific heparan sulfate proteoglycan core protein OS=Homo sapiens GN=HSPG2 PE=1 SV=4	1.1375	0.185867	0.481257	1	4	4	4	4	4391	468.5	6.51
Q08209	Serine/threonine-protein phosphatase 2B catalytic subunit alpha isoform OS=Homo sapiens GN=PPP3CA PE=1 SV=1	1.13744	0.185788	0.0831226	31	16	80	9	9	521	58.7	5.86
O60911	Cathepsin L2 OS=Homo sapiens GN=CTSV PE=1 SV=2	1.13735	0.18567	0.000643127	11	4	8	3	3	334	37.3	8.76
Q9HA64	Ketosamine-3-kinase OS=Homo sapiens GN=FN3KRP PE=1 SV=2	1.13734	0.18566	0.303284	30	11	19	10	10	309	34.4	7.33
Q9BV19	Uncharacterized protein C1orf50 OS=Homo sapiens GN=C1orf50 PE=1 SV=2	1.13731	0.185629	0.487897	13	2	2	2	2	199	21.9	5.88
O60739	Eukaryotic translation initiation factor 1b OS=Homo sapiens GN=EIF1B PE=1 SV=2	1.13697	0.185196	0.148405	78	10	64	2	2	113	12.8	7.37
Q7Z3E5	LisH domain-containing protein ARMC9 OS=Homo sapiens GN=ARMC9 PE=1 SV=2	1.13695	0.185174	0.823349	16	14	16	13	14	817	91.7	6.2
Q9NQW7	Xaa-Pro aminopeptidase 1 OS=Homo sapiens GN=XPNPEP1 PE=1 SV=3	1.13689	0.185091	0.201354	52	25	73	24	24	623	69.9	5.67
Q16222	UDP-N-acetylhexosamine pyrophosphorylase OS=Homo sapiens GN=UAP1 PE=1 SV=3	1.13659	0.184717	0.686637	58	34	209	32	32	522	58.7	6.33
P06744	Glucose-6-phosphate isomerase OS=Homo sapiens GN=GPI PE=1 SV=4	1.13645	0.184537	0.152248	54	29	316	28	28	558	63.1	8.32
P17174	Aspartate aminotransferase, cytoplasmic OS=Homo sapiens GN=GOT1 PE=1 SV=3	1.13636	0.184414	0.512729	71	23	127	23	23	413	46.2	7.01
Q9UPY6	Wiskott-Aldrich syndrome protein family member 3 OS=Homo sapiens GN=WASF3 PE=1 SV=2	1.13633	0.184376	0.0167244	8	4	7	2	2	502	55.3	6.43
P41226	Ubiquitin-like modifier-activating enzyme 7 OS=Homo sapiens GN=UBA7 PE=1 SV=2	1.13628	0.184314	0.406955	5	4	5	4	4	1012	111.6	6.04
Q03426	Mevalonate kinase OS=Homo sapiens GN=MVK PE=1 SV=1	1.13627	0.184307	0.782999	42	13	21	13	13	396	42.4	6.46
P27707	Deoxycytidine kinase OS=Homo sapiens GN=DCK PE=1 SV=1	1.136	0.183967	0.0877815	50	12	29	11	11	260	30.5	5.21
Q5TH69	Brefeldin A-inhibited guanine nucleotide-exchange protein 3 OS=Homo sapiens GN=ARFGEF3 PE=1 SV=3	1.13583	0.183744	0.943843	1	3	3	2	2	2177	240.5	5.82
P37837	Transaldolase OS=Homo sapiens GN=TALDO1 PE=1 SV=2	1.13574	0.183635	0.413937	51	22	119	22	22	337	37.5	6.81
Q5THJ4	Vacuolar protein sorting-associated protein 13D OS=Homo sapiens GN=VPS13D PE=1 SV=2	1.1357	0.183577	0.788211	3	13	13	12	13	4388	491.6	6.58
Q8WVJ2	NudC domain-containing protein 2 OS=Homo sapiens GN=NUDCD2 PE=1 SV=1	1.13568	0.183551	0.101621	31	4	9	4	4	157	17.7	5.07
Q7L099	Protein RUFY3 OS=Homo sapiens GN=RUFY3 PE=1 SV=1	1.13565	0.183519	0.278728	17	7	9	6	6	469	52.9	5.49
Q9UNI6	Dual specificity protein phosphatase 12 OS=Homo sapiens GN=DUSP12 PE=1 SV=1	1.13564	0.183506	0.517548	37	11	15	11	11	340	37.7	6.84
Q15052	Rho guanine nucleotide exchange factor 6 OS=Homo sapiens GN=ARHGEF6 PE=1 SV=2	1.13564	0.183506	0.865404	9	8	9	5	5	776	87.4	6.05
Q9HB21	Pleckstrin homology domain-containing family A member 1 OS=Homo sapiens GN=PLEKHA1 PE=1 SV=2	1.13563	0.183498	0.869878	12	4	5	4	4	404	45.5	8.56
Q06124	Tyrosine-protein phosphatase non-receptor type 11 OS=Homo sapiens GN=PTPN11 PE=1 SV=2	1.13552	0.183351	0.131536	75	41	125	40	40	597	68.4	7.3
Q6P1Q9	Methyltransferase-like protein 2B OS=Homo sapiens GN=METTL2B PE=1 SV=3	1.13549	0.183319	0.718342	41	17	34	5	5	378	43.4	5.86
O75874	Isocitrate dehydrogenase [NADP] cytoplasmic OS=Homo sapiens GN=IDH1 PE=1 SV=2	1.13548	0.183297	0.0472441	67	30	146	27	27	414	46.6	7.01
P55327	Tumor protein D52 OS=Homo sapiens GN=TPD52 PE=1 SV=2	1.13532	0.1831	0.068132	45	7	18	7	7	224	24.3	4.83
Q86U86	Protein polybromo-1 OS=Homo sapiens GN=PBRM1 PE=1 SV=1	1.13531	0.183087	0.0016463	37	56	97	56	56	1689	192.8	6.89
Q9UI30	Multifunctional methyltransferase subunit TRM112-like protein OS=Homo sapiens GN=TRMT112 PE=1 SV=1	1.13525	0.183006	0.0310127	78	7	37	7	7	125	14.2	5.26
Q9NRH2	SNF-related serine/threonine-protein kinase OS=Homo sapiens GN=SNRK PE=1 SV=2	1.13521	0.182957	0.584845	7	2	2	2	2	765	84.2	7.06
P49247	Ribose-5-phosphate isomerase OS=Homo sapiens GN=RPIA PE=1 SV=3	1.1352	0.182952	0.437174	54	14	36	14	14	311	33.2	8.54
Q8N4P3	Guanosine-3',5'-bis(diphosphate) 3'-pyrophosphohydrolase MESH1 OS=Homo sapiens GN=HDDC3 PE=1 SV=3	1.13507	0.182775	0.601756	40	7	9	7	7	179	20.3	6.74
Q9Y575	Ankyrin repeat and SOCS box protein 3 OS=Homo sapiens GN=ASB3 PE=1 SV=1	1.135	0.182697	0.419687	6	3	3	3	3	518	57.7	6.27
Q9Y5Y2	Cytosolic Fe-S cluster assembly factor NUBP2 OS=Homo sapiens GN=NUBP2 PE=1 SV=1	1.13494	0.182618	0.291098	38	9	17	9	9	271	28.8	5.83
Q99551	Transcription termination factor 1, mitochondrial OS=Homo sapiens GN=MTERF1 PE=1 SV=1	1.13485	0.182506	0.997655	12	4	4	4	4	399	45.7	9.42
Q13572	Inositol-tetrakisphosphate 1-kinase OS=Homo sapiens GN=ITPK1 PE=1 SV=2	1.13474	0.182363	0.0313498	22	7	9	7	7	414	45.6	6.16
Q9NQX3	Gephyrin OS=Homo sapiens GN=GPHN PE=1 SV=1	1.13457	0.182151	0.362502	40	25	53	25	25	736	79.7	5.43
P05161	Ubiquitin-like protein ISG15 OS=Homo sapiens GN=ISG15 PE=1 SV=5	1.1345	0.182052	0.161105	35	5	6	5	5	165	17.9	7.44
Q16342	Programmed cell death protein 2 OS=Homo sapiens GN=PDCD2 PE=1 SV=2	1.13437	0.181893	0.0454179	20	7	21	7	7	344	38.6	5.38
P41161	ETS translocation variant 5 OS=Homo sapiens GN=ETV5 PE=1 SV=1	1.13432	0.181827	0.866151	10	3	4	2	3	510	57.8	5.69
Q9BQE3	Tubulin alpha-1C chain OS=Homo sapiens GN=TUBA1C PE=1 SV=1	1.13432	0.181823	0.0625826	84	34	978	4	4	449	49.9	5.1
Q03154	Aminoacylase-1 OS=Homo sapiens GN=ACY1 PE=1 SV=1	1.13422	0.181706	0.728366	45	14	43	14	14	408	45.9	6.18
Q8NEZ5	F-box only protein 22 OS=Homo sapiens GN=FBXO22 PE=1 SV=1	1.13414	0.181602	0.670625	39	13	28	13	13	403	44.5	7.03
P08397	Porphobilinogen deaminase OS=Homo sapiens GN=HMBS PE=1 SV=2	1.13407	0.181505	0.0727742	44	15	35	15	15	361	39.3	7.18
O00154	Cytosolic acyl coenzyme A thioester hydrolase OS=Homo sapiens GN=ACOT7 PE=1 SV=3	1.13393	0.181335	0.31638	63	23	132	21	23	380	41.8	8.54
Q8N335	Glycerol-3-phosphate dehydrogenase 1-like protein OS=Homo sapiens GN=GPD1L PE=1 SV=1	1.13347	0.180747	0.606076	44	17	30	15	17	351	38.4	7.02
O15211	Ral guanine nucleotide dissociation stimulator-like 2 OS=Homo sapiens GN=RGL2 PE=1 SV=1	1.13336	0.180601	0.514594	9	5	6	4	5	777	83.5	6.18
Q13601	KRR1 small subunit processome component homolog OS=Homo sapiens GN=KRR1 PE=1 SV=4	1.13323	0.180441	0.0210784	54	22	41	21	21	381	43.6	9.77
P12955	Xaa-Pro dipeptidase OS=Homo sapiens GN=PEPD PE=1 SV=3	1.13317	0.180368	0.458173	50	21	74	21	21	493	54.5	6
Q14692	Ribosome biogenesis protein BMS1 homolog OS=Homo sapiens GN=BMS1 PE=1 SV=1	1.13312	0.180297	0.0717752	30	35	63	35	35	1282	145.7	6.44
P62258	14-3-3 protein epsilon OS=Homo sapiens GN=YWHAE PE=1 SV=1	1.13311	0.18029	0.179168	80	27	542	24	24	255	29.2	4.74
Q86XN8	RNA-binding protein MEX3D OS=Homo sapiens GN=MEX3D PE=1 SV=3	1.13307	0.180231	0.0519825	12	5	5	4	4	651	64.8	5.35
O96033	Molybdopterin synthase sulfur carrier subunit OS=Homo sapiens GN=MOCS2 PE=1 SV=1	1.13292	0.180051	0.367583	31	3	10	3	3	88	9.7	4.72
P10636	Microtubule-associated protein tau OS=Homo sapiens GN=MAPT PE=1 SV=5	1.13289	0.180014	0.595687	4	2	2	2	2	758	78.9	6.71
P53804	E3 ubiquitin-protein ligase TTC3 OS=Homo sapiens GN=TTC3 PE=1 SV=2	1.13286	0.179974	0.453406	2	5	6	4	4	2025	229.7	7.52
Q8WUQ7	Cactin OS=Homo sapiens GN=CACTIN PE=1 SV=3	1.13278	0.179863	0.154532	16	10	16	10	10	758	88.6	9.14
Q9UNP9	Peptidyl-prolyl cis-trans isomerase E OS=Homo sapiens GN=PPIE PE=1 SV=1	1.13277	0.179852	0.133745	57	14	33	13	13	301	33.4	5.6
Q6V1X1	Dipeptidyl peptidase 8 OS=Homo sapiens GN=DPP8 PE=1 SV=1	1.13276	0.179838	0.55224	10	8	11	8	8	898	103.3	5.8
Q9UKK9	ADP-sugar pyrophosphatase OS=Homo sapiens GN=NUDT5 PE=1 SV=1	1.13268	0.179736	0.000189376	67	12	109	12	12	219	24.3	4.94
Q99848	Probable rRNA-processing protein EBP2 OS=Homo sapiens GN=EBNA1BP2 PE=1 SV=2	1.13264	0.179688	0.0272047	53	18	45	18	18	306	34.8	10.1
Q01813	ATP-dependent 6-phosphofructokinase, platelet type OS=Homo sapiens GN=PFKP PE=1 SV=2	1.13262	0.179669	0.313174	62	45	329	40	40	784	85.5	7.55
Q66K14	TBC1 domain family member 9B OS=Homo sapiens GN=TBC1D9B PE=1 SV=3	1.13245	0.179449	0.0835045	26	28	52	23	23	1250	140.4	5.25
Q96B97	SH3 domain-containing kinase-binding protein 1 OS=Homo sapiens GN=SH3KBP1 PE=1 SV=2	1.13242	0.17941	0.919741	47	34	148	34	34	665	73.1	6.62
P78560	Death domain-containing protein CRADD OS=Homo sapiens GN=CRADD PE=1 SV=1	1.1324	0.179382	0.63338	10	2	3	2	2	199	22.7	6.8
P34949	Mannose-6-phosphate isomerase OS=Homo sapiens GN=MPI PE=1 SV=2	1.13235	0.17932	0.103335	36	11	28	11	11	423	46.6	5.95
Q9H8S9	MOB kinase activator 1A OS=Homo sapiens GN=MOB1A PE=1 SV=4	1.13229	0.179242	0.465525	32	8	21	1	8	216	25.1	6.95
Q9BTE6	Alanyl-tRNA editing protein Aarsd1 OS=Homo sapiens GN=AARSD1 PE=1 SV=2	1.13227	0.179217	0.0448255	52	18	37	18	18	412	45.5	6.42
Q9Y296	Trafficking protein particle complex subunit 4 OS=Homo sapiens GN=TRAPPC4 PE=1 SV=1	1.13223	0.179167	0.112261	58	11	20	11	11	219	24.3	6.21
O15061	Synemin OS=Homo sapiens GN=SYNM PE=1 SV=2	1.13217	0.179088	0.962857	2	4	5	4	4	1565	172.7	5.16
Q6ZWL3	Cytochrome P450 4V2 OS=Homo sapiens GN=CYP4V2 PE=1 SV=2	1.13212	0.179028	0.944742	4	2	2	2	2	525	60.7	7.5
P81408	Protein FAM189B OS=Homo sapiens GN=FAM189B PE=1 SV=2	1.13176	0.178568	0.074469	5	2	2	2	2	668	71.3	8.46
Q9NV35	Nucleotide triphosphate diphosphatase NUDT15 OS=Homo sapiens GN=NUDT15 PE=1 SV=1	1.1317	0.178488	0.607231	32	4	9	4	4	164	18.6	6.14
P35398	Nuclear receptor ROR-alpha OS=Homo sapiens GN=RORA PE=1 SV=2	1.1316	0.17837	0.895747	2	2	9	2	2	523	58.9	6.74
Q9Y5X3	Sorting nexin-5 OS=Homo sapiens GN=SNX5 PE=1 SV=1	1.1316	0.178366	0.367342	60	24	68	21	21	404	46.8	6.76
Q8N1Q1	Carbonic anhydrase 13 OS=Homo sapiens GN=CA13 PE=1 SV=1	1.13157	0.178332	0.113634	24	6	6	6	6	262	29.4	6.96
Q07960	Rho GTPase-activating protein 1 OS=Homo sapiens GN=ARHGAP1 PE=1 SV=1	1.13157	0.17833	0.13852	52	20	84	20	20	439	50.4	6.29
P13639	Elongation factor 2 OS=Homo sapiens GN=EEF2 PE=1 SV=4	1.13124	0.177903	0.0776776	74	66	1301	64	64	858	95.3	6.83
Q15404	Ras suppressor protein 1 OS=Homo sapiens GN=RSU1 PE=1 SV=3	1.1312	0.177854	0.125892	47	15	70	15	15	277	31.5	8.65
Q00653	Nuclear factor NF-kappa-B p100 subunit OS=Homo sapiens GN=NFKB2 PE=1 SV=4	1.13113	0.17776	0.710433	41	31	47	29	29	900	96.7	6.25
Q8WX93	Palladin OS=Homo sapiens GN=PALLD PE=1 SV=3	1.13108	0.177702	0.0157417	30	28	183	27	27	1383	150.5	7.09
O95361	Tripartite motif-containing protein 16 OS=Homo sapiens GN=TRIM16 PE=1 SV=3	1.13108	0.177701	0.941227	37	14	24	12	13	564	63.9	5.49
Q86W33	Transmembrane protein adipocyte-associated 1 OS=Homo sapiens GN=TPRA1 PE=2 SV=1	1.13097	0.177565	0.325105	8	2	2	2	2	373	41	6.06
P56537	Eukaryotic translation initiation factor 6 OS=Homo sapiens GN=EIF6 PE=1 SV=1	1.13083	0.177383	0.0236454	60	9	97	9	9	245	26.6	4.68
P48147	Prolyl endopeptidase OS=Homo sapiens GN=PREP PE=1 SV=2	1.13071	0.177234	0.18602	73	43	116	43	43	710	80.6	5.86
P49407	Beta-arrestin-1 OS=Homo sapiens GN=ARRB1 PE=1 SV=2	1.13067	0.177175	0.86965	30	11	20	10	10	418	47	6.2
P33897	ATP-binding cassette sub-family D member 1 OS=Homo sapiens GN=ABCD1 PE=1 SV=2	1.13053	0.176996	0.874587	8	5	6	4	4	745	82.9	8.95
O43633	Charged multivesicular body protein 2a OS=Homo sapiens GN=CHMP2A PE=1 SV=1	1.1305	0.176957	0.929523	41	12	34	9	10	222	25.1	5.97
Q12980	GATOR complex protein NPRL3 OS=Homo sapiens GN=NPRL3 PE=1 SV=1	1.13049	0.176945	0.945653	21	9	21	9	9	569	63.6	6.98
P21399	Cytoplasmic aconitate hydratase OS=Homo sapiens GN=ACO1 PE=1 SV=3	1.13028	0.176683	0.816283	51	44	100	44	44	889	98.3	6.68
Q9UBB6	Neurochondrin OS=Homo sapiens GN=NCDN PE=1 SV=1	1.13022	0.176597	0.877137	37	22	46	22	22	729	78.8	5.48
P20073	Annexin A7 OS=Homo sapiens GN=ANXA7 PE=1 SV=3	1.13012	0.176474	0.0542818	37	19	88	19	19	488	52.7	5.68
Q96DZ7	Transmembrane 4 L6 family member 19 OS=Homo sapiens GN=TM4SF19 PE=2 SV=2	1.13004	0.176369	0.935062	8	2	3	2	2	209	22.4	8.48
Q15181	Inorganic pyrophosphatase OS=Homo sapiens GN=PPA1 PE=1 SV=2	1.12994	0.176244	0.0303769	87	25	176	24	24	289	32.6	5.86
P78368	Casein kinase I isoform gamma-2 OS=Homo sapiens GN=CSNK1G2 PE=1 SV=1	1.12991	0.176206	0.959584	29	13	19	3	3	415	47.4	9.06
O00408	cGMP-dependent 3',5'-cyclic phosphodiesterase OS=Homo sapiens GN=PDE2A PE=1 SV=1	1.12981	0.176078	0.808743	13	9	10	9	9	941	105.6	5.41
O43865	S-adenosylhomocysteine hydrolase-like protein 1 OS=Homo sapiens GN=AHCYL1 PE=1 SV=2	1.12977	0.176024	0.278403	47	26	85	13	13	530	58.9	6.89
Q99426	Tubulin-folding cofactor B OS=Homo sapiens GN=TBCB PE=1 SV=2	1.12971	0.175952	0.198699	59	13	50	13	13	244	27.3	5.15
Q7Z6M1	Rab9 effector protein with kelch motifs OS=Homo sapiens GN=RABEPK PE=1 SV=1	1.12951	0.175698	0.646872	51	13	19	13	13	372	40.5	6.25
Q9Y3D8	Adenylate kinase isoenzyme 6 OS=Homo sapiens GN=AK6 PE=1 SV=1	1.12934	0.175481	0.129889	53	7	17	7	7	172	20	4.58
Q9HAC7	Succinate--hydroxymethylglutarate CoA-transferase OS=Homo sapiens GN=SUGCT PE=1 SV=2	1.12926	0.175374	0.999668	7	3	3	3	3	445	48.4	8.35
P21283	V-type proton ATPase subunit C 1 OS=Homo sapiens GN=ATP6V1C1 PE=1 SV=4	1.12917	0.175263	0.653434	52	24	73	23	24	382	43.9	7.46
P00390	Glutathione reductase, mitochondrial OS=Homo sapiens GN=GSR PE=1 SV=2	1.12916	0.175249	0.919675	49	18	60	18	18	522	56.2	8.5
Q9BYT3	Serine/threonine-protein kinase 33 OS=Homo sapiens GN=STK33 PE=1 SV=1	1.12894	0.174967	0.595643	27	14	16	14	14	514	57.8	7.03
Q8N9V3	WD repeat, SAM and U-box domain-containing protein 1 OS=Homo sapiens GN=WDSUB1 PE=1 SV=3	1.1289	0.174917	0.376035	27	10	16	10	10	476	52.8	6.37
Q5T013	Putative hydroxypyruvate isomerase OS=Homo sapiens GN=HYI PE=1 SV=2	1.12887	0.174877	0.852902	16	3	5	3	3	277	30.4	5.5
P16455	Methylated-DNA--protein-cysteine methyltransferase OS=Homo sapiens GN=MGMT PE=1 SV=1	1.12849	0.174395	0.85489	38	6	9	6	6	207	21.6	8.1
P48059	LIM and senescent cell antigen-like-containing domain protein 1 OS=Homo sapiens GN=LIMS1 PE=1 SV=4	1.12836	0.174226	0.318856	52	17	50	12	17	325	37.2	8.05
P49023	Paxillin OS=Homo sapiens GN=PXN PE=1 SV=3	1.12835	0.174214	0.497181	61	29	197	29	29	591	64.5	6.19
Q9UL46	Proteasome activator complex subunit 2 OS=Homo sapiens GN=PSME2 PE=1 SV=4	1.12828	0.174123	0.688503	64	16	64	16	16	239	27.4	5.73
Q96EP0	E3 ubiquitin-protein ligase RNF31 OS=Homo sapiens GN=RNF31 PE=1 SV=1	1.12821	0.174041	0.728219	25	22	33	22	22	1072	119.6	6.57
Q9BV20	Methylthioribose-1-phosphate isomerase OS=Homo sapiens GN=MRI1 PE=1 SV=1	1.12805	0.173827	0.30784	56	17	47	17	17	369	39.1	6.3
Q14376	UDP-glucose 4-epimerase OS=Homo sapiens GN=GALE PE=1 SV=2	1.12802	0.173788	0.11005	66	17	65	17	17	348	38.3	6.73
O96017	Serine/threonine-protein kinase Chk2 OS=Homo sapiens GN=CHEK2 PE=1 SV=1	1.12778	0.173488	0.726829	23	11	16	10	11	543	60.9	5.91
Q9NUJ3	T-complex protein 11-like protein 1 OS=Homo sapiens GN=TCP11L1 PE=1 SV=1	1.12776	0.173462	0.446009	19	8	9	8	8	509	57	5.59
P68104	Elongation factor 1-alpha 1 OS=Homo sapiens GN=EEF1A1 PE=1 SV=1	1.12766	0.173335	0.096286	80	32	1191	1	19	462	50.1	9.01
O60927	Protein phosphatase 1 regulatory subunit 11 OS=Homo sapiens GN=PPP1R11 PE=1 SV=1	1.12761	0.173272	0.279939	60	5	15	5	5	126	13.9	7.01
P49137	MAP kinase-activated protein kinase 2 OS=Homo sapiens GN=MAPKAPK2 PE=1 SV=1	1.1276	0.173256	0.366708	40	17	32	15	15	400	45.5	8.68
P13693	Translationally-controlled tumor protein OS=Homo sapiens GN=TPT1 PE=1 SV=1	1.12759	0.173245	0.0669606	62	11	110	7	11	172	19.6	4.93
Q13509	Tubulin beta-3 chain OS=Homo sapiens GN=TUBB3 PE=1 SV=2	1.12737	0.172958	0.344798	73	30	1061	9	9	450	50.4	4.93
P43357	Melanoma-associated antigen 3 OS=Homo sapiens GN=MAGEA3 PE=1 SV=1	1.12721	0.172762	0.911678	31	9	24	3	3	314	34.7	4.59
Q16774	Guanylate kinase OS=Homo sapiens GN=GUK1 PE=1 SV=2	1.12711	0.172629	0.449661	36	7	9	7	7	197	21.7	6.55
Q9Y613	FH1/FH2 domain-containing protein 1 OS=Homo sapiens GN=FHOD1 PE=1 SV=3	1.12706	0.172565	0.715789	44	43	103	42	42	1164	126.5	6.39
Q5TFE4	5'-nucleotidase domain-containing protein 1 OS=Homo sapiens GN=NT5DC1 PE=1 SV=1	1.12703	0.172522	0.154333	48	19	63	19	19	455	51.8	6.35
O60343	TBC1 domain family member 4 OS=Homo sapiens GN=TBC1D4 PE=1 SV=2	1.12699	0.172477	0.683452	30	32	55	31	31	1298	146.5	7.01
Q0VDG4	Secernin-3 OS=Homo sapiens GN=SCRN3 PE=1 SV=1	1.12695	0.172421	0.283621	24	9	21	9	9	424	48.5	5.55
O60493	Sorting nexin-3 OS=Homo sapiens GN=SNX3 PE=1 SV=3	1.12668	0.172083	0.349497	78	15	47	13	13	162	18.8	8.66
Q12982	BCL2/adenovirus E1B 19 kDa protein-interacting protein 2 OS=Homo sapiens GN=BNIP2 PE=1 SV=1	1.12667	0.172067	0.21929	22	7	7	5	6	314	36	4.81
Q6UWE0	E3 ubiquitin-protein ligase LRSAM1 OS=Homo sapiens GN=LRSAM1 PE=1 SV=1	1.12662	0.172003	0.57526	42	30	44	28	30	723	83.5	5.94
Q53GG5	PDZ and LIM domain protein 3 OS=Homo sapiens GN=PDLIM3 PE=1 SV=1	1.12661	0.171994	0.521423	26	7	12	7	7	364	39.2	6.89
P53384	Cytosolic Fe-S cluster assembly factor NUBP1 OS=Homo sapiens GN=NUBP1 PE=1 SV=2	1.12629	0.17158	0.486405	40	10	24	10	10	320	34.5	5.33
Q9UIF9	Bromodomain adjacent to zinc finger domain protein 2A OS=Homo sapiens GN=BAZ2A PE=1 SV=4	1.12623	0.171506	0.596557	29	44	74	43	44	1905	211.1	6.64
Q9BRF8	Serine/threonine-protein phosphatase CPPED1 OS=Homo sapiens GN=CPPED1 PE=1 SV=3	1.12614	0.171389	0.41879	50	13	48	13	13	314	35.5	6.2
Q9H993	Protein-glutamate O-methyltransferase OS=Homo sapiens GN=ARMT1 PE=1 SV=1	1.12593	0.171112	0.265177	24	11	20	11	11	441	51.1	5.76
P35573	Glycogen debranching enzyme OS=Homo sapiens GN=AGL PE=1 SV=3	1.12581	0.170957	0.0215132	17	26	27	26	26	1532	174.7	6.76
Q9H0W9	Ester hydrolase C11orf54 OS=Homo sapiens GN=C11orf54 PE=1 SV=1	1.12569	0.170809	0.353254	23	6	8	6	6	315	35.1	6.7
P53041	Serine/threonine-protein phosphatase 5 OS=Homo sapiens GN=PPP5C PE=1 SV=1	1.12558	0.17067	0.100682	58	30	104	28	29	499	56.8	6.28
Q16831	Uridine phosphorylase 1 OS=Homo sapiens GN=UPP1 PE=1 SV=1	1.12558	0.170666	0.0858958	25	7	8	7	7	310	33.9	7.88
O95433	Activator of 90 kDa heat shock protein ATPase homolog 1 OS=Homo sapiens GN=AHSA1 PE=1 SV=1	1.1254	0.170441	0.186391	75	22	185	22	22	338	38.3	5.53
Q8N9R8	Protein SCAI OS=Homo sapiens GN=SCAI PE=1 SV=2	1.1254	0.170436	0.7515	8	5	6	5	5	606	70.4	8.6
Q8IX04	Ubiquitin-conjugating enzyme E2 variant 3 OS=Homo sapiens GN=UEVLD PE=1 SV=2	1.12519	0.170173	0.202435	22	11	20	10	10	471	52.2	7.09
Q04864	Proto-oncogene c-Rel OS=Homo sapiens GN=REL PE=1 SV=1	1.12502	0.169953	0.436391	6	4	5	2	2	619	68.5	5.86
P21580	Tumor necrosis factor alpha-induced protein 3 OS=Homo sapiens GN=TNFAIP3 PE=1 SV=1	1.125	0.169925	0.711463	4	3	3	3	3	790	89.6	8.22
Q9NR45	Sialic acid synthase OS=Homo sapiens GN=NANS PE=1 SV=2	1.12491	0.169806	0.0235026	53	16	75	16	16	359	40.3	6.74
Q15121	Astrocytic phosphoprotein PEA-15 OS=Homo sapiens GN=PEA15 PE=1 SV=2	1.1248	0.169669	0.0838631	65	9	37	9	9	130	15	5.02
Q9NVS9	Pyridoxine-5'-phosphate oxidase OS=Homo sapiens GN=PNPO PE=1 SV=1	1.12473	0.169579	0.0516077	39	9	26	9	9	261	30	7.06
Q13163	Dual specificity mitogen-activated protein kinase kinase 5 OS=Homo sapiens GN=MAP2K5 PE=1 SV=2	1.12451	0.169294	0.607475	4	2	2	2	2	448	50.1	6.39
P10589	COUP transcription factor 1 OS=Homo sapiens GN=NR2F1 PE=1 SV=1	1.12447	0.169248	0.240756	23	9	24	1	1	423	46.1	8.25
Q7L5Y1	Mitochondrial enolase superfamily member 1 OS=Homo sapiens GN=ENOSF1 PE=1 SV=1	1.12443	0.169197	0.565222	9	3	4	3	3	443	49.8	6.48
Q9UPP1	Histone lysine demethylase PHF8 OS=Homo sapiens GN=PHF8 PE=1 SV=3	1.12442	0.169183	0.993393	10	11	18	8	8	1060	117.8	8.72
O43617	Trafficking protein particle complex subunit 3 OS=Homo sapiens GN=TRAPPC3 PE=1 SV=1	1.12436	0.169109	0.298736	49	10	24	10	10	180	20.3	4.96
P28482	Mitogen-activated protein kinase 1 OS=Homo sapiens GN=MAPK1 PE=1 SV=3	1.12435	0.169089	0.0708774	64	21	79	15	15	360	41.4	6.98
Q6VY07	Phosphofurin acidic cluster sorting protein 1 OS=Homo sapiens GN=PACS1 PE=1 SV=2	1.12431	0.169034	0.0632266	36	29	72	28	28	963	104.8	7.74
Q9H0H3	Kelch-like protein 25 OS=Homo sapiens GN=KLHL25 PE=1 SV=1	1.12418	0.168869	0.102152	2	1	1	1	1	589	65.9	6.57
Q2TAZ0	Autophagy-related protein 2 homolog A OS=Homo sapiens GN=ATG2A PE=1 SV=3	1.12415	0.168833	0.0327954	13	18	20	15	15	1938	212.7	5.88
Q86TG7	Retrotransposon-derived protein PEG10 OS=Homo sapiens GN=PEG10 PE=1 SV=2	1.12408	0.16874	0.311145	16	11	17	11	11	708	80.1	6.39
Q13596	Sorting nexin-1 OS=Homo sapiens GN=SNX1 PE=1 SV=3	1.12404	0.168696	0.270109	49	25	92	22	22	522	59	5.15
Q9NZ71	Regulator of telomere elongation helicase 1 OS=Homo sapiens GN=RTEL1 PE=1 SV=2	1.12398	0.168616	0.687085	4	4	4	4	4	1219	133.6	8.29
P11216	Glycogen phosphorylase, brain form OS=Homo sapiens GN=PYGB PE=1 SV=5	1.12389	0.168503	0.837177	65	52	234	38	43	843	96.6	6.86
Q9BYB4	Guanine nucleotide-binding protein subunit beta-like protein 1 OS=Homo sapiens GN=GNB1L PE=1 SV=2	1.12382	0.168405	0.468462	33	8	13	8	8	327	35.6	7.97
P11388	DNA topoisomerase 2-alpha OS=Homo sapiens GN=TOP2A PE=1 SV=3	1.12379	0.168371	0.997257	25	37	51	26	26	1531	174.3	8.72
P41091	Eukaryotic translation initiation factor 2 subunit 3 OS=Homo sapiens GN=EIF2S3 PE=1 SV=3	1.12373	0.168293	0.734163	59	27	163	5	27	472	51.1	8.4
Q8WTX7	Cytosolic arginine sensor for mTORC1 subunit 1 OS=Homo sapiens GN=CASTOR1 PE=1 SV=1	1.12372	0.168281	0.839473	6	2	2	1	2	329	36.3	5.19
Q9H7B4	Histone-lysine N-methyltransferase SMYD3 OS=Homo sapiens GN=SMYD3 PE=1 SV=4	1.1237	0.16826	0.808088	24	10	17	9	9	428	49.1	7.25
P49589	Cysteine--tRNA ligase, cytoplasmic OS=Homo sapiens GN=CARS PE=1 SV=3	1.12358	0.168098	0.839377	59	45	189	45	45	748	85.4	6.76
Q13685	Angio-associated migratory cell protein OS=Homo sapiens GN=AAMP PE=1 SV=2	1.12357	0.168086	0.986766	39	14	45	14	14	434	46.7	4.42
P49354	Protein farnesyltransferase/geranylgeranyltransferase type-1 subunit alpha OS=Homo sapiens GN=FNTA PE=1 SV=1	1.12347	0.167965	0.311238	36	10	24	10	10	379	44.4	5.08
Q9HD15	Steroid receptor RNA activator 1 OS=Homo sapiens GN=SRA1 PE=1 SV=1	1.12338	0.167852	0.498418	46	10	24	9	9	236	25.7	7.03
Q5JTW2	Centrosomal protein of 78 kDa OS=Homo sapiens GN=CEP78 PE=1 SV=1	1.12337	0.167827	0.0649729	11	7	7	6	7	689	76.3	8.18
P62979	Ubiquitin-40S ribosomal protein S27a OS=Homo sapiens GN=RPS27A PE=1 SV=2	1.12333	0.167782	0.978277	74	14	380	5	5	156	18	9.64
Q8N0W3	L-fucose kinase OS=Homo sapiens GN=FUK PE=2 SV=2	1.12318	0.167593	0.949134	3	2	2	2	2	1084	117.5	6.25
Q9HCH0	Nck-associated protein 5-like OS=Homo sapiens GN=NCKAP5L PE=1 SV=2	1.12306	0.16743	0.995545	5	5	5	5	5	1330	138.9	8.13
P38606	V-type proton ATPase catalytic subunit A OS=Homo sapiens GN=ATP6V1A PE=1 SV=2	1.12301	0.167371	0.731389	65	35	158	35	35	617	68.3	5.52
Q15102	Platelet-activating factor acetylhydrolase IB subunit gamma OS=Homo sapiens GN=PAFAH1B3 PE=1 SV=1	1.123	0.16736	0.183336	63	11	34	11	11	231	25.7	6.84
P49662	Caspase-4 OS=Homo sapiens GN=CASP4 PE=1 SV=1	1.12296	0.167308	0.121093	30	11	22	11	11	377	43.2	6
Q99720	Sigma non-opioid intracellular receptor 1 OS=Homo sapiens GN=SIGMAR1 PE=1 SV=1	1.12274	0.167025	1	12	3	4	3	3	223	25.1	5.96
P84085	ADP-ribosylation factor 5 OS=Homo sapiens GN=ARF5 PE=1 SV=2	1.12268	0.166947	0.743075	56	10	88	4	4	180	20.5	6.79
Q9NVD7	Alpha-parvin OS=Homo sapiens GN=PARVA PE=1 SV=1	1.12263	0.166881	0.858828	19	6	22	4	4	372	42.2	5.95
P16591	Tyrosine-protein kinase Fer OS=Homo sapiens GN=FER PE=1 SV=2	1.12259	0.16683	0.476176	29	22	41	19	21	822	94.6	7.14
Q99807	5-demethoxyubiquinone hydroxylase, mitochondrial OS=Homo sapiens GN=COQ7 PE=1 SV=3	1.12258	0.166812	0.921927	9	2	2	2	2	217	24.3	8.59
Q96CV9	Optineurin OS=Homo sapiens GN=OPTN PE=1 SV=2	1.12256	0.166795	0.630397	43	28	46	26	26	577	65.9	5.24
Q8WUP2	Filamin-binding LIM protein 1 OS=Homo sapiens GN=FBLIM1 PE=1 SV=2	1.12245	0.16665	0.139691	43	15	34	15	15	373	40.6	6.02
P54577	Tyrosine--tRNA ligase, cytoplasmic OS=Homo sapiens GN=YARS PE=1 SV=4	1.12219	0.166315	0.244481	84	52	209	52	52	528	59.1	7.05
O15247	Chloride intracellular channel protein 2 OS=Homo sapiens GN=CLIC2 PE=1 SV=3	1.12214	0.166251	0.566013	38	6	9	6	6	247	28.3	5.59
Q9Y5A7	NEDD8 ultimate buster 1 OS=Homo sapiens GN=NUB1 PE=1 SV=2	1.12212	0.166224	0.424323	38	24	42	22	23	615	70.5	5.96
P30566	Adenylosuccinate lyase OS=Homo sapiens GN=ADSL PE=1 SV=2	1.12207	0.166168	0.694418	48	21	84	21	21	484	54.9	7.11
Q2TAA2	Isoamyl acetate-hydrolyzing esterase 1 homolog OS=Homo sapiens GN=IAH1 PE=1 SV=1	1.12206	0.166155	0.629244	17	3	5	3	3	248	27.6	5.3
Q99549	M-phase phosphoprotein 8 OS=Homo sapiens GN=MPHOSPH8 PE=1 SV=2	1.12184	0.165873	0.876824	23	16	16	16	16	860	97.1	6.06
P31949	Protein S100-A11 OS=Homo sapiens GN=S100A11 PE=1 SV=2	1.12176	0.165762	0.666179	87	8	61	8	8	105	11.7	7.12
P42574	Caspase-3 OS=Homo sapiens GN=CASP3 PE=1 SV=2	1.12176	0.16576	0.0573848	46	12	37	11	11	277	31.6	6.54
Q96FN4	Copine-2 OS=Homo sapiens GN=CPNE2 PE=1 SV=3	1.12161	0.16557	0.0533567	23	10	23	9	9	548	61.2	6.07
Q12979	Active breakpoint cluster region-related protein OS=Homo sapiens GN=ABR PE=2 SV=2	1.12157	0.165522	0.689098	39	33	71	30	30	859	97.5	6.55
P26639	Threonine--tRNA ligase, cytoplasmic OS=Homo sapiens GN=TARS PE=1 SV=3	1.1215	0.165432	0.200957	66	45	231	41	44	723	83.4	6.67
Q92922	SWI/SNF complex subunit SMARCC1 OS=Homo sapiens GN=SMARCC1 PE=1 SV=3	1.12146	0.165374	0.0192641	45	55	159	44	45	1105	122.8	5.76
P52434	DNA-directed RNA polymerases I, II, and III subunit RPABC3 OS=Homo sapiens GN=POLR2H PE=1 SV=4	1.12131	0.165185	0.317667	47	7	35	7	7	150	17.1	4.68
Q13118	Krueppel-like factor 10 OS=Homo sapiens GN=KLF10 PE=1 SV=1	1.12104	0.164835	0.422297	4	2	2	2	2	480	52.5	9.1
P49770	Translation initiation factor eIF-2B subunit beta OS=Homo sapiens GN=EIF2B2 PE=1 SV=3	1.12093	0.164701	0.0539624	46	14	52	14	14	351	39	6.16
P07311	Acylphosphatase-1 OS=Homo sapiens GN=ACYP1 PE=1 SV=2	1.12088	0.164628	0.0740676	29	3	5	3	3	99	11.3	9.31
P13284	Gamma-interferon-inducible lysosomal thiol reductase OS=Homo sapiens GN=IFI30 PE=1 SV=3	1.12087	0.164623	0.818652	4	1	1	1	1	250	27.9	4.88
Q9H079	KATNB1-like protein 1 OS=Homo sapiens GN=KATNBL1 PE=1 SV=1	1.12084	0.164586	0.498302	13	3	4	3	3	304	34.7	9.04
Q8WXX0	Dynein heavy chain 7, axonemal OS=Homo sapiens GN=DNAH7 PE=1 SV=2	1.12084	0.164582	0.275676	0	2	2	2	2	4024	460.9	6
Q9UDT6	CAP-Gly domain-containing linker protein 2 OS=Homo sapiens GN=CLIP2 PE=1 SV=1	1.12063	0.164307	0.885232	43	43	78	35	35	1046	115.8	6.73
Q99707	Methionine synthase OS=Homo sapiens GN=MTR PE=1 SV=2	1.12063	0.164306	0.654857	24	26	31	25	26	1265	140.4	5.58
O60749	Sorting nexin-2 OS=Homo sapiens GN=SNX2 PE=1 SV=2	1.12061	0.16429	0.633489	51	25	83	23	23	519	58.4	5.12
Q9BRP4	Proteasomal ATPase-associated factor 1 OS=Homo sapiens GN=PAAF1 PE=1 SV=2	1.12061	0.164282	0.416435	26	10	14	10	10	392	42.2	6.32
P22102	Trifunctional purine biosynthetic protein adenosine-3 OS=Homo sapiens GN=GART PE=1 SV=1	1.12057	0.164234	0.208258	64	59	324	59	59	1010	107.7	6.7
Q9BXW6	Oxysterol-binding protein-related protein 1 OS=Homo sapiens GN=OSBPL1A PE=1 SV=2	1.12052	0.164168	0.751555	14	12	18	12	12	950	108.4	6.38
P02794	Ferritin heavy chain OS=Homo sapiens GN=FTH1 PE=1 SV=2	1.12043	0.164053	0.998415	67	11	19	11	11	183	21.2	5.55
Q32P44	Echinoderm microtubule-associated protein-like 3 OS=Homo sapiens GN=EML3 PE=1 SV=1	1.12023	0.163799	0.612828	26	20	30	20	20	896	95.1	7.12
A6NCE7	Microtubule-associated proteins 1A/1B light chain 3 beta 2 OS=Homo sapiens GN=MAP1LC3B2 PE=2 SV=1	1.12018	0.163729	0.168167	22	3	11	0	3	125	14.6	8.68
Q9BYX7	Putative beta-actin-like protein 3 OS=Homo sapiens GN=POTEKP PE=5 SV=1	1.11982	0.163266	0.999093	22	7	347	1	1	375	42	6.33
Q15788	Nuclear receptor coactivator 1 OS=Homo sapiens GN=NCOA1 PE=1 SV=3	1.11981	0.163254	0.0512725	5	6	6	6	6	1441	156.7	6.2
P29218	Inositol monophosphatase 1 OS=Homo sapiens GN=IMPA1 PE=1 SV=1	1.1198	0.16324	0.0897446	59	16	34	16	16	277	30.2	5.26
P49591	Serine--tRNA ligase, cytoplasmic OS=Homo sapiens GN=SARS PE=1 SV=3	1.11966	0.163056	0.771687	65	30	104	30	30	514	58.7	6.43
P15531	Nucleoside diphosphate kinase A OS=Homo sapiens GN=NME1 PE=1 SV=1	1.11959	0.162972	0.335966	70	11	178	6	6	152	17.1	6.19
Q05639	Elongation factor 1-alpha 2 OS=Homo sapiens GN=EEF1A2 PE=1 SV=1	1.11946	0.162803	0.617473	77	26	649	13	13	463	50.4	9.03
Q8TDQ7	Glucosamine-6-phosphate isomerase 2 OS=Homo sapiens GN=GNPDA2 PE=1 SV=1	1.11939	0.162713	0.755957	53	10	34	6	6	276	31.1	6.95
P01859	Immunoglobulin heavy constant gamma 2 OS=Homo sapiens GN=IGHG2 PE=1 SV=2	1.11934	0.162655	0.967764	9	3	3	1	2	326	35.9	7.59
Q9UFN0	Protein NipSnap homolog 3A OS=Homo sapiens GN=NIPSNAP3A PE=1 SV=2	1.11921	0.162479	0.997952	9	3	4	1	3	247	28.4	9.16
Q15172	Serine/threonine-protein phosphatase 2A 56 kDa regulatory subunit alpha isoform OS=Homo sapiens GN=PPP2R5A PE=1 SV=1	1.11917	0.162433	0.0599086	24	11	17	8	8	486	56.2	6.71
Q86WR0	Coiled-coil domain-containing protein 25 OS=Homo sapiens GN=CCDC25 PE=1 SV=2	1.11912	0.162364	0.12945	61	12	27	12	12	208	24.5	6.8
Q5U649	Uncharacterized protein C12orf60 OS=Homo sapiens GN=C12orf60 PE=2 SV=2	1.11905	0.16228	1	4	1	1	1	1	245	27.6	7.96
P98173	Protein FAM3A OS=Homo sapiens GN=FAM3A PE=1 SV=2	1.11901	0.162217	0.266922	11	2	2	2	2	230	25.1	8.68
Q9NQR4	Omega-amidase NIT2 OS=Homo sapiens GN=NIT2 PE=1 SV=1	1.11896	0.162154	0.460918	78	20	71	20	20	276	30.6	7.21
Q96G03	Phosphoglucomutase-2 OS=Homo sapiens GN=PGM2 PE=1 SV=4	1.11891	0.162098	0.12089	52	36	139	34	34	612	68.2	6.73
P41250	Glycine--tRNA ligase OS=Homo sapiens GN=GARS PE=1 SV=3	1.11883	0.161986	0.908586	54	41	192	40	40	739	83.1	7.03
Q969G3	SWI/SNF-related matrix-associated actin-dependent regulator of chromatin subfamily E member 1 OS=Homo sapiens GN=SMARCE1 PE=1 SV=2	1.1188	0.161957	0.0383378	53	22	67	21	21	411	46.6	4.88
P12429	Annexin A3 OS=Homo sapiens GN=ANXA3 PE=1 SV=3	1.11878	0.161929	0.519367	48	16	29	16	16	323	36.4	5.92
Q969K7	Transmembrane protein 54 OS=Homo sapiens GN=TMEM54 PE=2 SV=1	1.11872	0.16185	0.00318643	10	2	2	2	2	222	23.8	7.83
Q03393	6-pyruvoyl tetrahydrobiopterin synthase OS=Homo sapiens GN=PTS PE=1 SV=1	1.11865	0.161758	0.0152167	23	3	6	3	3	145	16.4	6.68
O96019	Actin-like protein 6A OS=Homo sapiens GN=ACTL6A PE=1 SV=1	1.1185	0.161567	0.00324955	52	19	102	15	19	429	47.4	5.6
Q8IUC4	Rhophilin-2 OS=Homo sapiens GN=RHPN2 PE=1 SV=1	1.11842	0.161461	0.080822	20	13	17	9	13	686	76.9	6.8
Q9P2H3	Intraflagellar transport protein 80 homolog OS=Homo sapiens GN=IFT80 PE=1 SV=3	1.11835	0.161373	0.872273	5	4	4	4	4	777	88	7.69
O15297	Protein phosphatase 1D OS=Homo sapiens GN=PPM1D PE=1 SV=1	1.11833	0.161349	0.811034	5	3	3	3	3	605	66.6	8.94
Q96GA7	Serine dehydratase-like OS=Homo sapiens GN=SDSL PE=1 SV=1	1.11809	0.161039	0.782825	12	4	5	4	4	329	34.7	6.89
Q92664	Transcription factor IIIA OS=Homo sapiens GN=GTF3A PE=1 SV=3	1.11801	0.160936	0.884443	2	1	1	1	1	365	41.5	9.14
Q9NY61	Protein AATF OS=Homo sapiens GN=AATF PE=1 SV=1	1.11799	0.160904	0.061083	43	20	34	20	20	560	63.1	4.94
P36915	Guanine nucleotide-binding protein-like 1 OS=Homo sapiens GN=GNL1 PE=1 SV=2	1.11797	0.160887	0.218573	38	22	46	22	22	607	68.6	5.8
Q8WYN0	Cysteine protease ATG4A OS=Homo sapiens GN=ATG4A PE=1 SV=1	1.11795	0.160859	0.719252	6	1	1	1	1	398	45.3	5.05
O95989	Diphosphoinositol polyphosphate phosphohydrolase 1 OS=Homo sapiens GN=NUDT3 PE=1 SV=1	1.11792	0.160822	0.326981	49	7	15	6	6	172	19.5	6.34
Q9P299	Coatomer subunit zeta-2 OS=Homo sapiens GN=COPZ2 PE=2 SV=1	1.1179	0.16079	0.125569	14	2	2	2	2	210	23.5	5.17
Q09161	Nuclear cap-binding protein subunit 1 OS=Homo sapiens GN=NCBP1 PE=1 SV=1	1.11775	0.160599	0.846053	42	29	110	29	29	790	91.8	6.43
Q96EK6	Glucosamine 6-phosphate N-acetyltransferase OS=Homo sapiens GN=GNPNAT1 PE=1 SV=1	1.11774	0.16059	0.218705	73	11	73	11	11	184	20.7	7.99
P63241	Eukaryotic translation initiation factor 5A-1 OS=Homo sapiens GN=EIF5A PE=1 SV=2	1.11765	0.160467	0.0310389	73	13	255	3	6	154	16.8	5.24
Q9Y3P9	Rab GTPase-activating protein 1 OS=Homo sapiens GN=RABGAP1 PE=1 SV=3	1.11763	0.160442	0.796542	44	44	86	41	41	1069	121.7	5.25
Q7Z4H3	HD domain-containing protein 2 OS=Homo sapiens GN=HDDC2 PE=1 SV=1	1.11761	0.16042	0.482317	40	7	11	7	7	204	23.4	5.49
O95716	Ras-related protein Rab-3D OS=Homo sapiens GN=RAB3D PE=1 SV=1	1.11761	0.160418	0.397097	27	6	44	0	1	219	24.3	4.93
Q8NEZ3	WD repeat-containing protein 19 OS=Homo sapiens GN=WDR19 PE=1 SV=2	1.11733	0.160056	0.258479	2	3	3	3	3	1342	151.5	6.35
P55039	Developmentally-regulated GTP-binding protein 2 OS=Homo sapiens GN=DRG2 PE=1 SV=1	1.11701	0.159641	0.216653	52	18	40	17	17	364	40.7	8.88
O00423	Echinoderm microtubule-associated protein-like 1 OS=Homo sapiens GN=EML1 PE=1 SV=3	1.11698	0.159604	0.550802	14	11	13	11	11	815	89.8	7.06
Q9NQ88	Fructose-2,6-bisphosphatase TIGAR OS=Homo sapiens GN=TIGAR PE=1 SV=1	1.11697	0.159596	0.681676	54	12	32	12	12	270	30	7.69
Q14790	Caspase-8 OS=Homo sapiens GN=CASP8 PE=1 SV=1	1.11692	0.159528	0.0835641	42	18	32	18	18	479	55.4	5.1
Q5EBL4	RILP-like protein 1 OS=Homo sapiens GN=RILPL1 PE=1 SV=1	1.11689	0.159485	0.956893	26	8	11	6	6	403	47.1	5.21
Q9BY43	Charged multivesicular body protein 4a OS=Homo sapiens GN=CHMP4A PE=1 SV=3	1.11688	0.159476	0.0989555	36	9	18	8	8	222	25.1	4.7
Q9NSK0	Kinesin light chain 4 OS=Homo sapiens GN=KLC4 PE=1 SV=3	1.11679	0.159356	0.29218	36	23	50	12	15	619	68.6	6.18
Q96BW5	Phosphotriesterase-related protein OS=Homo sapiens GN=PTER PE=1 SV=1	1.11679	0.159353	0.442464	16	6	7	6	6	349	39	6.52
Q9Y696	Chloride intracellular channel protein 4 OS=Homo sapiens GN=CLIC4 PE=1 SV=4	1.11678	0.159351	0.366617	71	17	133	17	17	253	28.8	5.59
Q6PD74	Alpha- and gamma-adaptin-binding protein p34 OS=Homo sapiens GN=AAGAB PE=1 SV=1	1.11665	0.159178	0.269096	28	7	17	7	7	315	34.6	4.64
P0CAP2	DNA-directed RNA polymerase II subunit GRINL1A OS=Homo sapiens GN=POLR2M PE=1 SV=1	1.11662	0.159138	0.612045	37	8	13	2	8	368	41.7	6.39
O94979	Protein transport protein Sec31A OS=Homo sapiens GN=SEC31A PE=1 SV=3	1.11648	0.158961	0.365844	40	42	151	40	42	1220	132.9	6.89
O00418	Eukaryotic elongation factor 2 kinase OS=Homo sapiens GN=EEF2K PE=1 SV=2	1.11646	0.158935	0.948753	38	29	49	29	29	725	82.1	5.33
P51617	Interleukin-1 receptor-associated kinase 1 OS=Homo sapiens GN=IRAK1 PE=1 SV=2	1.11645	0.158913	0.523123	24	13	19	12	13	712	76.5	6.62
O94832	Unconventional myosin-Id OS=Homo sapiens GN=MYO1D PE=1 SV=2	1.11641	0.158872	0.863204	11	11	11	11	11	1006	116.1	9.39
Q14353	Guanidinoacetate N-methyltransferase OS=Homo sapiens GN=GAMT PE=1 SV=1	1.1163	0.158722	0.138976	53	7	14	7	7	236	26.3	6.14
Q2TAK8	PWWP domain-containing protein MUM1 OS=Homo sapiens GN=MUM1 PE=1 SV=3	1.11621	0.158606	0.953557	1	1	1	1	1	710	78.6	8.54
Q9Y6M1	Insulin-like growth factor 2 mRNA-binding protein 2 OS=Homo sapiens GN=IGF2BP2 PE=1 SV=2	1.1162	0.1586	0.690888	54	30	137	25	25	599	66.1	8.46
P0C0L4	Complement C4-A OS=Homo sapiens GN=C4A PE=1 SV=2	1.11613	0.158504	0.958838	3	6	7	0	6	1744	192.7	7.08
O76003	Glutaredoxin-3 OS=Homo sapiens GN=GLRX3 PE=1 SV=2	1.11607	0.158433	0.0311503	51	18	91	18	18	335	37.4	5.39
P07996	Thrombospondin-1 OS=Homo sapiens GN=THBS1 PE=1 SV=2	1.11605	0.158401	0.960962	44	43	102	41	41	1170	129.3	4.94
P12081	Histidine--tRNA ligase, cytoplasmic OS=Homo sapiens GN=HARS PE=1 SV=2	1.11604	0.158384	0.304492	49	33	117	26	26	509	57.4	5.88
O75340	Programmed cell death protein 6 OS=Homo sapiens GN=PDCD6 PE=1 SV=1	1.11602	0.158362	0.850203	49	9	42	9	9	191	21.9	5.4
Q14999	Cullin-7 OS=Homo sapiens GN=CUL7 PE=1 SV=2	1.11594	0.158256	0.55358	22	28	46	27	27	1698	191	5.87
Q9NUQ8	ATP-binding cassette sub-family F member 3 OS=Homo sapiens GN=ABCF3 PE=1 SV=2	1.11592	0.158231	0.941815	44	28	58	28	28	709	79.7	6.34
Q9ULE0	Protein WWC3 OS=Homo sapiens GN=WWC3 PE=1 SV=3	1.11591	0.158224	0.236155	3	4	7	2	2	1092	122.6	6.37
Q9BUT1	3-hydroxybutyrate dehydrogenase type 2 OS=Homo sapiens GN=BDH2 PE=1 SV=2	1.11588	0.158183	0.764445	30	6	9	6	6	245	26.7	7.65
Q15257	Serine/threonine-protein phosphatase 2A activator OS=Homo sapiens GN=PTPA PE=1 SV=3	1.11579	0.158069	0.517705	47	15	37	15	15	358	40.6	5.94
P11473	Vitamin D3 receptor OS=Homo sapiens GN=VDR PE=1 SV=1	1.11577	0.158034	0.817117	6	2	3	2	2	427	48.3	6.52
Q01415	N-acetylgalactosamine kinase OS=Homo sapiens GN=GALK2 PE=1 SV=1	1.11574	0.157998	0.504729	29	13	17	13	13	458	50.3	6.61
Q9Y6B6	GTP-binding protein SAR1b OS=Homo sapiens GN=SAR1B PE=1 SV=1	1.11572	0.157974	0.519453	37	8	42	3	3	198	22.4	6.11
Q9BT23	LIM domain-containing protein 2 OS=Homo sapiens GN=LIMD2 PE=1 SV=1	1.1157	0.157955	0.9855	38	5	11	4	4	127	14.1	9.03
Q6ZT07	TBC1 domain family member 9 OS=Homo sapiens GN=TBC1D9 PE=2 SV=2	1.11538	0.157531	0.467312	6	8	9	3	3	1266	143.1	5.31
Q06323	Proteasome activator complex subunit 1 OS=Homo sapiens GN=PSME1 PE=1 SV=1	1.11525	0.157366	0.817849	73	21	100	21	21	249	28.7	6.02
P31946	14-3-3 protein beta/alpha OS=Homo sapiens GN=YWHAB PE=1 SV=3	1.11523	0.157335	0.149819	68	17	389	7	7	246	28.1	4.83
P07602	Prosaposin OS=Homo sapiens GN=PSAP PE=1 SV=2	1.115	0.157039	0.99482	55	27	142	27	27	524	58.1	5.17
Q96RF0	Sorting nexin-18 OS=Homo sapiens GN=SNX18 PE=1 SV=2	1.11497	0.156999	0.776299	13	6	6	6	6	628	68.9	5.68
Q13114	TNF receptor-associated factor 3 OS=Homo sapiens GN=TRAF3 PE=1 SV=2	1.11489	0.156902	0.395783	6	3	5	3	3	568	64.4	7.91
Q9BTN0	Leucine-rich repeat and fibronectin type-III domain-containing protein 3 OS=Homo sapiens GN=LRFN3 PE=2 SV=1	1.1148	0.156791	0.967501	3	1	1	1	1	628	66.2	7.24
O75832	26S proteasome non-ATPase regulatory subunit 10 OS=Homo sapiens GN=PSMD10 PE=1 SV=1	1.1148	0.156779	0.19415	54	9	47	9	9	226	24.4	6.1
P61088	Ubiquitin-conjugating enzyme E2 N OS=Homo sapiens GN=UBE2N PE=1 SV=1	1.11479	0.156773	0.166103	64	11	108	4	11	152	17.1	6.57
P20742	Pregnancy zone protein OS=Homo sapiens GN=PZP PE=1 SV=4	1.11463	0.156564	0.824193	2	3	5	1	1	1482	163.8	6.38
Q7Z6B0	Coiled-coil domain-containing protein 91 OS=Homo sapiens GN=CCDC91 PE=1 SV=2	1.11462	0.156547	0.548151	41	20	30	20	20	441	49.9	5.07
P18206	Vinculin OS=Homo sapiens GN=VCL PE=1 SV=4	1.11458	0.156496	0.128558	76	91	593	91	91	1134	123.7	5.66
O95825	Quinone oxidoreductase-like protein 1 OS=Homo sapiens GN=CRYZL1 PE=1 SV=2	1.11446	0.15635	0.42095	41	12	17	12	12	349	38.7	5.78
Q9P1Z2	Calcium-binding and coiled-coil domain-containing protein 1 OS=Homo sapiens GN=CALCOCO1 PE=1 SV=2	1.11445	0.156334	0.675642	14	7	12	6	6	691	77.3	4.82
P55211	Caspase-9 OS=Homo sapiens GN=CASP9 PE=1 SV=3	1.1144	0.156263	0.201654	15	2	2	2	2	416	46.3	6.05
Q969X0	RILP-like protein 2 OS=Homo sapiens GN=RILPL2 PE=1 SV=1	1.11417	0.155968	0.59518	26	5	5	4	4	211	24	4.98
Q92785	Zinc finger protein ubi-d4 OS=Homo sapiens GN=DPF2 PE=1 SV=2	1.11413	0.15592	0.0767755	45	17	39	16	16	391	44.1	6.33
P08237	ATP-dependent 6-phosphofructokinase, muscle type OS=Homo sapiens GN=PFKM PE=1 SV=2	1.1141	0.15588	0.28081	49	33	116	30	30	780	85.1	7.99
P42336	Phosphatidylinositol 4,5-bisphosphate 3-kinase catalytic subunit alpha isoform OS=Homo sapiens GN=PIK3CA PE=1 SV=2	1.11409	0.155867	0.344278	24	22	29	21	22	1068	124.2	7.23
Q9BQ65	U6 snRNA phosphodiesterase OS=Homo sapiens GN=USB1 PE=1 SV=1	1.11408	0.155848	0.0669427	12	2	3	2	2	265	30.2	6.52
Q96KP4	Cytosolic non-specific dipeptidase OS=Homo sapiens GN=CNDP2 PE=1 SV=2	1.11394	0.155669	0.114009	51	21	70	21	21	475	52.8	5.97
Q8NCE2	Myotubularin-related protein 14 OS=Homo sapiens GN=MTMR14 PE=1 SV=2	1.11385	0.155556	0.70221	13	8	11	7	8	650	72.2	6.24
Q12765	Secernin-1 OS=Homo sapiens GN=SCRN1 PE=1 SV=2	1.11383	0.155531	0.232652	39	16	74	16	16	414	46.4	4.75
Q96BX8	MOB kinase activator 3A OS=Homo sapiens GN=MOB3A PE=1 SV=1	1.11381	0.155509	0.822254	29	6	11	5	6	217	25.4	8.63
O43847	Nardilysin OS=Homo sapiens GN=NRDC PE=1 SV=2	1.1138	0.15549	0.0765591	29	33	96	32	33	1150	131.5	5
O95372	Acyl-protein thioesterase 2 OS=Homo sapiens GN=LYPLA2 PE=1 SV=1	1.11357	0.155189	0.554033	54	11	59	11	11	231	24.7	7.23
P25685	DnaJ homolog subfamily B member 1 OS=Homo sapiens GN=DNAJB1 PE=1 SV=4	1.1135	0.155101	0.00778606	65	26	94	25	25	340	38	8.63
Q9BUJ0	Protein ABHD14A OS=Homo sapiens GN=ABHD14A PE=2 SV=2	1.11348	0.155074	0.840009	4	1	1	1	1	271	29.7	8.5
Q9NR46	Endophilin-B2 OS=Homo sapiens GN=SH3GLB2 PE=1 SV=1	1.11342	0.155	0.0822399	42	17	38	16	16	395	43.9	5.99
P00813	Adenosine deaminase OS=Homo sapiens GN=ADA PE=1 SV=3	1.11308	0.154562	0.274336	35	13	19	13	13	363	40.7	5.95
Q04323	UBX domain-containing protein 1 OS=Homo sapiens GN=UBXN1 PE=1 SV=2	1.11302	0.154476	0.0818511	49	17	56	17	17	297	33.3	5.25
Q96PQ7	Kelch-like protein 5 OS=Homo sapiens GN=KLHL5 PE=2 SV=3	1.11298	0.154432	0.413475	12	10	10	7	8	755	84.4	6.64
Q13404	Ubiquitin-conjugating enzyme E2 variant 1 OS=Homo sapiens GN=UBE2V1 PE=1 SV=2	1.11296	0.154406	0.131731	76	11	94	6	6	147	16.5	7.93
Q6P3X3	Tetratricopeptide repeat protein 27 OS=Homo sapiens GN=TTC27 PE=1 SV=1	1.11296	0.154406	0.127505	25	20	30	20	20	843	96.6	5.59
Q96DC7	Transmembrane and coiled-coil domain-containing protein 6 OS=Homo sapiens GN=TMCO6 PE=1 SV=2	1.11285	0.154253	0.275097	7	3	3	3	3	493	54.4	5.81
Q16626	Male-enhanced antigen 1 OS=Homo sapiens GN=MEA1 PE=1 SV=2	1.1128	0.154195	0.753611	20	3	11	3	3	185	19.9	4.22
P23528	Cofilin-1 OS=Homo sapiens GN=CFL1 PE=1 SV=3	1.11255	0.153865	0.09592	86	24	324	20	20	166	18.5	8.09
Q15477	Helicase SKI2W OS=Homo sapiens GN=SKIV2L PE=1 SV=3	1.11243	0.153716	0.550095	33	35	73	35	35	1246	137.7	6.06
Q14533	Keratin, type II cuticular Hb1 OS=Homo sapiens GN=KRT81 PE=1 SV=3	1.11233	0.15358	0.0220164	29	17	143	1	16	505	54.9	5.47
P31751	RAC-beta serine/threonine-protein kinase OS=Homo sapiens GN=AKT2 PE=1 SV=2	1.11228	0.15352	0.107927	42	20	33	12	12	481	55.7	6.37
Q9ULH1	Arf-GAP with SH3 domain, ANK repeat and PH domain-containing protein 1 OS=Homo sapiens GN=ASAP1 PE=1 SV=4	1.11227	0.153511	0.64389	33	28	47	27	27	1129	125.4	7.31
P40763	Signal transducer and activator of transcription 3 OS=Homo sapiens GN=STAT3 PE=1 SV=2	1.11225	0.15348	0.0827939	44	31	78	30	30	770	88	6.3
Q9BPZ3	Polyadenylate-binding protein-interacting protein 2 OS=Homo sapiens GN=PAIP2 PE=1 SV=1	1.11217	0.153379	0.669075	38	4	23	4	4	127	15	4.12
P55786	Puromycin-sensitive aminopeptidase OS=Homo sapiens GN=NPEPPS PE=1 SV=2	1.11208	0.153255	0.16985	56	42	166	28	42	919	103.2	5.72
Q8NB78	Lysine-specific histone demethylase 1B OS=Homo sapiens GN=KDM1B PE=1 SV=3	1.11204	0.153208	0.606546	23	18	26	18	18	822	92	7.87
Q6PCE3	Glucose 1,6-bisphosphate synthase OS=Homo sapiens GN=PGM2L1 PE=1 SV=3	1.11202	0.153178	0.698684	23	15	24	14	14	622	70.4	7.15
Q8NCM8	Cytoplasmic dynein 2 heavy chain 1 OS=Homo sapiens GN=DYNC2H1 PE=1 SV=4	1.11189	0.153011	0.863873	5	20	21	20	20	4307	492.3	6.54
Q9NX55	Huntingtin-interacting protein K OS=Homo sapiens GN=HYPK PE=1 SV=2	1.11186	0.15297	0.566797	52	10	45	10	10	129	14.7	4.93
Q17RY0	Cytoplasmic polyadenylation element-binding protein 4 OS=Homo sapiens GN=CPEB4 PE=1 SV=1	1.11183	0.152934	0.106595	22	11	13	8	8	729	80.1	7.18
Q53HC9	EARP-interacting protein OS=Homo sapiens GN=EIPR1 PE=1 SV=2	1.11177	0.152858	0.157083	34	10	20	10	10	387	43.6	5.06
P09417	Dihydropteridine reductase OS=Homo sapiens GN=QDPR PE=1 SV=2	1.11167	0.152722	0.260256	63	12	38	11	12	244	25.8	7.37
Q9Y2H2	Phosphatidylinositide phosphatase SAC2 OS=Homo sapiens GN=INPP5F PE=1 SV=3	1.11159	0.152621	0.277028	14	18	25	18	18	1132	128.3	7.02
Q9Y316	Protein MEMO1 OS=Homo sapiens GN=MEMO1 PE=1 SV=1	1.11154	0.15256	0.136998	57	13	37	13	13	297	33.7	7.14
P84157	Matrix-remodeling-associated protein 7 OS=Homo sapiens GN=MXRA7 PE=1 SV=1	1.11137	0.15234	0.998296	38	9	40	9	9	204	21.5	4.26
Q92616	eIF-2-alpha kinase activator GCN1 OS=Homo sapiens GN=GCN1 PE=1 SV=6	1.11137	0.152338	0.599361	58	150	495	150	150	2671	292.6	7.47
Q5TCQ9	Membrane-associated guanylate kinase, WW and PDZ domain-containing protein 3 OS=Homo sapiens GN=MAGI3 PE=1 SV=2	1.11133	0.152287	0.50631	1	2	2	2	2	1506	165.5	8.02
Q9BRT9	DNA replication complex GINS protein SLD5 OS=Homo sapiens GN=GINS4 PE=1 SV=1	1.11128	0.152226	0.90114	43	9	17	9	9	223	26	4.98
O00329	Phosphatidylinositol 4,5-bisphosphate 3-kinase catalytic subunit delta isoform OS=Homo sapiens GN=PIK3CD PE=1 SV=2	1.11128	0.152225	0.442465	11	11	12	10	10	1044	119.4	7.18
Q13887	Krueppel-like factor 5 OS=Homo sapiens GN=KLF5 PE=1 SV=2	1.11119	0.152111	0.762412	7	2	3	1	1	457	50.8	8.6
Q86X55	Histone-arginine methyltransferase CARM1 OS=Homo sapiens GN=CARM1 PE=1 SV=3	1.11103	0.1519	0.504168	28	16	43	16	16	608	65.8	6.73
Q9BZQ8	Protein Niban OS=Homo sapiens GN=FAM129A PE=1 SV=1	1.11098	0.15183	0.899663	42	33	83	32	32	928	103.1	4.78
O14745	Na(+)/H(+) exchange regulatory cofactor NHE-RF1 OS=Homo sapiens GN=SLC9A3R1 PE=1 SV=4	1.11096	0.151803	0.441637	67	21	77	21	21	358	38.8	5.77
Q99767	Amyloid-beta A4 precursor protein-binding family A member 2 OS=Homo sapiens GN=APBA2 PE=1 SV=3	1.11095	0.151795	0.333022	9	6	6	5	5	749	82.5	4.86
O75531	Barrier-to-autointegration factor OS=Homo sapiens GN=BANF1 PE=1 SV=1	1.11095	0.151794	0.236204	65	5	43	5	5	89	10.1	6.09
Q9HCU8	DNA polymerase delta subunit 4 OS=Homo sapiens GN=POLD4 PE=1 SV=1	1.11088	0.151708	0.820702	30	3	4	3	3	107	12.4	6.77
Q9H694	Protein bicaudal C homolog 1 OS=Homo sapiens GN=BICC1 PE=1 SV=2	1.11088	0.151701	0.521447	3	2	2	2	2	974	104.8	8.54
P11908	Ribose-phosphate pyrophosphokinase 2 OS=Homo sapiens GN=PRPS2 PE=1 SV=2	1.11086	0.151677	0.339377	59	18	103	7	8	318	34.7	6.61
Q9NZJ9	Diphosphoinositol polyphosphate phosphohydrolase 2 OS=Homo sapiens GN=NUDT4 PE=1 SV=2	1.11069	0.151456	0.0578971	64	7	18	4	4	180	20.3	6.35
Q9Y5R8	Trafficking protein particle complex subunit 1 OS=Homo sapiens GN=TRAPPC1 PE=1 SV=1	1.11064	0.151393	0.0777012	40	6	10	6	6	145	16.8	9.16
Q8IYM9	E3 ubiquitin-protein ligase TRIM22 OS=Homo sapiens GN=TRIM22 PE=1 SV=1	1.11063	0.151381	0.941386	24	14	27	14	14	498	56.9	7.72
Q9GZP8	Immortalization up-regulated protein OS=Homo sapiens GN=IMUP PE=1 SV=1	1.1106	0.151342	0.802166	42	3	14	3	3	106	10.9	9.73
Q96F07	Cytoplasmic FMR1-interacting protein 2 OS=Homo sapiens GN=CYFIP2 PE=1 SV=2	1.11055	0.151271	0.810693	39	46	103	24	24	1278	148.3	7.31
Q9Y2B5	VPS9 domain-containing protein 1 OS=Homo sapiens GN=VPS9D1 PE=1 SV=2	1.11049	0.1512	0.40181	8	4	5	4	4	631	68.9	7.33
P19419	ETS domain-containing protein Elk-1 OS=Homo sapiens GN=ELK1 PE=1 SV=2	1.11043	0.151121	0.989252	4	2	2	1	1	428	44.9	6.89
P15090	Fatty acid-binding protein, adipocyte OS=Homo sapiens GN=FABP4 PE=1 SV=3	1.11042	0.151105	0.578569	36	4	4	3	4	132	14.7	7.14
P55209	Nucleosome assembly protein 1-like 1 OS=Homo sapiens GN=NAP1L1 PE=1 SV=1	1.11032	0.150972	0.0771933	55	20	127	19	19	391	45.3	4.46
Q02880	DNA topoisomerase 2-beta OS=Homo sapiens GN=TOP2B PE=1 SV=3	1.11019	0.150807	0.929376	13	21	29	9	9	1626	183.2	8
O00764	Pyridoxal kinase OS=Homo sapiens GN=PDXK PE=1 SV=1	1.11006	0.15064	0.85601	41	12	27	12	12	312	35.1	6.13
O60361	Putative nucleoside diphosphate kinase OS=Homo sapiens GN=NME2P1 PE=5 SV=1	1.10995	0.150496	0.915912	66	8	117	1	1	137	15.5	8.57
Q9NVE7	Pantothenate kinase 4 OS=Homo sapiens GN=PANK4 PE=1 SV=1	1.10989	0.150418	0.711509	27	22	33	22	22	773	85.9	6.28
P27986	Phosphatidylinositol 3-kinase regulatory subunit alpha OS=Homo sapiens GN=PIK3R1 PE=1 SV=2	1.10988	0.150405	0.415561	33	24	36	19	21	724	83.5	6.16
P03989	HLA class I histocompatibility antigen, B-27 alpha chain OS=Homo sapiens GN=HLA-B PE=1 SV=2	1.10986	0.150381	0.973019	37	11	36	0	2	362	40.4	5.82
Q9C035	Tripartite motif-containing protein 5 OS=Homo sapiens GN=TRIM5 PE=1 SV=1	1.10982	0.150326	0.0323901	41	20	31	19	20	493	56.3	6.05
P62256	Ubiquitin-conjugating enzyme E2 H OS=Homo sapiens GN=UBE2H PE=1 SV=1	1.10969	0.150157	0.113227	43	9	27	9	9	183	20.6	4.67
Q9BPY3	Protein FAM118B OS=Homo sapiens GN=FAM118B PE=1 SV=1	1.10966	0.150119	0.00884987	29	10	14	10	10	351	39.5	5.99
P04632	Calpain small subunit 1 OS=Homo sapiens GN=CAPNS1 PE=1 SV=1	1.10965	0.150103	0.800693	61	12	90	10	12	268	28.3	5.2
O15013	Rho guanine nucleotide exchange factor 10 OS=Homo sapiens GN=ARHGEF10 PE=1 SV=4	1.1094	0.149784	0.555424	24	26	42	26	26	1369	151.5	5.68
Q9NXF7	DDB1- and CUL4-associated factor 16 OS=Homo sapiens GN=DCAF16 PE=1 SV=1	1.10939	0.149767	0.920591	17	3	5	3	3	216	24.2	6.04
P78504	Protein jagged-1 OS=Homo sapiens GN=JAG1 PE=1 SV=3	1.10931	0.149663	0.670916	16	17	24	17	17	1218	133.7	6.06
Q8WZA0	Protein LZIC OS=Homo sapiens GN=LZIC PE=1 SV=1	1.10925	0.149585	0.456781	39	9	18	9	9	190	21.5	4.94
Q9BTW9	Tubulin-specific chaperone D OS=Homo sapiens GN=TBCD PE=1 SV=2	1.10912	0.149409	0.0385444	31	29	44	29	29	1192	132.5	6.19
Q9BTV5	Fibronectin type III and SPRY domain-containing protein 1 OS=Homo sapiens GN=FSD1 PE=1 SV=1	1.10909	0.149378	0.683722	38	17	26	17	17	496	55.8	6.99
Q96GG9	DCN1-like protein 1 OS=Homo sapiens GN=DCUN1D1 PE=1 SV=1	1.10903	0.149294	0.923345	47	12	32	11	12	259	30.1	5.34
Q3ZCM7	Tubulin beta-8 chain OS=Homo sapiens GN=TUBB8 PE=1 SV=2	1.10902	0.149281	0.900156	33	16	1119	1	2	444	49.7	4.89
Q14653	Interferon regulatory factor 3 OS=Homo sapiens GN=IRF3 PE=1 SV=1	1.10897	0.149224	0.265792	22	8	13	8	8	427	47.2	5.34
Q9UBS8	E3 ubiquitin-protein ligase RNF14 OS=Homo sapiens GN=RNF14 PE=1 SV=1	1.10894	0.149175	0.0948972	31	13	23	13	13	474	53.8	4.75
P46019	Phosphorylase b kinase regulatory subunit alpha, liver isoform OS=Homo sapiens GN=PHKA2 PE=1 SV=1	1.10886	0.14908	0.00895843	7	8	10	5	5	1235	138.3	6.44
Q8NBF6	Late secretory pathway protein AVL9 homolog OS=Homo sapiens GN=AVL9 PE=1 SV=1	1.10885	0.149059	0.46937	11	7	8	7	7	648	71.9	6.21
Q86UU1	Pleckstrin homology-like domain family B member 1 OS=Homo sapiens GN=PHLDB1 PE=1 SV=1	1.10877	0.148958	0.858747	35	45	115	44	44	1377	151.1	8.63
Q9NWT1	p21-activated protein kinase-interacting protein 1 OS=Homo sapiens GN=PAK1IP1 PE=1 SV=2	1.10876	0.148952	0.00887667	47	20	46	20	20	392	43.9	8.91
Q04828	Aldo-keto reductase family 1 member C1 OS=Homo sapiens GN=AKR1C1 PE=1 SV=1	1.10866	0.148813	0.667694	35	11	19	0	3	323	36.8	7.88
Q9BSL1	Ubiquitin-associated domain-containing protein 1 OS=Homo sapiens GN=UBAC1 PE=1 SV=1	1.1086	0.148733	0.198269	29	9	12	8	9	405	45.3	4.92
P10746	Uroporphyrinogen-III synthase OS=Homo sapiens GN=UROS PE=1 SV=1	1.10848	0.148579	0.546584	33	6	7	6	6	265	28.6	5.48
Q32M88	Protein-glucosylgalactosylhydroxylysine glucosidase OS=Homo sapiens GN=PGGHG PE=1 SV=2	1.10841	0.148489	0.382786	6	3	3	3	3	737	80.6	5.25
Q03923	Zinc finger protein 85 OS=Homo sapiens GN=ZNF85 PE=1 SV=3	1.10838	0.148457	0.278961	19	4	9	1	1	595	68.7	9.32
Q9NZQ3	NCK-interacting protein with SH3 domain OS=Homo sapiens GN=NCKIPSD PE=1 SV=1	1.10837	0.148445	0.244931	22	15	19	14	14	722	78.9	6.38
Q06830	Peroxiredoxin-1 OS=Homo sapiens GN=PRDX1 PE=1 SV=1	1.10835	0.148407	0.0362099	82	18	279	14	14	199	22.1	8.13
Q8N8A2	Serine/threonine-protein phosphatase 6 regulatory ankyrin repeat subunit B OS=Homo sapiens GN=ANKRD44 PE=1 SV=3	1.10833	0.148391	0.451196	25	19	29	17	17	993	107.5	6.3
Q99973	Telomerase protein component 1 OS=Homo sapiens GN=TEP1 PE=1 SV=2	1.10827	0.148307	0.441634	6	15	16	15	15	2627	290.3	7.97
P26232	Catenin alpha-2 OS=Homo sapiens GN=CTNNA2 PE=1 SV=5	1.10813	0.148125	0.632936	19	19	64	3	3	953	105.2	5.71
Q9BSC4	Nucleolar protein 10 OS=Homo sapiens GN=NOL10 PE=1 SV=1	1.10803	0.147993	0.0982056	32	20	28	19	19	688	80.3	8.46
P49773	Histidine triad nucleotide-binding protein 1 OS=Homo sapiens GN=HINT1 PE=1 SV=2	1.10788	0.147802	0.060648	70	9	31	9	9	126	13.8	6.95
P43353	Aldehyde dehydrogenase family 3 member B1 OS=Homo sapiens GN=ALDH3B1 PE=1 SV=1	1.10787	0.147793	0.827148	18	6	6	4	4	468	51.8	7.62
O43324	Eukaryotic translation elongation factor 1 epsilon-1 OS=Homo sapiens GN=EEF1E1 PE=1 SV=1	1.10785	0.147767	0.945521	71	12	49	12	12	174	19.8	8.54
P51826	AF4/FMR2 family member 3 OS=Homo sapiens GN=AFF3 PE=1 SV=2	1.10784	0.147749	0.0064281	7	8	11	7	7	1226	133.4	8.1
O60711	Leupaxin OS=Homo sapiens GN=LPXN PE=1 SV=1	1.10783	0.147735	0.915036	18	6	9	6	6	386	43.3	6.01
P50552	Vasodilator-stimulated phosphoprotein OS=Homo sapiens GN=VASP PE=1 SV=3	1.1078	0.147695	0.0115922	57	25	145	25	25	380	39.8	8.94
O75312	Zinc finger protein ZPR1 OS=Homo sapiens GN=ZPR1 PE=1 SV=1	1.10772	0.147587	0.239161	61	22	65	22	22	459	50.9	4.73
Q8TCU6	Phosphatidylinositol 3,4,5-trisphosphate-dependent Rac exchanger 1 protein OS=Homo sapiens GN=PREX1 PE=1 SV=3	1.10766	0.147519	0.114536	8	13	16	12	12	1659	186.1	6.44
Q96JY6	PDZ and LIM domain protein 2 OS=Homo sapiens GN=PDLIM2 PE=1 SV=1	1.10766	0.14751	0.0264269	30	10	22	10	10	352	37.4	8.72
O15357	Phosphatidylinositol 3,4,5-trisphosphate 5-phosphatase 2 OS=Homo sapiens GN=INPPL1 PE=1 SV=2	1.10749	0.147292	0.61279	34	36	54	34	34	1258	138.5	6.54
Q99538	Legumain OS=Homo sapiens GN=LGMN PE=1 SV=1	1.1074	0.147171	0.0467804	17	8	18	8	8	433	49.4	6.55
Q8IYS1	Peptidase M20 domain-containing protein 2 OS=Homo sapiens GN=PM20D2 PE=1 SV=2	1.10737	0.147138	0.208575	39	14	36	13	13	436	47.7	5.85
Q9Y3D0	Mitotic spindle-associated MMXD complex subunit MIP18 OS=Homo sapiens GN=FAM96B PE=1 SV=1	1.10732	0.14707	0.639106	57	6	17	6	6	163	17.7	5.19
Q9BZL1	Ubiquitin-like protein 5 OS=Homo sapiens GN=UBL5 PE=1 SV=1	1.10727	0.147009	0.462843	51	6	19	6	6	73	8.5	8.44
P49796	Regulator of G-protein signaling 3 OS=Homo sapiens GN=RGS3 PE=1 SV=2	1.10722	0.146948	0.99877	3	3	3	3	3	1198	132.3	6.28
Q96G21	U3 small nucleolar ribonucleoprotein protein IMP4 OS=Homo sapiens GN=IMP4 PE=1 SV=1	1.10719	0.146898	0.941535	24	7	13	7	7	291	33.7	9.47
Q9UBQ7	Glyoxylate reductase/hydroxypyruvate reductase OS=Homo sapiens GN=GRHPR PE=1 SV=1	1.10716	0.146862	0.8395	58	17	60	16	17	328	35.6	7.39
P49593	Protein phosphatase 1F OS=Homo sapiens GN=PPM1F PE=1 SV=3	1.10714	0.146831	0.736696	41	16	35	16	16	454	49.8	5.1
A2RUC4	tRNA wybutosine-synthesizing protein 5 OS=Homo sapiens GN=TYW5 PE=1 SV=1	1.10711	0.146793	0.362252	30	10	11	10	10	315	36.5	7.55
O14497	AT-rich interactive domain-containing protein 1A OS=Homo sapiens GN=ARID1A PE=1 SV=3	1.10701	0.146672	0.0583626	34	54	140	51	51	2285	241.9	6.7
O43818	U3 small nucleolar RNA-interacting protein 2 OS=Homo sapiens GN=RRP9 PE=1 SV=1	1.10699	0.146646	0.13387	25	12	26	11	11	475	51.8	7.85
O96007	Molybdopterin synthase catalytic subunit OS=Homo sapiens GN=MOCS2 PE=1 SV=1	1.10689	0.146507	0.412799	45	9	19	9	9	188	20.9	5.44
P54652	Heat shock-related 70 kDa protein 2 OS=Homo sapiens GN=HSPA2 PE=1 SV=1	1.10683	0.146429	0.290255	45	35	583	13	13	639	70	5.74
P17612	cAMP-dependent protein kinase catalytic subunit alpha OS=Homo sapiens GN=PRKACA PE=1 SV=2	1.10676	0.14634	0.0926928	47	17	34	9	9	351	40.6	8.79
Q01518	Adenylyl cyclase-associated protein 1 OS=Homo sapiens GN=CAP1 PE=1 SV=5	1.1065	0.146004	0.0637436	67	36	402	34	34	475	51.9	8.06
Q9Y2U5	Mitogen-activated protein kinase kinase kinase 2 OS=Homo sapiens GN=MAP3K2 PE=1 SV=2	1.10644	0.145928	0.831797	9	6	6	3	3	619	69.7	8
P51692	Signal transducer and activator of transcription 5B OS=Homo sapiens GN=STAT5B PE=1 SV=2	1.10632	0.145763	0.713623	28	20	25	4	19	787	89.8	6.05
P35790	Choline kinase alpha OS=Homo sapiens GN=CHKA PE=1 SV=3	1.10624	0.145667	0.999191	11	3	4	3	3	457	52.2	6.55
P02458	Collagen alpha-1(II) chain OS=Homo sapiens GN=COL2A1 PE=1 SV=3	1.10623	0.145656	0.814595	2	3	3	3	3	1487	141.7	6.92
Q9BY32	Inosine triphosphate pyrophosphatase OS=Homo sapiens GN=ITPA PE=1 SV=2	1.10612	0.145514	0.773619	63	12	31	12	12	194	21.4	5.66
P80294	Metallothionein-1H OS=Homo sapiens GN=MT1H PE=1 SV=1	1.1061	0.145482	0.159314	46	3	32	2	2	61	6	8.06
Q9ULC4	Malignant T-cell-amplified sequence 1 OS=Homo sapiens GN=MCTS1 PE=1 SV=1	1.10591	0.145239	0.547087	50	9	37	9	9	181	20.5	8.82
Q11206	CMP-N-acetylneuraminate-beta-galactosamide-alpha-2,3-sialyltransferase 4 OS=Homo sapiens GN=ST3GAL4 PE=2 SV=1	1.1058	0.145085	0.797316	4	2	3	1	1	333	38	9.41
Q9H9S4	Calcium-binding protein 39-like OS=Homo sapiens GN=CAB39L PE=1 SV=3	1.10571	0.144969	0.411813	12	5	10	1	1	337	39.1	8.4
Q8TB03	Uncharacterized protein CXorf38 OS=Homo sapiens GN=CXorf38 PE=1 SV=1	1.10568	0.144935	0.0691161	46	13	19	13	13	319	36.6	6.3
Q5VIR6	Vacuolar protein sorting-associated protein 53 homolog OS=Homo sapiens GN=VPS53 PE=1 SV=1	1.10563	0.144871	0.631882	41	27	44	27	27	699	79.6	6.02
Q9BRT8	COBW domain-containing protein 1 OS=Homo sapiens GN=CBWD1 PE=2 SV=1	1.10541	0.144577	0.133292	17	6	6	1	6	395	44	4.86
Q96C86	m7GpppX diphosphatase OS=Homo sapiens GN=DCPS PE=1 SV=2	1.10538	0.144546	0.839181	47	16	49	16	16	337	38.6	6.38
Q6STE5	SWI/SNF-related matrix-associated actin-dependent regulator of chromatin subfamily D member 3 OS=Homo sapiens GN=SMARCD3 PE=1 SV=1	1.10529	0.144425	0.863308	18	8	10	2	2	483	55	9.35
Q9C0D3	Protein zyg-11 homolog B OS=Homo sapiens GN=ZYG11B PE=1 SV=2	1.10514	0.144233	0.177385	12	7	12	7	7	744	83.9	6.86
P24844	Myosin regulatory light polypeptide 9 OS=Homo sapiens GN=MYL9 PE=1 SV=4	1.10501	0.144057	0.953814	66	10	134	3	3	172	19.8	4.92
Q9Y3C6	Peptidyl-prolyl cis-trans isomerase-like 1 OS=Homo sapiens GN=PPIL1 PE=1 SV=1	1.105	0.144048	0.0186589	45	8	41	8	8	166	18.2	7.99
O75083	WD repeat-containing protein 1 OS=Homo sapiens GN=WDR1 PE=1 SV=4	1.10484	0.143839	0.216974	67	34	330	34	34	606	66.2	6.65
Q9Y5N5	HemK methyltransferase family member 2 OS=Homo sapiens GN=N6AMT1 PE=1 SV=4	1.10482	0.143809	0.00445952	24	5	6	5	5	214	22.9	5.11
Q9H501	ESF1 homolog OS=Homo sapiens GN=ESF1 PE=1 SV=1	1.10478	0.143758	0.17247	32	31	50	31	31	851	98.7	5.11
P48739	Phosphatidylinositol transfer protein beta isoform OS=Homo sapiens GN=PITPNB PE=1 SV=2	1.10475	0.143725	0.536728	84	27	89	22	22	271	31.5	6.87
P04406	Glyceraldehyde-3-phosphate dehydrogenase OS=Homo sapiens GN=GAPDH PE=1 SV=3	1.10468	0.143632	0.0754885	93	34	1395	33	34	335	36	8.46
Q53H82	Endoribonuclease LACTB2 OS=Homo sapiens GN=LACTB2 PE=1 SV=2	1.10441	0.14328	0.354693	54	13	49	13	13	288	32.8	6.8
P55212	Caspase-6 OS=Homo sapiens GN=CASP6 PE=1 SV=2	1.10438	0.143243	0.364321	41	12	20	10	11	293	33.3	6.93
O14772	Fucose-1-phosphate guanylyltransferase OS=Homo sapiens GN=FPGT PE=1 SV=2	1.10435	0.143195	0.649362	10	6	6	6	6	594	66.6	6.48
P38919	Eukaryotic initiation factor 4A-III OS=Homo sapiens GN=EIF4A3 PE=1 SV=4	1.10433	0.143169	0.136692	59	25	165	21	21	411	46.8	6.73
P62487	DNA-directed RNA polymerase II subunit RPB7 OS=Homo sapiens GN=POLR2G PE=1 SV=1	1.10429	0.143115	0.0568463	41	6	14	6	6	172	19.3	5.54
P62253	Ubiquitin-conjugating enzyme E2 G1 OS=Homo sapiens GN=UBE2G1 PE=1 SV=3	1.10413	0.14291	0.452985	51	9	16	9	9	170	19.5	5.3
Q6QNY0	Biogenesis of lysosome-related organelles complex 1 subunit 3 OS=Homo sapiens GN=BLOC1S3 PE=1 SV=1	1.10409	0.142855	0.741479	34	6	6	6	6	202	21.2	5.15
Q14258	E3 ubiquitin/ISG15 ligase TRIM25 OS=Homo sapiens GN=TRIM25 PE=1 SV=2	1.10398	0.142714	0.689039	61	33	126	33	33	630	70.9	8.09
Q04727	Transducin-like enhancer protein 4 OS=Homo sapiens GN=TLE4 PE=1 SV=3	1.10388	0.142584	0.95235	28	18	24	3	3	773	83.7	7.5
Q99536	Synaptic vesicle membrane protein VAT-1 homolog OS=Homo sapiens GN=VAT1 PE=1 SV=2	1.10382	0.142505	0.886724	55	19	89	19	19	393	41.9	6.29
P16885	1-phosphatidylinositol 4,5-bisphosphate phosphodiesterase gamma-2 OS=Homo sapiens GN=PLCG2 PE=1 SV=4	1.10382	0.142503	0.839231	5	6	7	6	6	1265	147.8	6.64
Q9Y2V2	Calcium-regulated heat-stable protein 1 OS=Homo sapiens GN=CARHSP1 PE=1 SV=2	1.1038	0.142478	0.398108	50	6	24	6	6	147	15.9	8.21
O15315	DNA repair protein RAD51 homolog 2 OS=Homo sapiens GN=RAD51B PE=1 SV=2	1.10378	0.142452	0.541582	8	3	4	3	3	384	42.2	5.69
Q9H446	RWD domain-containing protein 1 OS=Homo sapiens GN=RWDD1 PE=1 SV=1	1.10372	0.14237	0.320127	16	8	16	8	8	243	27.9	4.2
Q00534	Cyclin-dependent kinase 6 OS=Homo sapiens GN=CDK6 PE=1 SV=1	1.10368	0.142325	0.59153	61	17	50	16	16	326	36.9	6.46
Q9P0R6	GSK3B-interacting protein OS=Homo sapiens GN=GSKIP PE=1 SV=2	1.10364	0.142267	0.000466586	24	3	7	3	3	139	15.6	4.48
O00399	Dynactin subunit 6 OS=Homo sapiens GN=DCTN6 PE=1 SV=1	1.10361	0.142234	0.651042	35	7	14	7	7	190	20.7	6.32
P12883	Myosin-7 OS=Homo sapiens GN=MYH7 PE=1 SV=5	1.10349	0.142073	0.771681	2	3	11	1	1	1935	223	5.8
Q9BYM8	RanBP-type and C3HC4-type zinc finger-containing protein 1 OS=Homo sapiens GN=RBCK1 PE=1 SV=2	1.10347	0.142052	0.775018	47	19	26	19	19	510	57.5	5.67
P51531	Probable global transcription activator SNF2L2 OS=Homo sapiens GN=SMARCA2 PE=1 SV=2	1.10346	0.142035	0.0284608	31	45	94	26	26	1590	181.2	7.2
Q8WUX2	Glutathione-specific gamma-glutamylcyclotransferase 2 OS=Homo sapiens GN=CHAC2 PE=1 SV=1	1.10346	0.142032	0.142907	36	5	14	5	5	184	20.9	5.43
P04733	Metallothionein-1F OS=Homo sapiens GN=MT1F PE=1 SV=1	1.10338	0.141934	0.34417	67	4	39	3	3	61	6.1	7.83
P30044	Peroxiredoxin-5, mitochondrial OS=Homo sapiens GN=PRDX5 PE=1 SV=4	1.10338	0.141925	0.971756	56	9	62	9	9	214	22.1	8.7
Q9UPU5	Ubiquitin carboxyl-terminal hydrolase 24 OS=Homo sapiens GN=USP24 PE=1 SV=3	1.10315	0.141635	0.195826	29	65	108	62	62	2620	294.2	6.14
Q9NSY0	Nuclear receptor-binding protein 2 OS=Homo sapiens GN=NRBP2 PE=1 SV=2	1.10302	0.141458	0.835975	6	3	3	3	3	501	57.8	6.49
Q8WUX9	Charged multivesicular body protein 7 OS=Homo sapiens GN=CHMP7 PE=1 SV=1	1.10293	0.141339	0.797644	44	16	29	16	16	453	50.9	5.35
Q14296	Fas-activated serine/threonine kinase OS=Homo sapiens GN=FASTK PE=1 SV=1	1.1029	0.141308	0.0406042	6	4	4	3	3	549	61.1	9.89
Q8IWV8	E3 ubiquitin-protein ligase UBR2 OS=Homo sapiens GN=UBR2 PE=1 SV=1	1.10275	0.14111	0.751874	28	41	68	41	41	1755	200.4	6.24
Q9Y295	Developmentally-regulated GTP-binding protein 1 OS=Homo sapiens GN=DRG1 PE=1 SV=1	1.10275	0.141108	0.63591	64	23	81	22	22	367	40.5	8.9
Q96A49	Synapse-associated protein 1 OS=Homo sapiens GN=SYAP1 PE=1 SV=1	1.10264	0.140956	0.0475927	52	25	57	25	25	352	39.9	4.53
Q8NF64	Zinc finger MIZ domain-containing protein 2 OS=Homo sapiens GN=ZMIZ2 PE=1 SV=2	1.10262	0.140932	0.260564	9	8	11	4	4	920	96.5	7.12
Q92925	SWI/SNF-related matrix-associated actin-dependent regulator of chromatin subfamily D member 2 OS=Homo sapiens GN=SMARCD2 PE=1 SV=3	1.10256	0.140863	0.0525131	46	21	43	17	17	531	58.9	9.64
P24666	Low molecular weight phosphotyrosine protein phosphatase OS=Homo sapiens GN=ACP1 PE=1 SV=3	1.10252	0.140809	0.198213	63	9	29	9	9	158	18	6.74
P54252	Ataxin-3 OS=Homo sapiens GN=ATXN3 PE=1 SV=4	1.1025	0.140778	0.535044	33	11	19	10	11	364	41.8	4.91
P35579	Myosin-9 OS=Homo sapiens GN=MYH9 PE=1 SV=4	1.10248	0.140748	0.853335	71	181	2241	146	152	1960	226.4	5.6
Q8TBK6	Zinc finger CCHC domain-containing protein 10 OS=Homo sapiens GN=ZCCHC10 PE=1 SV=1	1.10241	0.140656	0.594584	7	1	2	1	1	192	21	8.53
Q9Y5U9	Immediate early response 3-interacting protein 1 OS=Homo sapiens GN=IER3IP1 PE=1 SV=1	1.1023	0.140511	0.999718	34	2	10	2	2	82	9	8.22
Q9P260	LisH domain and HEAT repeat-containing protein KIAA1468 OS=Homo sapiens GN=KIAA1468 PE=1 SV=2	1.10227	0.140477	0.603037	18	19	30	19	19	1216	134.5	5.45
Q9H6Q4	Cytosolic Fe-S cluster assembly factor NARFL OS=Homo sapiens GN=NARFL PE=1 SV=1	1.10226	0.140468	0.673547	16	5	8	5	5	476	53	7.23
Q9GZP4	PITH domain-containing protein 1 OS=Homo sapiens GN=PITHD1 PE=1 SV=1	1.10226	0.140459	0.563731	57	10	21	10	10	211	24.2	5.74
O95456	Proteasome assembly chaperone 1 OS=Homo sapiens GN=PSMG1 PE=1 SV=1	1.10218	0.140359	0.0949089	64	18	47	18	18	288	32.8	7.17
O95155	Ubiquitin conjugation factor E4 B OS=Homo sapiens GN=UBE4B PE=1 SV=1	1.10214	0.140303	0.263488	37	40	71	39	39	1302	146.1	6.55
Q96ES6	Major facilitator superfamily domain-containing protein 3 OS=Homo sapiens GN=MFSD3 PE=2 SV=1	1.10213	0.140298	0.829637	3	1	1	1	1	412	42.7	9.17
Q8IXL6	Extracellular serine/threonine protein kinase FAM20C OS=Homo sapiens GN=FAM20C PE=1 SV=2	1.10205	0.140189	0.550898	1	1	1	1	1	584	66.2	7.74
Q6ZUJ8	Phosphoinositide 3-kinase adapter protein 1 OS=Homo sapiens GN=PIK3AP1 PE=1 SV=2	1.10205	0.140187	0.43315	1	1	1	1	1	805	90.3	5.4
P02788	Lactotransferrin OS=Homo sapiens GN=LTF PE=1 SV=6	1.10201	0.14014	0.99986	4	3	5	3	3	710	78.1	8.12
Q7LG56	Ribonucleoside-diphosphate reductase subunit M2 B OS=Homo sapiens GN=RRM2B PE=1 SV=1	1.10194	0.140046	0.0250026	39	14	37	11	11	351	40.7	4.97
Q8IZL2	Mastermind-like protein 2 OS=Homo sapiens GN=MAML2 PE=1 SV=2	1.10188	0.139961	0.610572	5	4	6	4	4	1156	125.1	9.42
Q9HB07	UPF0160 protein MYG1, mitochondrial OS=Homo sapiens GN=C12orf10 PE=1 SV=2	1.10181	0.139879	0.113998	49	15	56	15	15	376	42.4	6.67
Q9Y2A7	Nck-associated protein 1 OS=Homo sapiens GN=NCKAP1 PE=1 SV=1	1.10171	0.13974	0.188864	41	51	132	49	51	1128	128.7	6.62
P54259	Atrophin-1 OS=Homo sapiens GN=ATN1 PE=1 SV=3	1.10157	0.139558	0.300629	6	8	12	7	7	1190	125.3	8.98
P43487	Ran-specific GTPase-activating protein OS=Homo sapiens GN=RANBP1 PE=1 SV=1	1.10146	0.139418	0.0912144	75	14	159	13	14	201	23.3	5.29
O14598	Testis-specific basic protein Y 1 OS=Homo sapiens GN=VCY PE=2 SV=1	1.10143	0.139378	0.975742	15	3	19	2	3	125	12.9	9.44
Q9UKT9	Zinc finger protein Aiolos OS=Homo sapiens GN=IKZF3 PE=1 SV=2	1.10143	0.139375	0.907683	5	3	4	2	2	509	58	6.55
P06454	Prothymosin alpha OS=Homo sapiens GN=PTMA PE=1 SV=2	1.1014	0.139344	0.589617	39	8	250	8	8	111	12.2	3.78
Q7L576	Cytoplasmic FMR1-interacting protein 1 OS=Homo sapiens GN=CYFIP1 PE=1 SV=1	1.1014	0.139337	0.560988	44	50	132	28	28	1253	145.1	6.9
Q15735	Phosphatidylinositol 4,5-bisphosphate 5-phosphatase A OS=Homo sapiens GN=INPP5J PE=1 SV=3	1.10139	0.13932	0.994605	1	2	2	1	1	1006	107.1	9.11
P19525	Interferon-induced, double-stranded RNA-activated protein kinase OS=Homo sapiens GN=EIF2AK2 PE=1 SV=2	1.10136	0.139288	0.452541	40	18	45	18	18	551	62.1	8.4
Q7RTS9	Dymeclin OS=Homo sapiens GN=DYM PE=1 SV=1	1.10133	0.139243	0.551812	10	9	10	8	8	669	75.9	5.86
O43432	Eukaryotic translation initiation factor 4 gamma 3 OS=Homo sapiens GN=EIF4G3 PE=1 SV=2	1.10132	0.139232	0.790265	38	61	153	53	53	1585	176.5	5.38
Q8NDZ6	Transmembrane protein 161B OS=Homo sapiens GN=TMEM161B PE=2 SV=1	1.10127	0.139173	0.221339	4	2	3	2	2	487	55.4	8.37
Q13177	Serine/threonine-protein kinase PAK 2 OS=Homo sapiens GN=PAK2 PE=1 SV=3	1.10115	0.139007	0.0778311	63	26	163	17	20	524	58	5.96
O14576	Cytoplasmic dynein 1 intermediate chain 1 OS=Homo sapiens GN=DYNC1I1 PE=1 SV=2	1.10114	0.139002	0.628377	17	9	9	6	6	645	72.9	5.12
Q5R372	Rab GTPase-activating protein 1-like OS=Homo sapiens GN=RABGAP1L PE=1 SV=1	1.10113	0.138983	0.904151	18	13	16	12	12	815	92.5	5.31
O43795	Unconventional myosin-Ib OS=Homo sapiens GN=MYO1B PE=1 SV=3	1.10097	0.138772	0.943624	45	49	133	44	48	1136	131.9	9.38
Q9BQA1	Methylosome protein 50 OS=Homo sapiens GN=WDR77 PE=1 SV=1	1.10097	0.138772	0.612356	57	12	61	11	12	342	36.7	5.17
O95544	NAD kinase OS=Homo sapiens GN=NADK PE=1 SV=1	1.10083	0.138597	0.128806	12	4	4	4	4	446	49.2	6.47
P15374	Ubiquitin carboxyl-terminal hydrolase isozyme L3 OS=Homo sapiens GN=UCHL3 PE=1 SV=1	1.10075	0.138482	0.0640029	63	11	56	11	11	230	26.2	4.92
Q8TBN0	Guanine nucleotide exchange factor for Rab-3A OS=Homo sapiens GN=RAB3IL1 PE=1 SV=1	1.10071	0.138437	0.563061	21	4	5	4	4	382	42.6	6.47
Q8IY21	Probable ATP-dependent RNA helicase DDX60 OS=Homo sapiens GN=DDX60 PE=1 SV=3	1.10067	0.138387	0.500606	7	10	11	9	10	1712	197.7	7.59
Q9UH65	Switch-associated protein 70 OS=Homo sapiens GN=SWAP70 PE=1 SV=1	1.10065	0.138361	0.750925	58	38	72	37	37	585	69	5.87
Q9UNH7	Sorting nexin-6 OS=Homo sapiens GN=SNX6 PE=1 SV=1	1.1006	0.138294	0.22512	61	25	78	21	23	406	46.6	6.16
Q9Y625	Glypican-6 OS=Homo sapiens GN=GPC6 PE=1 SV=1	1.10051	0.138172	0.848695	6	3	4	3	3	555	62.7	5.41
Q99075	Proheparin-binding EGF-like growth factor OS=Homo sapiens GN=HBEGF PE=1 SV=1	1.1005	0.138163	0.950344	12	2	2	2	2	208	23.1	9.38
P06132	Uroporphyrinogen decarboxylase OS=Homo sapiens GN=UROD PE=1 SV=2	1.1005	0.138154	0.297593	35	10	46	10	10	367	40.8	6.14
Q8WYP3	Ras and Rab interactor 2 OS=Homo sapiens GN=RIN2 PE=1 SV=1	1.10048	0.138136	0.999952	6	6	6	6	6	895	100.1	6.58
Q08752	Peptidyl-prolyl cis-trans isomerase D OS=Homo sapiens GN=PPID PE=1 SV=3	1.10048	0.138128	0.145215	79	32	143	30	30	370	40.7	7.21
Q93100	Phosphorylase b kinase regulatory subunit beta OS=Homo sapiens GN=PHKB PE=1 SV=3	1.10042	0.138054	0.209906	17	18	28	18	18	1093	124.8	6.95
Q9NVA2	Septin-11 OS=Homo sapiens GN=SEPT11 PE=1 SV=3	1.10037	0.137995	0.635768	56	25	155	12	12	429	49.4	6.81
Q8WUM4	Programmed cell death 6-interacting protein OS=Homo sapiens GN=PDCD6IP PE=1 SV=1	1.10029	0.13788	0.10173	66	55	265	55	55	868	96	6.52
Q8IYB7	DIS3-like exonuclease 2 OS=Homo sapiens GN=DIS3L2 PE=1 SV=4	1.10012	0.137661	0.0781257	45	40	57	40	40	885	99.2	6.1
Q9H1J1	Regulator of nonsense transcripts 3A OS=Homo sapiens GN=UPF3A PE=1 SV=1	1.1001	0.137641	0.998965	21	7	9	7	7	476	54.7	9.03
P52630	Signal transducer and activator of transcription 2 OS=Homo sapiens GN=STAT2 PE=1 SV=1	1.09997	0.137459	0.625381	21	13	23	13	13	851	97.9	5.49
P46108	Adapter molecule crk OS=Homo sapiens GN=CRK PE=1 SV=2	1.09995	0.137441	0.197551	55	15	63	15	15	304	33.8	5.55
Q96RU3	Formin-binding protein 1 OS=Homo sapiens GN=FNBP1 PE=1 SV=2	1.09979	0.137223	0.277099	36	22	32	22	22	617	71.3	5.72
Q13564	NEDD8-activating enzyme E1 regulatory subunit OS=Homo sapiens GN=NAE1 PE=1 SV=1	1.09968	0.137078	0.766445	47	18	54	18	18	534	60.2	5.4
P13807	Glycogen [starch] synthase, muscle OS=Homo sapiens GN=GYS1 PE=1 SV=2	1.09942	0.136737	0.151844	49	30	73	28	30	737	83.7	6.18
P78358	Cancer/testis antigen 1 OS=Homo sapiens GN=CTAG1A PE=1 SV=1	1.09927	0.136549	0.919936	56	7	53	7	7	180	18	8.41
Q6IC98	GRAM domain-containing protein 4 OS=Homo sapiens GN=GRAMD4 PE=1 SV=1	1.09921	0.136461	0.883826	12	6	6	6	6	578	66.4	8.84
Q8NEM0	Microcephalin OS=Homo sapiens GN=MCPH1 PE=1 SV=4	1.09918	0.136427	0.612562	8	5	10	5	5	835	92.8	8.25
Q5T011	KICSTOR complex protein SZT2 OS=Homo sapiens GN=SZT2 PE=1 SV=3	1.09914	0.136371	0.945685	3	10	12	9	10	3432	377.8	6.27
P17181	Interferon alpha/beta receptor 1 OS=Homo sapiens GN=IFNAR1 PE=1 SV=3	1.09904	0.13625	0.997402	7	3	3	3	3	557	63.5	5.81
O15084	Serine/threonine-protein phosphatase 6 regulatory ankyrin repeat subunit A OS=Homo sapiens GN=ANKRD28 PE=1 SV=5	1.09899	0.136182	0.675389	19	19	29	16	16	1053	112.9	6.25
Q9NRY5	Protein FAM114A2 OS=Homo sapiens GN=FAM114A2 PE=1 SV=4	1.09899	0.136172	0.32057	58	25	55	25	25	505	55.4	4.88
P17931	Galectin-3 OS=Homo sapiens GN=LGALS3 PE=1 SV=5	1.09898	0.136164	0.843788	37	10	31	10	10	250	26.1	8.56
P61081	NEDD8-conjugating enzyme Ubc12 OS=Homo sapiens GN=UBE2M PE=1 SV=1	1.09892	0.136088	0.932461	52	12	64	12	12	183	20.9	7.69
Q5VWZ2	Lysophospholipase-like protein 1 OS=Homo sapiens GN=LYPLAL1 PE=1 SV=3	1.09891	0.136077	0.966957	36	9	16	9	9	237	26.3	7.84
P42858	Huntingtin OS=Homo sapiens GN=HTT PE=1 SV=2	1.0989	0.13606	0.495897	16	41	47	41	41	3142	347.4	6.2
P51580	Thiopurine S-methyltransferase OS=Homo sapiens GN=TPMT PE=1 SV=1	1.09874	0.135849	0.600445	31	9	12	9	9	245	28.2	6.23
A8MWD9	Putative small nuclear ribonucleoprotein G-like protein 15 OS=Homo sapiens GN=SNRPGP15 PE=5 SV=2	1.09866	0.135748	0.88915	36	4	34	0	4	76	8.5	8.84
P50502	Hsc70-interacting protein OS=Homo sapiens GN=ST13 PE=1 SV=2	1.09863	0.1357	0.31042	38	17	122	0	17	369	41.3	5.27
P49840	Glycogen synthase kinase-3 alpha OS=Homo sapiens GN=GSK3A PE=1 SV=2	1.09862	0.135695	0.365662	49	16	48	9	9	483	50.9	8.75
Q9UNN5	FAS-associated factor 1 OS=Homo sapiens GN=FAF1 PE=1 SV=2	1.09858	0.135641	0.0995322	36	24	65	24	24	650	73.9	4.88
Q16773	Kynurenine--oxoglutarate transaminase 1 OS=Homo sapiens GN=KYAT1 PE=1 SV=1	1.09855	0.135604	0.782223	8	3	3	2	2	422	47.8	6.47
Q96D70	R3H domain-containing protein 4 OS=Homo sapiens GN=R3HDM4 PE=1 SV=3	1.09853	0.135573	0.0232452	23	6	7	6	6	268	30.3	8.56
P53609	Geranylgeranyl transferase type-1 subunit beta OS=Homo sapiens GN=PGGT1B PE=1 SV=2	1.09849	0.13552	0.657192	27	10	14	10	10	377	42.3	6.83
Q8NF67	Putative ankyrin repeat domain-containing protein 20A12 pseudogene OS=Homo sapiens GN=ANKRD20A12P PE=5 SV=3	1.09839	0.135384	0.992243	9	3	3	3	3	263	31.2	5.27
Q8TAC2	Josephin-2 OS=Homo sapiens GN=JOSD2 PE=1 SV=1	1.09838	0.135377	0.47867	13	2	3	2	2	188	20.7	7.42
Q96BW1	Uracil phosphoribosyltransferase homolog OS=Homo sapiens GN=UPRT PE=1 SV=1	1.09834	0.135329	0.148724	6	2	4	2	2	309	33.8	6.04
Q96P70	Importin-9 OS=Homo sapiens GN=IPO9 PE=1 SV=3	1.09832	0.135301	0.170161	37	33	106	33	33	1041	115.9	4.81
Q9H1Z4	WD repeat-containing protein 13 OS=Homo sapiens GN=WDR13 PE=1 SV=2	1.09828	0.135243	0.234185	20	7	11	7	7	485	53.7	9.14
Q8NFJ9	Bardet-Biedl syndrome 1 protein OS=Homo sapiens GN=BBS1 PE=1 SV=1	1.09827	0.135227	0.778936	4	2	2	2	2	593	65	7.93
P50851	Lipopolysaccharide-responsive and beige-like anchor protein OS=Homo sapiens GN=LRBA PE=1 SV=4	1.09813	0.135044	0.309196	22	55	90	50	50	2863	318.9	5.6
Q13496	Myotubularin OS=Homo sapiens GN=MTM1 PE=1 SV=2	1.0981	0.135007	0.741551	14	9	11	8	8	603	69.9	8.18
P00492	Hypoxanthine-guanine phosphoribosyltransferase OS=Homo sapiens GN=HPRT1 PE=1 SV=2	1.09809	0.134999	0.0881182	68	11	57	10	11	218	24.6	6.68
Q9H977	WD repeat-containing protein 54 OS=Homo sapiens GN=WDR54 PE=1 SV=1	1.09807	0.134966	0.0571207	20	3	4	3	3	334	35.9	6.2
Q93008	Probable ubiquitin carboxyl-terminal hydrolase FAF-X OS=Homo sapiens GN=USP9X PE=1 SV=3	1.09793	0.134781	0.798909	33	77	175	37	38	2570	292.1	5.8
P52943	Cysteine-rich protein 2 OS=Homo sapiens GN=CRIP2 PE=1 SV=1	1.09789	0.134736	0.585157	60	11	52	11	11	208	22.5	8.72
P07355	Annexin A2 OS=Homo sapiens GN=ANXA2 PE=1 SV=2	1.09789	0.134733	0.208765	85	37	757	9	37	339	38.6	7.75
Q16537	Serine/threonine-protein phosphatase 2A 56 kDa regulatory subunit epsilon isoform OS=Homo sapiens GN=PPP2R5E PE=1 SV=1	1.09784	0.134664	0.0227774	33	17	40	13	13	467	54.7	6.95
Q8NE22	SET domain-containing protein 9 OS=Homo sapiens GN=SETD9 PE=2 SV=2	1.09775	0.134551	0.730701	16	3	3	3	3	299	34.1	8.76
Q9GZT4	Serine racemase OS=Homo sapiens GN=SRR PE=1 SV=1	1.0977	0.134479	0.0573782	12	3	3	3	3	340	36.5	6.54
Q15269	Periodic tryptophan protein 2 homolog OS=Homo sapiens GN=PWP2 PE=2 SV=2	1.09769	0.134475	0.32208	32	24	44	24	24	919	102.4	6.15
Q5TC84	Opioid growth factor receptor-like protein 1 OS=Homo sapiens GN=OGFRL1 PE=2 SV=1	1.09751	0.134229	0.629834	28	10	27	10	10	451	51.2	6.13
Q9NS86	LanC-like protein 2 OS=Homo sapiens GN=LANCL2 PE=1 SV=1	1.09737	0.134056	0.851811	34	14	42	13	13	450	50.8	7.43
O75044	SLIT-ROBO Rho GTPase-activating protein 2 OS=Homo sapiens GN=SRGAP2 PE=1 SV=2	1.09731	0.133978	0.273779	34	31	47	15	27	1071	120.8	6.7
Q8NI08	Nuclear receptor coactivator 7 OS=Homo sapiens GN=NCOA7 PE=1 SV=2	1.0973	0.13396	0.0439263	4	4	4	4	4	942	106.1	5.59
Q92990	Glomulin OS=Homo sapiens GN=GLMN PE=1 SV=2	1.09715	0.133757	0.159989	28	16	27	16	16	594	68.2	5.33
Q8IYB5	Stromal membrane-associated protein 1 OS=Homo sapiens GN=SMAP1 PE=1 SV=2	1.0971	0.133696	0.156729	22	12	24	12	12	467	50.4	8.75
Q9P2K8	eIF-2-alpha kinase GCN2 OS=Homo sapiens GN=EIF2AK4 PE=1 SV=3	1.0971	0.133689	0.262694	24	37	50	37	37	1649	186.8	6.28
Q86VN1	Vacuolar protein-sorting-associated protein 36 OS=Homo sapiens GN=VPS36 PE=1 SV=1	1.09708	0.133667	0.477125	34	13	19	12	12	386	43.8	7.2
Q96K17	Transcription factor BTF3 homolog 4 OS=Homo sapiens GN=BTF3L4 PE=1 SV=1	1.097	0.133567	0.842831	55	12	47	9	9	158	17.3	6.35
P53677	AP-3 complex subunit mu-2 OS=Homo sapiens GN=AP3M2 PE=2 SV=1	1.09695	0.133501	0.360947	28	10	18	7	7	418	46.9	7.56
Q8TDZ2	[F-actin]-monooxygenase MICAL1 OS=Homo sapiens GN=MICAL1 PE=1 SV=2	1.09695	0.133493	0.184646	33	33	56	32	32	1067	117.8	6.4
O95427	GPI ethanolamine phosphate transferase 1 OS=Homo sapiens GN=PIGN PE=1 SV=1	1.09684	0.133358	0.983861	1	1	2	1	1	931	105.7	8.65
P46734	Dual specificity mitogen-activated protein kinase kinase 3 OS=Homo sapiens GN=MAP2K3 PE=1 SV=2	1.09682	0.133329	0.206623	46	14	33	10	10	347	39.3	7.43
Q12824	SWI/SNF-related matrix-associated actin-dependent regulator of chromatin subfamily B member 1 OS=Homo sapiens GN=SMARCB1 PE=1 SV=2	1.0968	0.133295	0.00182004	49	14	35	14	14	385	44.1	6.23
P26447	Protein S100-A4 OS=Homo sapiens GN=S100A4 PE=1 SV=1	1.09676	0.133248	0.452486	27	3	3	3	3	101	11.7	6.11
Q08AF3	Schlafen family member 5 OS=Homo sapiens GN=SLFN5 PE=1 SV=1	1.09674	0.133223	0.879817	33	28	54	25	25	891	101	8.22
Q8WVY7	Ubiquitin-like domain-containing CTD phosphatase 1 OS=Homo sapiens GN=UBLCP1 PE=1 SV=2	1.09674	0.133217	0.868016	35	15	53	15	15	318	36.8	6.46
Q9BYN0	Sulfiredoxin-1 OS=Homo sapiens GN=SRXN1 PE=1 SV=2	1.09671	0.133181	0.996761	66	7	11	7	7	137	14.3	8.19
P36543	V-type proton ATPase subunit E 1 OS=Homo sapiens GN=ATP6V1E1 PE=1 SV=1	1.09662	0.133067	0.950519	69	20	74	11	19	226	26.1	8
Q16775	Hydroxyacylglutathione hydrolase, mitochondrial OS=Homo sapiens GN=HAGH PE=1 SV=2	1.09651	0.13292	0.531894	30	8	15	8	8	308	33.8	8.12
Q9H467	CUE domain-containing protein 2 OS=Homo sapiens GN=CUEDC2 PE=1 SV=1	1.09639	0.132766	0.999121	34	8	17	8	8	287	32	4.81
Q14764	Major vault protein OS=Homo sapiens GN=MVP PE=1 SV=4	1.09634	0.132696	0.869085	61	45	233	44	45	893	99.3	5.48
O60763	General vesicular transport factor p115 OS=Homo sapiens GN=USO1 PE=1 SV=2	1.09633	0.132682	0.682169	49	40	169	40	40	962	107.8	4.91
Q9H892	Tetratricopeptide repeat protein 12 OS=Homo sapiens GN=TTC12 PE=1 SV=2	1.0963	0.132637	0.656094	8	6	6	6	6	705	78.7	5.66
Q9BQL6	Fermitin family homolog 1 OS=Homo sapiens GN=FERMT1 PE=1 SV=1	1.09627	0.132601	0.0319023	19	13	22	10	10	677	77.4	6.28
P34932	Heat shock 70 kDa protein 4 OS=Homo sapiens GN=HSPA4 PE=1 SV=4	1.09626	0.132586	0.0832941	83	65	759	61	61	840	94.3	5.19
Q8N668	COMM domain-containing protein 1 OS=Homo sapiens GN=COMMD1 PE=1 SV=1	1.09619	0.132503	0.209405	17	3	4	3	3	190	21.2	6.2
Q9Y243	RAC-gamma serine/threonine-protein kinase OS=Homo sapiens GN=AKT3 PE=1 SV=1	1.09617	0.13247	0.364181	45	21	32	13	13	479	55.7	6.02
Q9UNY4	Transcription termination factor 2 OS=Homo sapiens GN=TTF2 PE=1 SV=2	1.09615	0.132447	0.155957	28	31	43	30	30	1162	129.5	8.37
Q02224	Centromere-associated protein E OS=Homo sapiens GN=CENPE PE=1 SV=2	1.09598	0.132219	0.406018	27	78	101	74	74	2701	316.2	5.64
Q9HAV4	Exportin-5 OS=Homo sapiens GN=XPO5 PE=1 SV=1	1.0959	0.132118	0.656084	42	42	140	42	42	1204	136.2	5.8
P04350	Tubulin beta-4A chain OS=Homo sapiens GN=TUBB4A PE=1 SV=2	1.09587	0.132074	0.44144	84	31	1943	3	3	444	49.6	4.88
Q9BUH6	Protein PAXX OS=Homo sapiens GN=PAXX PE=1 SV=2	1.09575	0.131916	0.58366	56	9	16	9	9	204	21.6	5.48
Q8N8Q3	Endonuclease V OS=Homo sapiens GN=ENDOV PE=1 SV=1	1.09559	0.131712	0.577963	5	1	1	1	1	282	30.8	8.03
Q13418	Integrin-linked protein kinase OS=Homo sapiens GN=ILK PE=1 SV=2	1.0954	0.131455	0.0227547	53	22	73	22	22	452	51.4	8.07
Q8N3P4	Vacuolar protein sorting-associated protein 8 homolog OS=Homo sapiens GN=VPS8 PE=1 SV=3	1.09535	0.131398	0.759892	18	23	28	23	23	1428	161.7	5.64
Q08623	Pseudouridine-5'-phosphatase OS=Homo sapiens GN=PUDP PE=1 SV=3	1.09526	0.131278	0.519333	21	6	11	6	6	228	25.2	5.31
Q9UPN7	Serine/threonine-protein phosphatase 6 regulatory subunit 1 OS=Homo sapiens GN=PPP6R1 PE=1 SV=5	1.09515	0.131133	0.696165	39	20	73	20	20	881	96.7	4.55
Q9GZU1	Mucolipin-1 OS=Homo sapiens GN=MCOLN1 PE=1 SV=1	1.09487	0.130764	0.714548	7	2	5	2	2	580	65	7.24
P37802	Transgelin-2 OS=Homo sapiens GN=TAGLN2 PE=1 SV=3	1.09482	0.130692	0.0510293	83	19	464	18	18	199	22.4	8.25
Q9UJJ7	RNA pseudouridylate synthase domain-containing protein 1 OS=Homo sapiens GN=RPUSD1 PE=1 SV=1	1.09475	0.130608	0.479181	5	1	1	1	1	312	34.7	7.05
Q06418	Tyrosine-protein kinase receptor TYRO3 OS=Homo sapiens GN=TYRO3 PE=1 SV=1	1.09472	0.130567	0.706719	12	8	9	8	8	890	96.8	5.67
O95747	Serine/threonine-protein kinase OSR1 OS=Homo sapiens GN=OXSR1 PE=1 SV=1	1.09467	0.130494	0.1631	43	21	61	16	16	527	58	6.43
Q96GD0	Pyridoxal phosphate phosphatase OS=Homo sapiens GN=PDXP PE=1 SV=2	1.09464	0.130461	0.39533	23	6	8	6	6	296	31.7	6.55
Q92530	Proteasome inhibitor PI31 subunit OS=Homo sapiens GN=PSMF1 PE=1 SV=2	1.09464	0.130454	0.159639	35	10	27	9	9	271	29.8	5.74
P51812	Ribosomal protein S6 kinase alpha-3 OS=Homo sapiens GN=RPS6KA3 PE=1 SV=1	1.09463	0.130448	0.806603	41	28	53	14	17	740	83.7	6.89
Q9UN36	Protein NDRG2 OS=Homo sapiens GN=NDRG2 PE=1 SV=2	1.09458	0.130376	0.343494	13	4	5	4	4	371	40.8	5.21
O75347	Tubulin-specific chaperone A OS=Homo sapiens GN=TBCA PE=1 SV=3	1.09455	0.130334	0.36048	64	14	89	14	14	108	12.8	5.29
Q6NW29	RWD domain-containing protein 4 OS=Homo sapiens GN=RWDD4 PE=1 SV=3	1.09445	0.130208	0.0256047	44	6	20	6	6	188	21.2	5.31
Q6GMV3	Putative peptidyl-tRNA hydrolase PTRHD1 OS=Homo sapiens GN=PTRHD1 PE=1 SV=1	1.09437	0.130106	0.498908	31	5	12	5	5	140	15.8	9.1
Q8NG68	Tubulin--tyrosine ligase OS=Homo sapiens GN=TTL PE=1 SV=2	1.09434	0.130067	0.0885018	27	8	9	8	8	377	43.2	6.74
Q14232	Translation initiation factor eIF-2B subunit alpha OS=Homo sapiens GN=EIF2B1 PE=1 SV=1	1.09429	0.129999	0.184401	69	20	70	20	20	305	33.7	7.33
P23258	Tubulin gamma-1 chain OS=Homo sapiens GN=TUBG1 PE=1 SV=2	1.0942	0.129874	0.56503	41	18	63	3	18	451	51.1	6.14
P48507	Glutamate--cysteine ligase regulatory subunit OS=Homo sapiens GN=GCLM PE=1 SV=1	1.09416	0.129822	0.0591537	41	9	34	9	9	274	30.7	6.02
Q9NPJ8	NTF2-related export protein 2 OS=Homo sapiens GN=NXT2 PE=1 SV=1	1.09415	0.129807	0.245717	37	5	14	3	3	142	16.2	5.48
Q9HC35	Echinoderm microtubule-associated protein-like 4 OS=Homo sapiens GN=EML4 PE=1 SV=3	1.09415	0.129807	0.179573	38	36	87	36	36	981	108.8	6.4
Q9P2J5	Leucine--tRNA ligase, cytoplasmic OS=Homo sapiens GN=LARS PE=1 SV=2	1.0941	0.129739	0.758492	64	74	382	74	74	1176	134.4	7.3
Q9Y4P8	WD repeat domain phosphoinositide-interacting protein 2 OS=Homo sapiens GN=WIPI2 PE=1 SV=1	1.09405	0.12968	0.978456	17	6	8	5	5	454	49.4	6.46
P14317	Hematopoietic lineage cell-specific protein OS=Homo sapiens GN=HCLS1 PE=1 SV=3	1.09394	0.129537	0.162116	47	22	130	21	21	486	54	4.81
O00267	Transcription elongation factor SPT5 OS=Homo sapiens GN=SUPT5H PE=1 SV=1	1.09385	0.129409	0.008766	44	46	115	46	46	1087	120.9	5.06
Q9NRZ5	1-acyl-sn-glycerol-3-phosphate acyltransferase delta OS=Homo sapiens GN=AGPAT4 PE=1 SV=1	1.09378	0.129328	0.999484	9	4	8	4	4	378	44	8.72
O15111	Inhibitor of nuclear factor kappa-B kinase subunit alpha OS=Homo sapiens GN=CHUK PE=1 SV=2	1.09365	0.129157	0.204523	27	19	26	18	18	745	84.6	6.73
O60281	Zinc finger protein 292 OS=Homo sapiens GN=ZNF292 PE=1 SV=3	1.09363	0.129128	0.99515	4	9	11	9	9	2723	304.6	7.39
Q9Y6E2	Basic leucine zipper and W2 domain-containing protein 2 OS=Homo sapiens GN=BZW2 PE=1 SV=1	1.09353	0.128993	0.098124	54	27	98	23	23	419	48.1	6.68
Q9UBN7	Histone deacetylase 6 OS=Homo sapiens GN=HDAC6 PE=1 SV=2	1.09351	0.128962	0.121156	4	6	6	6	6	1215	131.3	5.3
Q96AD5	Patatin-like phospholipase domain-containing protein 2 OS=Homo sapiens GN=PNPLA2 PE=1 SV=1	1.09349	0.128946	0.244532	28	11	19	10	11	504	55.3	7.08
Q9H5V9	UPF0428 protein CXorf56 OS=Homo sapiens GN=CXorf56 PE=1 SV=1	1.09348	0.128931	0.647263	38	8	10	8	8	222	25.6	8.73
Q15631	Translin OS=Homo sapiens GN=TSN PE=1 SV=1	1.09339	0.128806	0.13035	42	11	39	11	11	228	26.2	6.44
P48448	Aldehyde dehydrogenase family 3 member B2 OS=Homo sapiens GN=ALDH3B2 PE=2 SV=3	1.09339	0.128804	0.745606	11	3	4	1	1	385	42.6	5.99
Q7Z4L5	Tetratricopeptide repeat protein 21B OS=Homo sapiens GN=TTC21B PE=1 SV=2	1.09334	0.128739	0.0158206	10	13	13	11	13	1316	150.8	6.96
Q9NRN9	Methyltransferase-like protein 5 OS=Homo sapiens GN=METTL5 PE=1 SV=1	1.09333	0.128731	0.237438	43	8	15	8	8	209	23.7	6.68
P01583	Interleukin-1 alpha OS=Homo sapiens GN=IL1A PE=1 SV=1	1.09331	0.128702	0.7927	7	1	1	1	1	271	30.6	5.2
Q5GLZ8	Probable E3 ubiquitin-protein ligase HERC4 OS=Homo sapiens GN=HERC4 PE=1 SV=1	1.09328	0.128667	0.981366	31	28	51	28	28	1057	118.5	6.19
Q15819	Ubiquitin-conjugating enzyme E2 variant 2 OS=Homo sapiens GN=UBE2V2 PE=1 SV=4	1.09325	0.128624	0.0465914	84	12	80	7	7	145	16.4	8.09
O15119	T-box transcription factor TBX3 OS=Homo sapiens GN=TBX3 PE=1 SV=4	1.09321	0.128574	0.439989	19	11	16	8	11	743	79.3	8.16
Q6YHU6	Thyroid adenoma-associated protein OS=Homo sapiens GN=THADA PE=1 SV=1	1.09312	0.12845	0.121874	17	29	41	29	29	1953	219.5	6.06
Q9UHA3	Probable ribosome biogenesis protein RLP24 OS=Homo sapiens GN=RSL24D1 PE=1 SV=1	1.09312	0.128446	0.935406	25	4	9	4	4	163	19.6	9.98
Q53S58	Transmembrane protein 177 OS=Homo sapiens GN=TMEM177 PE=2 SV=1	1.0931	0.128421	0.636796	8	3	4	3	3	311	33.7	9.61
Q5TZA2	Rootletin OS=Homo sapiens GN=CROCC PE=1 SV=1	1.09302	0.128325	0.705866	9	20	31	15	17	2017	228.4	5.5
Q9P2N7	Kelch-like protein 13 OS=Homo sapiens GN=KLHL13 PE=1 SV=3	1.09297	0.128252	0.234031	18	11	16	2	2	655	73.8	6.62
Q15628	Tumor necrosis factor receptor type 1-associated DEATH domain protein OS=Homo sapiens GN=TRADD PE=1 SV=2	1.09279	0.128011	0.104046	16	4	5	4	4	312	34.2	6.27
Q15714	TSC22 domain family protein 1 OS=Homo sapiens GN=TSC22D1 PE=1 SV=3	1.09259	0.127756	1	12	8	25	5	5	1073	109.6	5.64
Q6PGP7	Tetratricopeptide repeat protein 37 OS=Homo sapiens GN=TTC37 PE=1 SV=1	1.09256	0.127712	0.836856	36	51	93	49	50	1564	175.4	7.53
P07738	Bisphosphoglycerate mutase OS=Homo sapiens GN=BPGM PE=1 SV=2	1.09254	0.127689	0.286039	32	7	9	7	7	259	30	6.54
Q9Y3B8	Oligoribonuclease, mitochondrial OS=Homo sapiens GN=REXO2 PE=1 SV=3	1.09248	0.127604	0.306035	44	12	63	12	12	237	26.8	6.87
O60306	Intron-binding protein aquarius OS=Homo sapiens GN=AQR PE=1 SV=4	1.09235	0.127431	0.0129081	36	54	94	53	53	1485	171.2	6.37
Q86TU7	Histone-lysine N-methyltransferase setd3 OS=Homo sapiens GN=SETD3 PE=1 SV=1	1.09234	0.127427	0.265469	54	31	56	31	31	594	67.2	5.96
Q9NRN7	L-aminoadipate-semialdehyde dehydrogenase-phosphopantetheinyl transferase OS=Homo sapiens GN=AASDHPPT PE=1 SV=2	1.0923	0.127365	0.23212	43	14	34	14	14	309	35.8	6.8
P83436	Conserved oligomeric Golgi complex subunit 7 OS=Homo sapiens GN=COG7 PE=1 SV=1	1.09228	0.127347	0.961144	21	15	22	15	15	770	86.3	5.47
Q8TD19	Serine/threonine-protein kinase Nek9 OS=Homo sapiens GN=NEK9 PE=1 SV=2	1.09214	0.127156	0.849514	37	28	59	28	28	979	107.1	5.74
Q93052	Lipoma-preferred partner OS=Homo sapiens GN=LPP PE=1 SV=1	1.09213	0.12714	0.573163	60	26	138	26	26	612	65.7	7.37
O95158	Neurexophilin-4 OS=Homo sapiens GN=NXPH4 PE=2 SV=3	1.09207	0.127069	0.927193	4	1	1	1	1	308	33	9.86
Q16825	Tyrosine-protein phosphatase non-receptor type 21 OS=Homo sapiens GN=PTPN21 PE=1 SV=2	1.09207	0.12706	0.350411	2	2	4	1	1	1174	133.2	7.9
Q08AM6	Protein VAC14 homolog OS=Homo sapiens GN=VAC14 PE=1 SV=1	1.092	0.12697	0.958756	38	25	41	25	25	782	87.9	6.13
Q8NEC7	Glutathione S-transferase C-terminal domain-containing protein OS=Homo sapiens GN=GSTCD PE=1 SV=2	1.09195	0.126911	0.198518	25	13	22	12	12	633	71	7.78
Q13057	Bifunctional coenzyme A synthase OS=Homo sapiens GN=COASY PE=1 SV=4	1.09194	0.126895	0.678462	25	12	19	12	12	564	62.3	6.99
Q13257	Mitotic spindle assembly checkpoint protein MAD2A OS=Homo sapiens GN=MAD2L1 PE=1 SV=1	1.09188	0.12682	0.459121	48	10	45	10	10	205	23.5	5.08
O14976	Cyclin-G-associated kinase OS=Homo sapiens GN=GAK PE=1 SV=2	1.09188	0.126817	0.383667	42	42	89	42	42	1311	143.1	5.73
Q9Y376	Calcium-binding protein 39 OS=Homo sapiens GN=CAB39 PE=1 SV=1	1.09186	0.126786	0.0501138	48	19	52	15	15	341	39.8	6.89
P19174	1-phosphatidylinositol 4,5-bisphosphate phosphodiesterase gamma-1 OS=Homo sapiens GN=PLCG1 PE=1 SV=1	1.09181	0.12672	0.483952	38	40	78	40	40	1290	148.4	6.05
Q13066	G antigen 2B/2C OS=Homo sapiens GN=GAGE2B PE=1 SV=1	1.09178	0.126688	0.879497	36	3	89	0	2	116	12.8	4.37
Q15417	Calponin-3 OS=Homo sapiens GN=CNN3 PE=1 SV=1	1.09168	0.126554	0.087632	74	19	178	15	16	329	36.4	6.05
O15327	Type II inositol 3,4-bisphosphate 4-phosphatase OS=Homo sapiens GN=INPP4B PE=2 SV=4	1.09162	0.126469	0.531592	4	3	3	3	3	924	104.7	6.27
Q6IA86	Elongator complex protein 2 OS=Homo sapiens GN=ELP2 PE=1 SV=2	1.09158	0.126419	0.59243	41	25	58	25	25	826	92.4	5.96
Q969F9	Hermansky-Pudlak syndrome 3 protein OS=Homo sapiens GN=HPS3 PE=1 SV=1	1.09154	0.12636	0.140311	24	22	31	21	21	1004	113.7	6.43
Q9H1Z9	Tetraspanin-10 OS=Homo sapiens GN=TSPAN10 PE=2 SV=1	1.09151	0.126324	0.998265	5	2	3	2	2	355	36.5	5.86
Q96P50	Arf-GAP with coiled-coil, ANK repeat and PH domain-containing protein 3 OS=Homo sapiens GN=ACAP3 PE=1 SV=2	1.09149	0.126305	0.384255	10	4	7	3	3	834	92.4	5.99
Q2TAM9	Tumor suppressor candidate gene 1 protein OS=Homo sapiens GN=TUSC1 PE=1 SV=3	1.09138	0.126159	0.999933	17	2	2	2	2	212	23.4	11.18
Q99439	Calponin-2 OS=Homo sapiens GN=CNN2 PE=1 SV=4	1.09137	0.126134	0.463298	77	20	127	17	17	309	33.7	7.33
Q63HN8	E3 ubiquitin-protein ligase RNF213 OS=Homo sapiens GN=RNF213 PE=1 SV=3	1.09135	0.126115	0.746534	24	111	174	108	109	5207	591	6.48
P20908	Collagen alpha-1(V) chain OS=Homo sapiens GN=COL5A1 PE=1 SV=3	1.0913	0.126042	0.983937	2	4	5	4	4	1838	183.4	5.06
P43250	G protein-coupled receptor kinase 6 OS=Homo sapiens GN=GRK6 PE=1 SV=2	1.09126	0.125989	0.943352	17	8	9	7	8	576	65.9	8
Q9BUU2	Methyltransferase-like protein 22 OS=Homo sapiens GN=METTL22 PE=1 SV=2	1.09117	0.125875	0.327325	7	2	2	2	2	404	44.5	5.07
Q15942	Zyxin OS=Homo sapiens GN=ZYX PE=1 SV=1	1.09107	0.12575	0.0533912	44	17	192	17	17	572	61.2	6.67
P30520	Adenylosuccinate synthetase isozyme 2 OS=Homo sapiens GN=ADSS PE=1 SV=3	1.09105	0.125711	0.302301	52	21	78	20	21	456	50.1	6.55
Q9NRV9	Heme-binding protein 1 OS=Homo sapiens GN=HEBP1 PE=1 SV=1	1.09104	0.125707	0.671587	67	10	41	10	10	189	21.1	5.8
Q12996	Cleavage stimulation factor subunit 3 OS=Homo sapiens GN=CSTF3 PE=1 SV=1	1.09104	0.125702	0.222072	48	29	86	29	29	717	82.9	8.12
Q96C90	Protein phosphatase 1 regulatory subunit 14B OS=Homo sapiens GN=PPP1R14B PE=1 SV=3	1.09102	0.125673	0.255046	35	3	25	3	3	147	15.9	4.86
O95260	Arginyl-tRNA--protein transferase 1 OS=Homo sapiens GN=ATE1 PE=1 SV=2	1.09098	0.12562	0.526263	30	13	20	13	13	518	59.1	7.93
P19634	Sodium/hydrogen exchanger 1 OS=Homo sapiens GN=SLC9A1 PE=1 SV=2	1.09097	0.125605	0.175214	19	12	23	11	11	815	90.7	7.21
Q9HAU8	Aminopeptidase RNPEPL1 OS=Homo sapiens GN=RNPEPL1 PE=1 SV=3	1.09088	0.125488	0.20157	5	2	2	2	2	725	79.9	5.19
Q13542	Eukaryotic translation initiation factor 4E-binding protein 2 OS=Homo sapiens GN=EIF4EBP2 PE=1 SV=1	1.09086	0.12546	0.709337	36	2	4	2	2	120	12.9	6.67
Q9NZU5	LIM and cysteine-rich domains protein 1 OS=Homo sapiens GN=LMCD1 PE=1 SV=1	1.09053	0.125027	0.756296	8	3	5	3	3	365	40.8	7.93
O75608	Acyl-protein thioesterase 1 OS=Homo sapiens GN=LYPLA1 PE=1 SV=1	1.09039	0.124839	0.248669	45	9	48	9	9	230	24.7	6.77
P36404	ADP-ribosylation factor-like protein 2 OS=Homo sapiens GN=ARL2 PE=1 SV=4	1.09037	0.12482	0.152389	49	9	20	9	9	184	20.9	6.34
Q8WV74	Nucleoside diphosphate-linked moiety X motif 8 OS=Homo sapiens GN=NUDT8 PE=1 SV=2	1.09021	0.124609	0.972776	9	2	3	2	2	236	25.4	8.41
Q96QK1	Vacuolar protein sorting-associated protein 35 OS=Homo sapiens GN=VPS35 PE=1 SV=2	1.09017	0.124556	0.502071	46	36	144	36	36	796	91.6	5.49
P21926	CD9 antigen OS=Homo sapiens GN=CD9 PE=1 SV=4	1.09011	0.124477	0.968228	7	2	3	2	2	228	25.4	7.15
O75475	PC4 and SFRS1-interacting protein OS=Homo sapiens GN=PSIP1 PE=1 SV=1	1.09006	0.124405	0.999907	58	33	113	32	32	530	60.1	9.13
Q6ZS17	Rho family-interacting cell polarization regulator 1 OS=Homo sapiens GN=RIPOR1 PE=1 SV=1	1.09003	0.124369	0.147467	23	22	42	22	22	1223	132.2	6.28
Q96QG7	Myotubularin-related protein 9 OS=Homo sapiens GN=MTMR9 PE=1 SV=1	1.09001	0.124345	0.294693	32	18	33	18	18	549	63.4	6.39
O14617	AP-3 complex subunit delta-1 OS=Homo sapiens GN=AP3D1 PE=1 SV=1	1.08999	0.124315	0.0184738	45	47	117	46	46	1153	130.1	8.48
Q8NCW5	NAD(P)H-hydrate epimerase OS=Homo sapiens GN=NAXE PE=1 SV=2	1.08993	0.124234	0.278899	53	13	51	13	13	288	31.7	7.66
Q9H6U6	Breast carcinoma-amplified sequence 3 OS=Homo sapiens GN=BCAS3 PE=1 SV=3	1.08992	0.124226	0.848639	6	4	4	4	4	928	101.2	6.7
Q96S44	TP53-regulating kinase OS=Homo sapiens GN=TP53RK PE=1 SV=2	1.08988	0.124173	0.844178	26	6	9	6	6	253	28.1	9.54
O75643	U5 small nuclear ribonucleoprotein 200 kDa helicase OS=Homo sapiens GN=SNRNP200 PE=1 SV=2	1.08987	0.124153	0.140123	53	104	315	102	103	2136	244.4	6.06
Q6ZPD9	Probable C-mannosyltransferase DPY19L3 OS=Homo sapiens GN=DPY19L3 PE=2 SV=1	1.08984	0.124113	0.643813	7	4	5	4	4	716	83.1	8.72
Q9Y490	Talin-1 OS=Homo sapiens GN=TLN1 PE=1 SV=3	1.08983	0.124106	0.10459	70	167	1082	139	139	2541	269.6	6.07
O00499	Myc box-dependent-interacting protein 1 OS=Homo sapiens GN=BIN1 PE=1 SV=1	1.08983	0.124104	0.214116	46	25	69	23	23	593	64.7	5.06
Q6PCT2	F-box/LRR-repeat protein 19 OS=Homo sapiens GN=FBXL19 PE=1 SV=3	1.08983	0.124103	0.567138	18	10	12	10	10	694	75.7	9.17
P51003	Poly(A) polymerase alpha OS=Homo sapiens GN=PAPOLA PE=1 SV=4	1.08978	0.124039	0.108521	52	32	77	23	28	745	82.8	7.37
A6NDU8	UPF0600 protein C5orf51 OS=Homo sapiens GN=C5orf51 PE=1 SV=1	1.08967	0.123886	0.812109	55	14	24	14	14	294	33.6	5.26
P55198	Protein AF-17 OS=Homo sapiens GN=MLLT6 PE=1 SV=2	1.08964	0.123851	0.459059	5	5	5	5	5	1093	112	8.62
Q9C0H6	Kelch-like protein 4 OS=Homo sapiens GN=KLHL4 PE=1 SV=2	1.08954	0.123718	0.15766	4	4	4	1	1	718	80.2	6.86
Q9Y4P1	Cysteine protease ATG4B OS=Homo sapiens GN=ATG4B PE=1 SV=2	1.08952	0.123693	0.595254	33	8	18	8	8	393	44.3	5.07
Q9BZC7	ATP-binding cassette sub-family A member 2 OS=Homo sapiens GN=ABCA2 PE=1 SV=3	1.08951	0.123677	0.922811	1	2	2	2	2	2435	269.7	6.81
Q9NUU7	ATP-dependent RNA helicase DDX19A OS=Homo sapiens GN=DDX19A PE=1 SV=1	1.08948	0.123635	0.695925	76	35	132	9	10	478	53.9	6.58
Q14CX7	N-alpha-acetyltransferase 25, NatB auxiliary subunit OS=Homo sapiens GN=NAA25 PE=1 SV=1	1.0894	0.123535	0.464782	33	32	52	31	31	972	112.2	6.64
O15037	Protein KHNYN OS=Homo sapiens GN=KHNYN PE=1 SV=3	1.08934	0.123453	0.998171	6	4	4	4	4	678	74.5	7.02
P29353	SHC-transforming protein 1 OS=Homo sapiens GN=SHC1 PE=1 SV=4	1.08929	0.123388	0.0422978	44	16	36	15	16	583	62.8	6.44
O75891	Cytosolic 10-formyltetrahydrofolate dehydrogenase OS=Homo sapiens GN=ALDH1L1 PE=1 SV=2	1.08925	0.123331	0.920424	18	13	15	10	10	902	98.8	5.94
Q9Y519	Transmembrane protein 184B OS=Homo sapiens GN=TMEM184B PE=1 SV=2	1.08919	0.123252	0.998643	5	2	2	2	2	407	45.5	6.89
Q9P0N9	TBC1 domain family member 7 OS=Homo sapiens GN=TBC1D7 PE=1 SV=1	1.08904	0.123057	0.0775576	12	3	3	3	3	293	34	7.94
Q8NFZ4	Neuroligin-2 OS=Homo sapiens GN=NLGN2 PE=1 SV=1	1.08902	0.123034	0.153328	9	4	4	3	4	835	90.8	6.18
Q9NPF4	Probable tRNA N6-adenosine threonylcarbamoyltransferase OS=Homo sapiens GN=OSGEP PE=1 SV=1	1.08887	0.122831	0.443569	41	11	23	11	11	335	36.4	6.35
Q13085	Acetyl-CoA carboxylase 1 OS=Homo sapiens GN=ACACA PE=1 SV=2	1.08885	0.122807	0.65504	35	73	137	60	72	2346	265.4	6.37
Q9H115	Beta-soluble NSF attachment protein OS=Homo sapiens GN=NAPB PE=1 SV=2	1.08875	0.122677	0.158792	21	7	22	3	3	298	33.5	5.47
O75459	P antigen family member 1 OS=Homo sapiens GN=PAGE1 PE=1 SV=2	1.08874	0.122661	0.745665	46	5	6	5	5	146	16.1	4.22
Q15061	WD repeat-containing protein 43 OS=Homo sapiens GN=WDR43 PE=1 SV=3	1.08865	0.122535	0.388377	32	20	42	20	20	677	74.8	5.57
Q8TCX1	Cytoplasmic dynein 2 light intermediate chain 1 OS=Homo sapiens GN=DYNC2LI1 PE=1 SV=1	1.08863	0.122519	0.602325	10	2	2	2	2	351	39.6	7.53
Q9UBK8	Methionine synthase reductase OS=Homo sapiens GN=MTRR PE=1 SV=3	1.08855	0.122408	0.154471	31	20	47	19	19	725	80.4	6.49
Q9Y266	Nuclear migration protein nudC OS=Homo sapiens GN=NUDC PE=1 SV=1	1.08855	0.122402	0.0696415	70	31	263	30	30	331	38.2	5.38
Q96TA1	Niban-like protein 1 OS=Homo sapiens GN=FAM129B PE=1 SV=3	1.08848	0.122312	0.0982788	52	34	100	34	34	746	84.1	6.19
Q17R98	Zinc finger protein 827 OS=Homo sapiens GN=ZNF827 PE=1 SV=1	1.0884	0.122212	0.99225	4	4	5	4	4	1081	119.1	6.89
Q15785	Mitochondrial import receptor subunit TOM34 OS=Homo sapiens GN=TOMM34 PE=1 SV=2	1.0884	0.122211	0.0213553	77	27	124	26	26	309	34.5	8.98
Q3MII6	TBC1 domain family member 25 OS=Homo sapiens GN=TBC1D25 PE=1 SV=2	1.0884	0.122206	0.97962	6	3	3	3	3	688	76.3	6.16
O00560	Syntenin-1 OS=Homo sapiens GN=SDCBP PE=1 SV=1	1.08836	0.122159	0.162805	56	11	56	11	11	298	32.4	7.53
Q9C0D5	Protein TANC1 OS=Homo sapiens GN=TANC1 PE=1 SV=3	1.08834	0.122128	0.800599	29	47	84	43	43	1861	202.1	8.32
Q8IYR2	SET and MYND domain-containing protein 4 OS=Homo sapiens GN=SMYD4 PE=2 SV=3	1.08824	0.122003	0.541027	8	5	6	5	5	804	89.2	6.83
O95630	STAM-binding protein OS=Homo sapiens GN=STAMBP PE=1 SV=1	1.0882	0.121948	0.124953	28	11	24	11	11	424	48	6.29
Q99447	Ethanolamine-phosphate cytidylyltransferase OS=Homo sapiens GN=PCYT2 PE=1 SV=1	1.08815	0.121877	0.0541151	44	15	28	15	15	389	43.8	6.92
O43187	Interleukin-1 receptor-associated kinase-like 2 OS=Homo sapiens GN=IRAK2 PE=1 SV=2	1.08813	0.121853	0.999737	12	6	8	6	6	625	69.4	5.72
P68366	Tubulin alpha-4A chain OS=Homo sapiens GN=TUBA4A PE=1 SV=1	1.08807	0.121767	0.160673	78	29	975	6	7	448	49.9	5.06
P40425	Pre-B-cell leukemia transcription factor 2 OS=Homo sapiens GN=PBX2 PE=1 SV=2	1.08803	0.12172	0.738534	18	4	9	3	4	430	45.9	7.56
Q14166	Tubulin--tyrosine ligase-like protein 12 OS=Homo sapiens GN=TTLL12 PE=1 SV=2	1.088	0.121683	0.737436	58	28	101	28	28	644	74.4	5.53
Q92598	Heat shock protein 105 kDa OS=Homo sapiens GN=HSPH1 PE=1 SV=1	1.0879	0.121549	0.0381495	71	63	421	56	56	858	96.8	5.39
Q14651	Plastin-1 OS=Homo sapiens GN=PLS1 PE=1 SV=2	1.08788	0.121524	0.384426	51	29	120	23	23	629	70.2	5.41
P49356	Protein farnesyltransferase subunit beta OS=Homo sapiens GN=FNTB PE=1 SV=1	1.08785	0.121482	0.175478	14	4	8	4	4	437	48.7	5.82
P32456	Guanylate-binding protein 2 OS=Homo sapiens GN=GBP2 PE=1 SV=3	1.08782	0.121441	0.0640064	29	18	27	13	13	591	67.2	5.71
Q14C86	GTPase-activating protein and VPS9 domain-containing protein 1 OS=Homo sapiens GN=GAPVD1 PE=1 SV=2	1.0878	0.121416	0.637049	37	51	140	51	51	1478	164.9	5.22
P26640	Valine--tRNA ligase OS=Homo sapiens GN=VARS PE=1 SV=4	1.0878	0.12141	0.192509	49	58	291	56	56	1264	140.4	7.59
Q9BY66	Lysine-specific demethylase 5D OS=Homo sapiens GN=KDM5D PE=1 SV=2	1.08777	0.12138	0.977799	14	19	26	2	2	1539	174	5.85
Q01432	AMP deaminase 3 OS=Homo sapiens GN=AMPD3 PE=1 SV=1	1.08777	0.121379	0.616897	10	7	14	5	5	767	88.8	6.98
Q9H3Q1	Cdc42 effector protein 4 OS=Homo sapiens GN=CDC42EP4 PE=1 SV=1	1.08772	0.121301	0.627794	38	9	19	9	9	356	38	5.19
Q6IBS0	Twinfilin-2 OS=Homo sapiens GN=TWF2 PE=1 SV=2	1.08769	0.121272	0.157554	74	22	128	18	18	349	39.5	6.84
Q16851	UTP--glucose-1-phosphate uridylyltransferase OS=Homo sapiens GN=UGP2 PE=1 SV=5	1.08769	0.121268	0.0921021	56	29	107	29	29	508	56.9	8.15
P48553	Trafficking protein particle complex subunit 10 OS=Homo sapiens GN=TRAPPC10 PE=1 SV=2	1.08764	0.121206	0.992685	11	14	18	14	14	1259	142.1	6.04
Q2T9K0	Transmembrane protein 44 OS=Homo sapiens GN=TMEM44 PE=1 SV=3	1.08756	0.121093	0.728489	6	1	2	1	1	475	52.2	7.84
Q9BUA3	Uncharacterized protein C11orf84 OS=Homo sapiens GN=C11orf84 PE=1 SV=3	1.08755	0.121076	0.452475	27	8	11	7	7	381	41	5.01
P52788	Spermine synthase OS=Homo sapiens GN=SMS PE=1 SV=2	1.08745	0.120951	0.17919	75	24	124	23	24	366	41.2	5.02
P60983	Glia maturation factor beta OS=Homo sapiens GN=GMFB PE=1 SV=2	1.0874	0.120878	0.435804	73	8	26	6	8	142	16.7	5.29
P23919	Thymidylate kinase OS=Homo sapiens GN=DTYMK PE=1 SV=4	1.08734	0.120805	0.278377	70	18	71	18	18	212	23.8	8.27
Q709C8	Vacuolar protein sorting-associated protein 13C OS=Homo sapiens GN=VPS13C PE=1 SV=1	1.08716	0.120559	0.914006	29	99	152	98	99	3753	422.1	6.83
Q13554	Calcium/calmodulin-dependent protein kinase type II subunit beta OS=Homo sapiens GN=CAMK2B PE=1 SV=3	1.08713	0.120523	0.652401	12	8	22	1	1	666	72.6	7.27
O75161	Nephrocystin-4 OS=Homo sapiens GN=NPHP4 PE=1 SV=2	1.08704	0.120407	0.831659	2	3	5	2	2	1426	157.5	8.13
P53778	Mitogen-activated protein kinase 12 OS=Homo sapiens GN=MAPK12 PE=1 SV=3	1.08682	0.12011	0.26294	17	6	9	4	5	367	41.9	6.39
Q8TBC4	NEDD8-activating enzyme E1 catalytic subunit OS=Homo sapiens GN=UBA3 PE=1 SV=2	1.08669	0.119946	0.538644	52	21	55	21	21	463	51.8	5.45
P32019	Type II inositol 1,4,5-trisphosphate 5-phosphatase OS=Homo sapiens GN=INPP5B PE=1 SV=4	1.08666	0.119894	0.87864	11	11	12	10	10	993	112.8	5.57
Q16270	Insulin-like growth factor-binding protein 7 OS=Homo sapiens GN=IGFBP7 PE=1 SV=1	1.08665	0.119889	0.981462	51	12	32	11	12	282	29.1	7.9
Q9UBW8	COP9 signalosome complex subunit 7a OS=Homo sapiens GN=COPS7A PE=1 SV=1	1.08641	0.119563	0.415275	44	11	35	11	11	275	30.3	8.22
Q53HV7	Single-strand selective monofunctional uracil DNA glycosylase OS=Homo sapiens GN=SMUG1 PE=1 SV=2	1.08632	0.119448	0.646088	4	1	2	1	1	270	29.8	6.62
Q9Y4F3	Meiosis regulator and mRNA stability factor 1 OS=Homo sapiens GN=MARF1 PE=1 SV=6	1.08625	0.119362	0.841002	4	6	7	6	6	1742	192.7	7.87
Q96D09	G-protein coupled receptor-associated sorting protein 2 OS=Homo sapiens GN=GPRASP2 PE=1 SV=1	1.08621	0.1193	0.49522	2	2	3	2	2	838	93.7	5.01
Q9HBF4	Zinc finger FYVE domain-containing protein 1 OS=Homo sapiens GN=ZFYVE1 PE=1 SV=1	1.08616	0.119234	0.661916	29	17	25	17	17	777	87.1	7.42
Q5T4B2	Inactive glycosyltransferase 25 family member 3 OS=Homo sapiens GN=CERCAM PE=1 SV=1	1.08614	0.119215	0.532556	16	8	10	8	8	595	67.5	6.06
P15056	Serine/threonine-protein kinase B-raf OS=Homo sapiens GN=BRAF PE=1 SV=4	1.08613	0.119191	0.516298	12	9	12	4	4	766	84.4	7.53
P45974	Ubiquitin carboxyl-terminal hydrolase 5 OS=Homo sapiens GN=USP5 PE=1 SV=2	1.08612	0.119179	0.116359	58	40	128	38	38	858	95.7	5.03
Q92817	Envoplakin OS=Homo sapiens GN=EVPL PE=1 SV=3	1.08607	0.119119	0.825509	1	4	6	3	3	2033	231.5	6.96
Q8N5C8	TGF-beta-activated kinase 1 and MAP3K7-binding protein 3 OS=Homo sapiens GN=TAB3 PE=1 SV=2	1.08596	0.118972	0.578702	7	3	3	3	3	712	78.6	8.46
O43524	Forkhead box protein O3 OS=Homo sapiens GN=FOXO3 PE=1 SV=1	1.08593	0.118928	0.999662	18	7	13	6	6	673	71.2	5.16
Q8IZ07	Ankyrin repeat domain-containing protein 13A OS=Homo sapiens GN=ANKRD13A PE=1 SV=3	1.08585	0.118824	0.47556	28	13	22	12	12	590	67.6	5.02
Q9H0A8	COMM domain-containing protein 4 OS=Homo sapiens GN=COMMD4 PE=1 SV=1	1.08583	0.118804	0.56354	41	8	14	8	8	199	21.8	7.31
Q9NWZ8	Gem-associated protein 8 OS=Homo sapiens GN=GEMIN8 PE=1 SV=1	1.08583	0.118797	0.0273451	21	5	6	5	5	242	28.6	6.8
Q8TDY2	RB1-inducible coiled-coil protein 1 OS=Homo sapiens GN=RB1CC1 PE=1 SV=3	1.08571	0.118641	0.944209	25	38	53	38	38	1594	183	5.41
P00491	Purine nucleoside phosphorylase OS=Homo sapiens GN=PNP PE=1 SV=2	1.0857	0.118621	0.101267	75	18	170	18	18	289	32.1	6.95
O15144	Actin-related protein 2/3 complex subunit 2 OS=Homo sapiens GN=ARPC2 PE=1 SV=1	1.08559	0.118477	0.118878	56	17	100	17	17	300	34.3	7.36
O94829	Importin-13 OS=Homo sapiens GN=IPO13 PE=1 SV=3	1.08555	0.118422	0.0465679	17	14	18	14	14	963	108.1	5.3
Q8N1S5	Zinc transporter ZIP11 OS=Homo sapiens GN=SLC39A11 PE=2 SV=3	1.0854	0.118231	0.766095	13	3	4	3	3	342	35.4	5.6
Q8N6T3	ADP-ribosylation factor GTPase-activating protein 1 OS=Homo sapiens GN=ARFGAP1 PE=1 SV=2	1.08535	0.118154	0.0414857	61	24	87	24	24	406	44.6	5.66
A6NKD9	Coiled-coil domain-containing protein 85C OS=Homo sapiens GN=CCDC85C PE=1 SV=1	1.08533	0.11814	0.971281	33	11	17	10	10	419	45.2	6.96
P21291	Cysteine and glycine-rich protein 1 OS=Homo sapiens GN=CSRP1 PE=1 SV=3	1.08532	0.118119	0.0793437	72	16	190	15	16	193	20.6	8.57
P42226	Signal transducer and activator of transcription 6 OS=Homo sapiens GN=STAT6 PE=1 SV=1	1.08532	0.118114	0.0326301	31	25	44	24	24	847	94.1	6.23
P31947	14-3-3 protein sigma OS=Homo sapiens GN=SFN PE=1 SV=1	1.08524	0.11802	0.969103	35	10	129	6	6	248	27.8	4.74
Q8N1B4	Vacuolar protein sorting-associated protein 52 homolog OS=Homo sapiens GN=VPS52 PE=1 SV=1	1.08521	0.11798	0.0421736	24	14	22	14	14	723	82.2	5.99
Q9HAS0	Protein Njmu-R1 OS=Homo sapiens GN=C17orf75 PE=1 SV=2	1.08521	0.117974	0.874783	34	13	21	13	13	396	44.6	5.03
Q9Y2Z0	Protein SGT1 homolog OS=Homo sapiens GN=SUGT1 PE=1 SV=3	1.08518	0.11793	0.0738178	68	25	104	25	25	365	41	5.16
Q7Z3D4	LysM and putative peptidoglycan-binding domain-containing protein 3 OS=Homo sapiens GN=LYSMD3 PE=1 SV=2	1.08516	0.117908	0.788542	4	1	1	1	1	306	34.5	5.97
Q68CZ2	Tensin-3 OS=Homo sapiens GN=TNS3 PE=1 SV=2	1.08512	0.117858	0.572194	34	34	65	31	31	1445	155.2	6.81
Q24JP5	Transmembrane protein 132A OS=Homo sapiens GN=TMEM132A PE=1 SV=1	1.0851	0.117827	0.948826	10	7	7	7	7	1023	110	5.62
Q6ICG6	Uncharacterized protein KIAA0930 OS=Homo sapiens GN=KIAA0930 PE=1 SV=1	1.08507	0.117787	0.7487	19	6	6	6	6	404	45.8	7.94
Q9HD67	Unconventional myosin-X OS=Homo sapiens GN=MYO10 PE=1 SV=3	1.08507	0.117786	0.0586748	23	45	66	44	44	2058	237.2	6.21
Q8NFZ0	F-box DNA helicase 1 OS=Homo sapiens GN=FBXO18 PE=1 SV=2	1.08503	0.117735	0.72285	8	8	9	8	8	1043	117.6	8.25
P63104	14-3-3 protein zeta/delta OS=Homo sapiens GN=YWHAZ PE=1 SV=1	1.08495	0.117622	0.106374	81	28	485	19	19	245	27.7	4.79
O15212	Prefoldin subunit 6 OS=Homo sapiens GN=PFDN6 PE=1 SV=1	1.08493	0.117599	0.666436	67	14	52	14	14	129	14.6	8.88
Q8N0Z8	tRNA pseudouridine synthase-like 1 OS=Homo sapiens GN=PUSL1 PE=1 SV=1	1.08489	0.117552	0.997326	6	1	2	1	1	303	33.2	9.85
P32929	Cystathionine gamma-lyase OS=Homo sapiens GN=CTH PE=1 SV=3	1.08487	0.117523	0.995835	5	2	3	2	2	405	44.5	6.7
Q7Z4W1	L-xylulose reductase OS=Homo sapiens GN=DCXR PE=1 SV=2	1.08482	0.117455	0.332861	69	14	28	14	14	244	25.9	8.1
Q6PL24	Protein TMED8 OS=Homo sapiens GN=TMED8 PE=1 SV=1	1.08479	0.117419	0.308658	32	10	12	10	10	325	35.7	4.74
Q06033	Inter-alpha-trypsin inhibitor heavy chain H3 OS=Homo sapiens GN=ITIH3 PE=1 SV=2	1.08479	0.117416	0.991777	2	2	2	2	2	890	99.8	5.74
O75436	Vacuolar protein sorting-associated protein 26A OS=Homo sapiens GN=VPS26A PE=1 SV=2	1.08479	0.117415	0.391961	60	18	61	16	16	327	38.1	6.57
Q9Y237	Peptidyl-prolyl cis-trans isomerase NIMA-interacting 4 OS=Homo sapiens GN=PIN4 PE=1 SV=1	1.08478	0.117409	0.431458	73	9	31	9	9	131	13.8	9.77
O00429	Dynamin-1-like protein OS=Homo sapiens GN=DNM1L PE=1 SV=2	1.08477	0.117395	0.184078	74	54	174	54	54	736	81.8	6.81
Q12965	Unconventional myosin-Ie OS=Homo sapiens GN=MYO1E PE=1 SV=2	1.08476	0.117381	0.716832	39	42	82	34	42	1108	127	8.92
Q96EW2	HSPB1-associated protein 1 OS=Homo sapiens GN=HSPBAP1 PE=1 SV=1	1.08467	0.117253	0.850516	17	6	6	6	6	488	55.1	5.6
P61960	Ubiquitin-fold modifier 1 OS=Homo sapiens GN=UFM1 PE=1 SV=1	1.08466	0.117248	0.982907	68	4	19	4	4	85	9.1	9.31
Q7Z7E8	Ubiquitin-conjugating enzyme E2 Q1 OS=Homo sapiens GN=UBE2Q1 PE=1 SV=1	1.08463	0.117198	0.856085	45	12	28	9	12	422	46.1	5.1
P02765	Alpha-2-HS-glycoprotein OS=Homo sapiens GN=AHSG PE=1 SV=1	1.08459	0.117144	0.994938	11	5	27	5	5	367	39.3	5.72
Q53EL6	Programmed cell death protein 4 OS=Homo sapiens GN=PDCD4 PE=1 SV=2	1.08439	0.116877	0.960865	43	16	45	16	16	469	51.7	5.21
P49189	4-trimethylaminobutyraldehyde dehydrogenase OS=Homo sapiens GN=ALDH9A1 PE=1 SV=3	1.0842	0.11663	0.337616	50	25	118	25	25	494	53.8	5.87
Q53FA7	Quinone oxidoreductase PIG3 OS=Homo sapiens GN=TP53I3 PE=1 SV=2	1.08418	0.116605	0.424152	38	12	28	12	12	332	35.5	7.17
O00567	Nucleolar protein 56 OS=Homo sapiens GN=NOP56 PE=1 SV=4	1.08417	0.116586	0.296474	60	29	92	29	29	594	66	9.19
P45985	Dual specificity mitogen-activated protein kinase kinase 4 OS=Homo sapiens GN=MAP2K4 PE=1 SV=1	1.0841	0.116494	0.61416	42	12	20	12	12	399	44.3	8.07
Q14240	Eukaryotic initiation factor 4A-II OS=Homo sapiens GN=EIF4A2 PE=1 SV=2	1.08409	0.116489	0.788335	67	32	294	12	12	407	46.4	5.48
Q9Y3C8	Ubiquitin-fold modifier-conjugating enzyme 1 OS=Homo sapiens GN=UFC1 PE=1 SV=3	1.08398	0.116338	0.0232601	30	6	19	6	6	167	19.4	7.4
P21281	V-type proton ATPase subunit B, brain isoform OS=Homo sapiens GN=ATP6V1B2 PE=1 SV=3	1.08398	0.116334	0.76901	66	26	127	18	25	511	56.5	5.81
Q9H0F7	ADP-ribosylation factor-like protein 6 OS=Homo sapiens GN=ARL6 PE=1 SV=1	1.08392	0.116253	0.127283	39	8	10	8	8	186	21.1	8.54
P0DOX5	Immunoglobulin gamma-1 heavy chain OS=Homo sapiens PE=1 SV=1	1.08389	0.116223	0.994057	13	5	7	0	4	449	49.3	8.72
Q15019	Septin-2 OS=Homo sapiens GN=SEPT2 PE=1 SV=1	1.08388	0.116204	0.44384	77	25	211	24	24	361	41.5	6.6
P51157	Ras-related protein Rab-28 OS=Homo sapiens GN=RAB28 PE=1 SV=2	1.08381	0.116113	0.747638	18	4	6	4	4	221	24.8	5.97
Q9NZ09	Ubiquitin-associated protein 1 OS=Homo sapiens GN=UBAP1 PE=1 SV=1	1.08374	0.116024	0.876111	19	10	12	10	10	502	55	5.11
P11802	Cyclin-dependent kinase 4 OS=Homo sapiens GN=CDK4 PE=1 SV=2	1.08352	0.115719	0.632186	51	14	43	13	13	303	33.7	7.01
Q96EY9	Probable inactive tRNA-specific adenosine deaminase-like protein 3 OS=Homo sapiens GN=ADAT3 PE=1 SV=1	1.08345	0.115632	0.660552	18	5	6	5	5	351	38	7.88
Q13885	Tubulin beta-2A chain OS=Homo sapiens GN=TUBB2A PE=1 SV=1	1.08343	0.115609	0.330776	75	33	1540	1	6	445	49.9	4.89
Q99941	Cyclic AMP-dependent transcription factor ATF-6 beta OS=Homo sapiens GN=ATF6B PE=1 SV=2	1.08339	0.115548	0.553893	17	10	13	10	10	703	76.7	6.27
Q8WUH2	Transforming growth factor-beta receptor-associated protein 1 OS=Homo sapiens GN=TGFBRAP1 PE=1 SV=1	1.08338	0.115539	0.788799	20	17	24	17	17	860	97.1	6.55
Q9UPY3	Endoribonuclease Dicer OS=Homo sapiens GN=DICER1 PE=1 SV=3	1.08337	0.115523	0.549561	19	30	43	29	29	1922	218.5	5.68
Q4J6C6	Prolyl endopeptidase-like OS=Homo sapiens GN=PREPL PE=1 SV=1	1.08333	0.115475	0.0561642	33	22	34	21	21	727	83.9	6.38
Q6ZNJ1	Neurobeachin-like protein 2 OS=Homo sapiens GN=NBEAL2 PE=1 SV=2	1.0833	0.115429	0.0768014	23	45	60	45	45	2754	302.3	6.38
O75912	Diacylglycerol kinase iota OS=Homo sapiens GN=DGKI PE=1 SV=1	1.08325	0.115373	0.61988	2	2	2	1	1	1065	116.9	7.77
Q9NQT8	Kinesin-like protein KIF13B OS=Homo sapiens GN=KIF13B PE=1 SV=2	1.08325	0.115364	0.0935367	16	25	33	15	15	1826	202.7	5.88
O60879	Protein diaphanous homolog 2 OS=Homo sapiens GN=DIAPH2 PE=1 SV=1	1.08323	0.115341	0.940772	24	25	39	24	24	1101	125.5	6.58
Q8NI36	WD repeat-containing protein 36 OS=Homo sapiens GN=WDR36 PE=1 SV=1	1.08323	0.115336	0.462941	32	25	45	25	25	951	105.3	7.53
Q9H0K1	Serine/threonine-protein kinase SIK2 OS=Homo sapiens GN=SIK2 PE=1 SV=1	1.08316	0.115251	0.448449	6	3	3	2	3	926	103.8	6.02
Q9Y2X7	ARF GTPase-activating protein GIT1 OS=Homo sapiens GN=GIT1 PE=1 SV=2	1.08313	0.115212	0.138401	40	28	49	23	23	761	84.3	6.8
Q9UGJ1	Gamma-tubulin complex component 4 OS=Homo sapiens GN=TUBGCP4 PE=1 SV=1	1.08307	0.115123	0.0329516	23	11	18	10	10	667	76	6.65
Q9P2X3	Protein IMPACT OS=Homo sapiens GN=IMPACT PE=1 SV=2	1.08304	0.115081	0.663063	42	11	18	11	11	320	36.5	4.97
Q3ZCW2	Galectin-related protein OS=Homo sapiens GN=LGALSL PE=1 SV=2	1.08303	0.115076	0.12209	27	4	5	4	4	172	19	5.35
P49459	Ubiquitin-conjugating enzyme E2 A OS=Homo sapiens GN=UBE2A PE=1 SV=2	1.08301	0.115043	0.526105	18	2	8	2	2	152	17.3	5.15
Q8WTS6	Histone-lysine N-methyltransferase SETD7 OS=Homo sapiens GN=SETD7 PE=1 SV=1	1.08299	0.115019	0.0895697	40	10	23	10	10	366	40.7	4.63
Q8IZV5	Retinol dehydrogenase 10 OS=Homo sapiens GN=RDH10 PE=1 SV=1	1.08292	0.114933	0.122293	13	5	7	5	5	341	38.1	7.4
Q15653	NF-kappa-B inhibitor beta OS=Homo sapiens GN=NFKBIB PE=1 SV=2	1.08285	0.114833	0.926896	24	6	12	6	6	356	37.7	4.84
Q8IVF2	Protein AHNAK2 OS=Homo sapiens GN=AHNAK2 PE=1 SV=2	1.0828	0.114769	0.864505	52	155	462	153	153	5795	616.2	5.36
Q15633	RISC-loading complex subunit TARBP2 OS=Homo sapiens GN=TARBP2 PE=1 SV=3	1.08279	0.114753	0.0306316	39	11	19	11	11	366	39	6.54
P53611	Geranylgeranyl transferase type-2 subunit beta OS=Homo sapiens GN=RABGGTB PE=1 SV=2	1.08273	0.114672	0.155945	23	8	23	8	8	331	36.9	5.03
A0PJZ3	Glucoside xylosyltransferase 2 OS=Homo sapiens GN=GXYLT2 PE=2 SV=2	1.08273	0.114671	0.995652	3	2	2	1	1	443	51	9.77
Q99961	Endophilin-A2 OS=Homo sapiens GN=SH3GL1 PE=1 SV=1	1.0827	0.114632	0.0474787	52	20	89	14	20	368	41.5	5.43
O75064	DENN domain-containing protein 4B OS=Homo sapiens GN=DENND4B PE=1 SV=4	1.08267	0.114589	0.691543	2	3	3	3	3	1496	163.7	7.21
O15066	Kinesin-like protein KIF3B OS=Homo sapiens GN=KIF3B PE=1 SV=1	1.08267	0.114588	0.931479	20	13	18	8	8	747	85.1	7.69
Q9UPU7	TBC1 domain family member 2B OS=Homo sapiens GN=TBC1D2B PE=1 SV=2	1.08263	0.114538	0.777161	26	24	28	23	23	963	109.8	6.16
Q9UPY8	Microtubule-associated protein RP/EB family member 3 OS=Homo sapiens GN=MAPRE3 PE=1 SV=1	1.08256	0.114446	0.431916	59	17	38	14	14	281	32	5.54
Q01968	Inositol polyphosphate 5-phosphatase OCRL-1 OS=Homo sapiens GN=OCRL PE=1 SV=3	1.08252	0.114388	0.125354	31	26	41	26	26	901	104.1	6.55
Q96K21	Abscission/NoCut checkpoint regulator OS=Homo sapiens GN=ZFYVE19 PE=1 SV=3	1.08241	0.114253	0.516373	21	8	13	7	7	471	51.5	5.73
P47756	F-actin-capping protein subunit beta OS=Homo sapiens GN=CAPZB PE=1 SV=4	1.08239	0.11422	0.0782108	60	19	198	19	19	277	31.3	5.59
Q8NG06	E3 ubiquitin-protein ligase TRIM58 OS=Homo sapiens GN=TRIM58 PE=2 SV=2	1.08239	0.114219	0.614414	6	3	4	3	3	486	54.7	6.19
Q13200	26S proteasome non-ATPase regulatory subunit 2 OS=Homo sapiens GN=PSMD2 PE=1 SV=3	1.08238	0.114212	0.737506	62	53	491	53	53	908	100.1	5.2
Q96KQ4	Apoptosis-stimulating of p53 protein 1 OS=Homo sapiens GN=PPP1R13B PE=1 SV=3	1.08235	0.114164	0.428247	11	12	13	12	12	1090	119.5	6.76
P51965	Ubiquitin-conjugating enzyme E2 E1 OS=Homo sapiens GN=UBE2E1 PE=1 SV=1	1.08234	0.114157	0.185087	44	7	54	4	4	193	21.4	8.53
O00170	AH receptor-interacting protein OS=Homo sapiens GN=AIP PE=1 SV=2	1.0823	0.114107	0.625716	54	15	43	15	15	330	37.6	6.29
P25098	Beta-adrenergic receptor kinase 1 OS=Homo sapiens GN=GRK2 PE=1 SV=2	1.08224	0.114022	0.139813	23	15	20	10	15	689	79.5	7.28
O14562	Ubiquitin domain-containing protein UBFD1 OS=Homo sapiens GN=UBFD1 PE=1 SV=2	1.08211	0.113844	0.465033	42	7	20	7	7	309	33.4	5.77
Q9NW82	WD repeat-containing protein 70 OS=Homo sapiens GN=WDR70 PE=1 SV=1	1.08208	0.113811	0.295235	46	28	46	28	28	654	73.2	6.33
Q9UQ16	Dynamin-3 OS=Homo sapiens GN=DNM3 PE=1 SV=4	1.08202	0.11373	0.243616	17	19	42	4	4	869	97.7	8.35
P56817	Beta-secretase 1 OS=Homo sapiens GN=BACE1 PE=1 SV=3	1.08201	0.113718	0.434681	2	1	1	1	1	501	55.7	5.52
Q9NRF8	CTP synthase 2 OS=Homo sapiens GN=CTPS2 PE=1 SV=1	1.08192	0.113595	0.272514	40	19	47	15	15	586	65.6	6.9
Q96R06	Sperm-associated antigen 5 OS=Homo sapiens GN=SPAG5 PE=1 SV=2	1.08189	0.113554	0.815419	27	22	34	22	22	1193	134.3	5
Q9C0B7	Transport and Golgi organization protein 6 homolog OS=Homo sapiens GN=TANGO6 PE=1 SV=2	1.08175	0.11337	0.478829	19	17	21	16	16	1094	120.7	6.11
O75147	Obscurin-like protein 1 OS=Homo sapiens GN=OBSL1 PE=1 SV=4	1.08169	0.113287	0.075294	20	31	44	31	31	1896	206.8	5.63
O60502	Protein O-GlcNAcase OS=Homo sapiens GN=MGEA5 PE=1 SV=2	1.08164	0.113227	0.908852	46	33	78	32	32	916	102.8	4.91
Q9UIA9	Exportin-7 OS=Homo sapiens GN=XPO7 PE=1 SV=3	1.08164	0.113224	0.624709	44	44	121	44	44	1087	123.8	6.32
Q8IWT3	Cullin-9 OS=Homo sapiens GN=CUL9 PE=1 SV=2	1.08155	0.113106	0.457281	3	6	6	5	5	2517	281	5.45
Q10570	Cleavage and polyadenylation specificity factor subunit 1 OS=Homo sapiens GN=CPSF1 PE=1 SV=2	1.08149	0.113025	0.285178	38	53	107	51	51	1443	160.8	6.4
O14920	Inhibitor of nuclear factor kappa-B kinase subunit beta OS=Homo sapiens GN=IKBKB PE=1 SV=1	1.08145	0.112963	0.169311	30	19	29	18	18	756	86.5	5.78
O43189	PHD finger protein 1 OS=Homo sapiens GN=PHF1 PE=1 SV=3	1.08145	0.112961	0.779475	9	4	4	4	4	567	62.1	9.01
P68402	Platelet-activating factor acetylhydrolase IB subunit beta OS=Homo sapiens GN=PAFAH1B2 PE=1 SV=1	1.08138	0.112873	0.687007	42	8	44	8	8	229	25.6	5.92
Q86XA9	HEAT repeat-containing protein 5A OS=Homo sapiens GN=HEATR5A PE=1 SV=2	1.08116	0.112577	0.148277	7	15	16	15	15	2040	221.9	6.58
Q9NRY4	Rho GTPase-activating protein 35 OS=Homo sapiens GN=ARHGAP35 PE=1 SV=3	1.08115	0.112573	0.483719	27	33	44	32	32	1499	170.4	6.64
P54764	Ephrin type-A receptor 4 OS=Homo sapiens GN=EPHA4 PE=1 SV=1	1.08115	0.112563	0.334768	7	7	21	3	4	986	109.8	6.61
P78559	Microtubule-associated protein 1A OS=Homo sapiens GN=MAP1A PE=1 SV=6	1.08108	0.112469	0.236845	13	29	35	27	27	2803	305.3	4.92
Q9UHV9	Prefoldin subunit 2 OS=Homo sapiens GN=PFDN2 PE=1 SV=1	1.08102	0.112391	0.508956	74	13	76	13	13	154	16.6	6.58
P51452	Dual specificity protein phosphatase 3 OS=Homo sapiens GN=DUSP3 PE=1 SV=1	1.081	0.112366	0.521664	62	9	23	9	9	185	20.5	7.8
Q86YQ8	Copine-8 OS=Homo sapiens GN=CPNE8 PE=1 SV=2	1.08096	0.112307	0.287857	25	11	26	6	10	564	63.1	5.96
Q96Q42	Alsin OS=Homo sapiens GN=ALS2 PE=1 SV=2	1.08093	0.112278	0.839803	9	12	14	12	12	1657	183.5	6.27
Q86WQ0	Nuclear receptor 2C2-associated protein OS=Homo sapiens GN=NR2C2AP PE=1 SV=1	1.08093	0.112271	0.383335	55	6	9	6	6	139	15.9	6.16
Q92558	Wiskott-Aldrich syndrome protein family member 1 OS=Homo sapiens GN=WASF1 PE=1 SV=1	1.08084	0.11215	0.827779	20	9	15	7	7	559	61.6	6.46
Q96CX2	BTB/POZ domain-containing protein KCTD12 OS=Homo sapiens GN=KCTD12 PE=1 SV=1	1.08081	0.112106	0.440016	14	4	4	4	4	325	35.7	5.64
Q9HB19	Pleckstrin homology domain-containing family A member 2 OS=Homo sapiens GN=PLEKHA2 PE=1 SV=2	1.08079	0.112087	0.988125	47	16	24	16	16	425	47.2	8.66
Q14012	Calcium/calmodulin-dependent protein kinase type 1 OS=Homo sapiens GN=CAMK1 PE=1 SV=1	1.08073	0.112001	0.136658	28	6	7	5	5	370	41.3	5.29
Q96DT6	Cysteine protease ATG4C OS=Homo sapiens GN=ATG4C PE=1 SV=1	1.08069	0.111949	0.543002	16	4	5	4	4	458	52.5	5.97
Q6P1R4	tRNA-dihydrouridine(16/17) synthase [NAD(P)(+)]-like OS=Homo sapiens GN=DUS1L PE=1 SV=1	1.08065	0.111903	0.065599	14	4	6	4	4	473	53.2	8.29
Q9NPB8	Glycerophosphocholine phosphodiesterase GPCPD1 OS=Homo sapiens GN=GPCPD1 PE=1 SV=2	1.08065	0.1119	0.0843936	8	6	6	6	6	672	76	5.53
P10398	Serine/threonine-protein kinase A-Raf OS=Homo sapiens GN=ARAF PE=1 SV=2	1.08061	0.111847	0.505579	28	15	28	11	11	606	67.5	9.01
Q8IZ83	Aldehyde dehydrogenase family 16 member A1 OS=Homo sapiens GN=ALDH16A1 PE=1 SV=2	1.08046	0.111652	0.152092	27	18	46	18	18	802	85.1	6.79
Q15185	Prostaglandin E synthase 3 OS=Homo sapiens GN=PTGES3 PE=1 SV=1	1.08038	0.111537	0.0789338	64	10	124	10	10	160	18.7	4.54
P31948	Stress-induced-phosphoprotein 1 OS=Homo sapiens GN=STIP1 PE=1 SV=1	1.08038	0.111534	0.0322422	72	60	485	60	60	543	62.6	6.8
P41252	Isoleucine--tRNA ligase, cytoplasmic OS=Homo sapiens GN=IARS PE=1 SV=2	1.08036	0.111513	0.715595	56	67	298	67	67	1262	144.4	6.15
Q86V88	Magnesium-dependent phosphatase 1 OS=Homo sapiens GN=MDP1 PE=1 SV=1	1.08027	0.111388	0.376954	19	3	4	3	3	176	20.1	6.39
Q8N8D1	Programmed cell death protein 7 OS=Homo sapiens GN=PDCD7 PE=1 SV=1	1.08025	0.111369	0.997268	11	5	6	5	5	485	54.7	9.95
Q9UKG1	DCC-interacting protein 13-alpha OS=Homo sapiens GN=APPL1 PE=1 SV=1	1.08024	0.111357	0.280418	50	30	46	29	29	709	79.6	5.41
O00178	GTP-binding protein 1 OS=Homo sapiens GN=GTPBP1 PE=1 SV=3	1.08023	0.111337	0.480359	38	17	31	17	17	669	72.4	8.34
Q96MW1	Coiled-coil domain-containing protein 43 OS=Homo sapiens GN=CCDC43 PE=1 SV=2	1.08014	0.111223	0.56864	34	6	13	6	6	224	25.2	4.92
P10155	60 kDa SS-A/Ro ribonucleoprotein OS=Homo sapiens GN=TROVE2 PE=1 SV=2	1.08014	0.111212	0.761414	52	27	95	27	27	538	60.6	8.03
P11172	Uridine 5'-monophosphate synthase OS=Homo sapiens GN=UMPS PE=1 SV=1	1.08013	0.11121	0.697866	66	30	92	30	30	480	52.2	7.24
Q8N9F0	N-acetylaspartate synthetase OS=Homo sapiens GN=NAT8L PE=1 SV=3	1.08012	0.111195	0.433958	11	3	3	3	3	302	32.8	8.82
O60610	Protein diaphanous homolog 1 OS=Homo sapiens GN=DIAPH1 PE=1 SV=2	1.08005	0.111102	0.537242	47	64	220	62	63	1272	141.3	5.41
Q92562	Polyphosphoinositide phosphatase OS=Homo sapiens GN=FIG4 PE=1 SV=1	1.08003	0.111074	0.485537	9	8	8	8	8	907	103.6	6.92
P34931	Heat shock 70 kDa protein 1-like OS=Homo sapiens GN=HSPA1L PE=1 SV=2	1.08003	0.111072	0.99855	36	25	389	1	1	641	70.3	6.02
P55060	Exportin-2 OS=Homo sapiens GN=CSE1L PE=1 SV=3	1.08001	0.111046	0.119582	50	50	277	50	50	971	110.3	5.77
P62699	Protein yippee-like 5 OS=Homo sapiens GN=YPEL5 PE=1 SV=1	1.07997	0.110995	0.992293	36	4	7	4	4	121	13.8	7.31
P35080	Profilin-2 OS=Homo sapiens GN=PFN2 PE=1 SV=3	1.07986	0.110843	0.0441808	69	9	53	9	9	140	15	6.99
Q9UJ68	Mitochondrial peptide methionine sulfoxide reductase OS=Homo sapiens GN=MSRA PE=1 SV=1	1.07985	0.110829	0.960593	54	10	15	10	10	235	26.1	8.09
Q9Y678	Coatomer subunit gamma-1 OS=Homo sapiens GN=COPG1 PE=1 SV=1	1.07983	0.110803	0.238758	61	44	217	40	40	874	97.7	5.47
Q9HCJ0	Trinucleotide repeat-containing gene 6C protein OS=Homo sapiens GN=TNRC6C PE=1 SV=3	1.07982	0.110792	0.817624	2	3	5	2	2	1690	175.9	6.96
Q9UKE5	TRAF2 and NCK-interacting protein kinase OS=Homo sapiens GN=TNIK PE=1 SV=1	1.07982	0.110791	0.622332	20	28	65	10	10	1360	154.8	7.17
P52435	DNA-directed RNA polymerase II subunit RPB11-a OS=Homo sapiens GN=POLR2J PE=1 SV=1	1.07965	0.110567	0.18922	53	7	11	3	7	117	13.3	5.86
Q8WU79	Stromal membrane-associated protein 2 OS=Homo sapiens GN=SMAP2 PE=1 SV=1	1.07965	0.110564	0.247506	34	12	15	12	12	429	46.8	8.87
O00442	RNA 3'-terminal phosphate cyclase OS=Homo sapiens GN=RTCA PE=1 SV=1	1.07963	0.110541	0.582718	51	14	29	14	14	366	39.3	7.85
P27348	14-3-3 protein theta OS=Homo sapiens GN=YWHAQ PE=1 SV=1	1.0796	0.110496	0.565649	76	23	377	16	16	245	27.7	4.78
O43314	Inositol hexakisphosphate and diphosphoinositol-pentakisphosphate kinase 2 OS=Homo sapiens GN=PPIP5K2 PE=1 SV=3	1.07957	0.110463	0.472106	30	30	40	25	30	1243	140.3	8.22
Q12894	Interferon-related developmental regulator 2 OS=Homo sapiens GN=IFRD2 PE=1 SV=3	1.07943	0.110266	0.339017	16	8	9	8	8	506	54.8	7.94
Q9NP79	Vacuolar protein sorting-associated protein VTA1 homolog OS=Homo sapiens GN=VTA1 PE=1 SV=1	1.0793	0.110098	0.288901	42	12	35	12	12	307	33.9	6.29
P49815	Tuberin OS=Homo sapiens GN=TSC2 PE=1 SV=2	1.07915	0.1099	0.88501	24	36	56	36	36	1807	200.5	7.31
Q9UPQ0	LIM and calponin homology domains-containing protein 1 OS=Homo sapiens GN=LIMCH1 PE=1 SV=4	1.07913	0.109864	0.410438	11	11	13	10	10	1083	121.8	6.47
P05121	Plasminogen activator inhibitor 1 OS=Homo sapiens GN=SERPINE1 PE=1 SV=1	1.07912	0.109849	0.739709	52	18	69	18	18	402	45	7.2
Q9UBI1	COMM domain-containing protein 3 OS=Homo sapiens GN=COMMD3 PE=1 SV=1	1.07908	0.109807	0.207578	58	10	21	10	10	195	22.1	5.99
O94916	Nuclear factor of activated T-cells 5 OS=Homo sapiens GN=NFAT5 PE=1 SV=1	1.07907	0.109783	0.708847	11	13	20	13	13	1531	165.7	5.24
Q7L2H7	Eukaryotic translation initiation factor 3 subunit M OS=Homo sapiens GN=EIF3M PE=1 SV=1	1.07904	0.109752	0.687387	59	19	93	19	19	374	42.5	5.63
Q6P1N9	Putative deoxyribonuclease TATDN1 OS=Homo sapiens GN=TATDN1 PE=1 SV=2	1.07902	0.109726	0.260873	60	17	45	16	16	297	33.6	6.96
Q07889	Son of sevenless homolog 1 OS=Homo sapiens GN=SOS1 PE=1 SV=1	1.07896	0.109641	0.539839	12	17	17	15	15	1333	152.4	6.84
O00541	Pescadillo homolog OS=Homo sapiens GN=PES1 PE=1 SV=1	1.0788	0.109433	0.47031	48	30	105	29	30	588	68	7.33
P50452	Serpin B8 OS=Homo sapiens GN=SERPINB8 PE=1 SV=2	1.07867	0.109257	0.926128	42	18	40	16	17	374	42.7	5.57
P57076	UPF0769 protein C21orf59 OS=Homo sapiens GN=C21orf59 PE=1 SV=1	1.07862	0.10919	0.352412	48	18	40	17	17	290	33.2	7.44
Q08117	Amino-terminal enhancer of split OS=Homo sapiens GN=AES PE=1 SV=4	1.0786	0.109162	0.714235	24	3	8	3	3	197	22	6.37
Q99611	Selenide, water dikinase 2 OS=Homo sapiens GN=SEPHS2 PE=1 SV=3	1.07849	0.109019	0.409292	22	6	6	5	5	448	47.3	5.88
Q2VPK5	Cytoplasmic tRNA 2-thiolation protein 2 OS=Homo sapiens GN=CTU2 PE=1 SV=1	1.07839	0.108878	0.0817835	23	10	14	10	10	515	56.1	6.32
A4D1P6	WD repeat-containing protein 91 OS=Homo sapiens GN=WDR91 PE=1 SV=2	1.07838	0.108871	0.711808	11	7	9	7	7	747	83.3	6.58
Q8N2N9	Ankyrin repeat domain-containing protein 36B OS=Homo sapiens GN=ANKRD36B PE=1 SV=4	1.07837	0.10885	0.996067	2	1	1	0	1	1353	153.5	8.85
Q9H2H8	Peptidyl-prolyl cis-trans isomerase-like 3 OS=Homo sapiens GN=PPIL3 PE=1 SV=1	1.07832	0.108787	0.149914	86	11	46	11	11	161	18.1	6.79
Q9NSA3	Beta-catenin-interacting protein 1 OS=Homo sapiens GN=CTNNBIP1 PE=1 SV=1	1.0783	0.108761	0.93752	38	4	5	4	4	81	9.2	5.41
O15056	Synaptojanin-2 OS=Homo sapiens GN=SYNJ2 PE=1 SV=3	1.07827	0.10872	0.937465	33	39	62	39	39	1496	165.4	7.34
P05120	Plasminogen activator inhibitor 2 OS=Homo sapiens GN=SERPINB2 PE=1 SV=2	1.07823	0.108665	0.812815	4	2	2	2	2	415	46.6	5.63
Q6XE24	RNA-binding motif, single-stranded-interacting protein 3 OS=Homo sapiens GN=RBMS3 PE=1 SV=1	1.07821	0.108636	0.414575	13	6	14	3	3	437	47.8	8.03
Q8IY22	C-Maf-inducing protein OS=Homo sapiens GN=CMIP PE=1 SV=3	1.07804	0.108408	0.170552	5	5	5	5	5	773	86.3	6.7
Q9BXS4	Transmembrane protein 59 OS=Homo sapiens GN=TMEM59 PE=1 SV=1	1.07801	0.10837	0.999614	28	7	9	7	7	323	36.2	5.1
Q9UGR2	Zinc finger CCCH domain-containing protein 7B OS=Homo sapiens GN=ZC3H7B PE=1 SV=1	1.07798	0.108328	0.014567	22	20	32	20	20	993	111.5	7.17
Q7Z7L7	Protein zer-1 homolog OS=Homo sapiens GN=ZER1 PE=1 SV=1	1.07796	0.108299	0.277079	3	2	2	2	2	766	88.1	5.62
P60891	Ribose-phosphate pyrophosphokinase 1 OS=Homo sapiens GN=PRPS1 PE=1 SV=2	1.07795	0.108284	0.205245	55	17	93	6	7	318	34.8	6.98
Q96LT9	RNA-binding protein 40 OS=Homo sapiens GN=RNPC3 PE=1 SV=1	1.07794	0.108279	0.605943	11	6	6	6	6	517	58.5	7.72
P35754	Glutaredoxin-1 OS=Homo sapiens GN=GLRX PE=1 SV=2	1.07791	0.10824	0.50483	31	4	13	4	4	106	11.8	8.09
Q9Y4I1	Unconventional myosin-Va OS=Homo sapiens GN=MYO5A PE=1 SV=2	1.07779	0.10808	0.915327	29	56	77	46	50	1855	215.3	8.48
Q7L3B6	Hsp90 co-chaperone Cdc37-like 1 OS=Homo sapiens GN=CDC37L1 PE=1 SV=1	1.07778	0.108069	0.834034	12	5	7	5	5	337	38.8	5.34
Q658Y4	Protein FAM91A1 OS=Homo sapiens GN=FAM91A1 PE=1 SV=3	1.07776	0.108038	0.309466	35	29	68	27	28	838	93.9	6.39
Q8TF42	Ubiquitin-associated and SH3 domain-containing protein B OS=Homo sapiens GN=UBASH3B PE=1 SV=2	1.07773	0.107989	0.434752	38	22	50	21	22	649	72.6	6.93
Q9H0Q0	Protein FAM49A OS=Homo sapiens GN=FAM49A PE=2 SV=1	1.07768	0.107934	0.894249	48	12	32	9	9	323	37.3	6.01
O00299	Chloride intracellular channel protein 1 OS=Homo sapiens GN=CLIC1 PE=1 SV=4	1.07768	0.107927	0.16502	85	18	190	18	18	241	26.9	5.17
H7BZ55	Putative ciliary rootlet coiled-coil protein 2 OS=Homo sapiens GN=CROCC2 PE=5 SV=3	1.07766	0.107909	0.972921	3	6	12	3	3	1655	185.8	5.5
P63172	Dynein light chain Tctex-type 1 OS=Homo sapiens GN=DYNLT1 PE=1 SV=1	1.07759	0.107813	0.359275	60	4	35	4	4	113	12.4	5.08
Q9HCS7	Pre-mRNA-splicing factor SYF1 OS=Homo sapiens GN=XAB2 PE=1 SV=2	1.07756	0.107764	0.0135687	53	41	83	41	41	855	99.9	6.23
O14782	Kinesin-like protein KIF3C OS=Homo sapiens GN=KIF3C PE=1 SV=3	1.07754	0.107738	0.408779	11	7	9	3	3	793	89.4	8.22
Q9NTM9	Copper homeostasis protein cutC homolog OS=Homo sapiens GN=CUTC PE=1 SV=1	1.0775	0.107692	0.74175	19	5	7	4	4	273	29.3	8.18
O95848	Uridine diphosphate glucose pyrophosphatase OS=Homo sapiens GN=NUDT14 PE=1 SV=2	1.07749	0.10768	0.687183	7	1	2	1	1	222	24.1	5.05
O15305	Phosphomannomutase 2 OS=Homo sapiens GN=PMM2 PE=1 SV=1	1.07734	0.107469	0.689177	44	12	43	11	11	246	28.1	6.77
O95807	Transmembrane protein 50A OS=Homo sapiens GN=TMEM50A PE=1 SV=1	1.07733	0.107461	0.370747	22	4	7	4	4	157	17.4	5.87
Q0PNE2	Elongator complex protein 6 OS=Homo sapiens GN=ELP6 PE=1 SV=1	1.0773	0.107426	0.0799302	23	6	9	6	6	266	29.8	6.84
P49366	Deoxyhypusine synthase OS=Homo sapiens GN=DHPS PE=1 SV=1	1.07722	0.107319	0.290387	56	15	34	15	15	369	40.9	5.36
P07108	Acyl-CoA-binding protein OS=Homo sapiens GN=DBI PE=1 SV=2	1.07718	0.107263	0.821224	90	8	59	8	8	87	10	6.57
O60701	UDP-glucose 6-dehydrogenase OS=Homo sapiens GN=UGDH PE=1 SV=1	1.0771	0.107156	0.493301	63	26	57	25	26	494	55	7.12
Q6B0I6	Lysine-specific demethylase 4D OS=Homo sapiens GN=KDM4D PE=1 SV=3	1.0771	0.107152	0.937004	11	5	5	5	5	523	58.6	9.16
Q96T21	Selenocysteine insertion sequence-binding protein 2 OS=Homo sapiens GN=SECISBP2 PE=1 SV=2	1.07707	0.107109	0.197126	11	6	11	6	6	854	95.4	8.12
O00743	Serine/threonine-protein phosphatase 6 catalytic subunit OS=Homo sapiens GN=PPP6C PE=1 SV=1	1.07704	0.107072	0.263331	40	13	42	13	13	305	35.1	5.69
Q96B54	Zinc finger protein 428 OS=Homo sapiens GN=ZNF428 PE=1 SV=2	1.07702	0.107045	0.801336	30	4	12	4	4	188	20.5	4.17
P07900	Heat shock protein HSP 90-alpha OS=Homo sapiens GN=HSP90AA1 PE=1 SV=5	1.07701	0.107031	0.0732969	77	71	1690	37	44	732	84.6	5.02
P45983	Mitogen-activated protein kinase 8 OS=Homo sapiens GN=MAPK8 PE=1 SV=2	1.07695	0.106956	0.173697	26	11	21	6	7	427	48.3	6.89
Q8N441	Fibroblast growth factor receptor-like 1 OS=Homo sapiens GN=FGFRL1 PE=1 SV=1	1.07688	0.106863	0.254757	5	2	2	2	2	504	54.5	9.74
Q9NP31	SH2 domain-containing protein 2A OS=Homo sapiens GN=SH2D2A PE=1 SV=3	1.07684	0.106803	0.88175	6	2	4	2	2	389	42.9	7.42
Q9UQQ2	SH2B adapter protein 3 OS=Homo sapiens GN=SH2B3 PE=1 SV=2	1.07679	0.106743	0.510282	19	8	11	7	7	575	63.2	7.2
Q15418	Ribosomal protein S6 kinase alpha-1 OS=Homo sapiens GN=RPS6KA1 PE=1 SV=2	1.07671	0.106627	0.0073459	36	22	40	10	11	735	82.7	7.83
P05198	Eukaryotic translation initiation factor 2 subunit 1 OS=Homo sapiens GN=EIF2S1 PE=1 SV=3	1.07662	0.106508	0.313274	69	29	190	29	29	315	36.1	5.08
Q9H0J9	Poly [ADP-ribose] polymerase 12 OS=Homo sapiens GN=PARP12 PE=1 SV=1	1.07659	0.106472	0.509178	15	9	9	8	8	701	79	8.51
Q9UBF2	Coatomer subunit gamma-2 OS=Homo sapiens GN=COPG2 PE=1 SV=1	1.07652	0.106375	0.83635	36	26	55	21	21	871	97.6	5.81
P34896	Serine hydroxymethyltransferase, cytosolic OS=Homo sapiens GN=SHMT1 PE=1 SV=1	1.07645	0.106286	0.202941	20	9	22	8	8	483	53	7.71
Q01484	Ankyrin-2 OS=Homo sapiens GN=ANK2 PE=1 SV=4	1.07645	0.106283	0.981075	10	31	47	25	28	3957	433.4	5.14
Q16539	Mitogen-activated protein kinase 14 OS=Homo sapiens GN=MAPK14 PE=1 SV=3	1.07641	0.106233	0.0487977	47	14	31	13	13	360	41.3	5.78
Q7Z3V4	Ubiquitin-protein ligase E3B OS=Homo sapiens GN=UBE3B PE=1 SV=3	1.07638	0.106191	0.140838	6	6	7	6	6	1068	123	8.19
O94992	Protein HEXIM1 OS=Homo sapiens GN=HEXIM1 PE=1 SV=1	1.07621	0.105955	0.394266	62	13	89	12	12	359	40.6	4.89
Q676U5	Autophagy-related protein 16-1 OS=Homo sapiens GN=ATG16L1 PE=1 SV=2	1.07615	0.105874	0.917046	38	20	34	20	20	607	68.2	6.64
Q99743	Neuronal PAS domain-containing protein 2 OS=Homo sapiens GN=NPAS2 PE=1 SV=3	1.07612	0.10584	0.871708	7	7	7	4	4	824	91.7	6.81
Q01970	1-phosphatidylinositol 4,5-bisphosphate phosphodiesterase beta-3 OS=Homo sapiens GN=PLCB3 PE=1 SV=2	1.07611	0.105828	0.448047	39	42	94	41	41	1234	138.7	5.9
O15027	Protein transport protein Sec16A OS=Homo sapiens GN=SEC16A PE=1 SV=3	1.0761	0.105815	0.486486	29	45	77	45	45	2179	233.4	5.63
Q9UBP4	Dickkopf-related protein 3 OS=Homo sapiens GN=DKK3 PE=1 SV=2	1.07609	0.105804	0.304567	16	4	6	4	4	350	38.4	4.65
Q9UBE0	SUMO-activating enzyme subunit 1 OS=Homo sapiens GN=SAE1 PE=1 SV=1	1.07603	0.105716	0.633622	70	26	99	26	26	346	38.4	5.3
Q15386	Ubiquitin-protein ligase E3C OS=Homo sapiens GN=UBE3C PE=1 SV=3	1.07597	0.105635	0.681967	35	27	60	27	27	1083	123.8	6.71
P48444	Coatomer subunit delta OS=Homo sapiens GN=ARCN1 PE=1 SV=1	1.07596	0.105629	0.224401	54	33	160	33	33	511	57.2	6.21
Q9UG01	Intraflagellar transport protein 172 homolog OS=Homo sapiens GN=IFT172 PE=1 SV=2	1.07593	0.105578	0.477683	7	12	13	12	12	1749	197.5	6.13
Q8TCD5	5'(3')-deoxyribonucleotidase, cytosolic type OS=Homo sapiens GN=NT5C PE=1 SV=2	1.07592	0.105576	0.505082	49	9	14	9	9	201	23.4	6.64
Q86TW2	Uncharacterized aarF domain-containing protein kinase 1 OS=Homo sapiens GN=ADCK1 PE=2 SV=2	1.07583	0.105444	0.897366	2	1	1	1	1	530	60.5	8.6
Q93015	N-acetyltransferase 6 OS=Homo sapiens GN=NAT6 PE=2 SV=2	1.07577	0.105365	0.502067	30	5	5	5	5	286	31.4	7.85
Q5T4S7	E3 ubiquitin-protein ligase UBR4 OS=Homo sapiens GN=UBR4 PE=1 SV=1	1.07567	0.105239	0.517544	35	167	413	166	166	5183	573.5	6.04
P31689	DnaJ homolog subfamily A member 1 OS=Homo sapiens GN=DNAJA1 PE=1 SV=2	1.07561	0.105162	0.0176163	61	25	204	25	25	397	44.8	7.08
Q9Y2T2	AP-3 complex subunit mu-1 OS=Homo sapiens GN=AP3M1 PE=1 SV=1	1.07561	0.105152	0.0591279	50	15	31	12	12	418	46.9	6.93
O14908	PDZ domain-containing protein GIPC1 OS=Homo sapiens GN=GIPC1 PE=1 SV=2	1.0756	0.105145	0.164079	54	15	55	13	15	333	36	6.28
P62495	Eukaryotic peptide chain release factor subunit 1 OS=Homo sapiens GN=ETF1 PE=1 SV=3	1.07558	0.10512	0.226571	55	24	117	24	24	437	49	5.71
Q96FZ2	Embryonic stem cell-specific 5-hydroxymethylcytosine-binding protein OS=Homo sapiens GN=HMCES PE=1 SV=1	1.07558	0.10511	0.979626	38	13	25	13	13	354	40.5	8.15
Q5QJ74	Tubulin-specific chaperone cofactor E-like protein OS=Homo sapiens GN=TBCEL PE=1 SV=2	1.07554	0.105063	0.879155	9	4	4	4	4	424	48.2	5.38
Q8ND82	Zinc finger protein 280C OS=Homo sapiens GN=ZNF280C PE=1 SV=1	1.07552	0.105032	0.998973	12	8	8	6	6	737	83	9.11
P13473	Lysosome-associated membrane glycoprotein 2 OS=Homo sapiens GN=LAMP2 PE=1 SV=2	1.07549	0.104993	0.297968	10	5	8	5	5	410	44.9	5.63
Q9BQ51	Programmed cell death 1 ligand 2 OS=Homo sapiens GN=PDCD1LG2 PE=1 SV=2	1.07547	0.104964	0.996221	10	2	3	2	2	273	30.9	8.03
Q9NZJ4	Sacsin OS=Homo sapiens GN=SACS PE=1 SV=2	1.0753	0.104739	0.692259	25	105	146	105	105	4579	520.8	7.05
Q9H074	Polyadenylate-binding protein-interacting protein 1 OS=Homo sapiens GN=PAIP1 PE=1 SV=1	1.07522	0.104638	0.924831	32	15	37	15	15	479	53.5	4.81
P23352	Anosmin-1 OS=Homo sapiens GN=ANOS1 PE=1 SV=3	1.07519	0.104593	0.983629	4	2	2	2	2	680	76.1	9.16
Q9P265	Disco-interacting protein 2 homolog B OS=Homo sapiens GN=DIP2B PE=1 SV=3	1.07516	0.104554	0.268383	38	46	96	42	42	1576	171.4	8.09
Q9Y3C4	EKC/KEOPS complex subunit TPRKB OS=Homo sapiens GN=TPRKB PE=1 SV=1	1.07513	0.104512	0.888113	19	3	6	3	3	175	19.6	6.79
C9JLW8	Mapk-regulated corepressor-interacting protein 1 OS=Homo sapiens GN=MCRIP1 PE=1 SV=1	1.07509	0.104462	0.857498	54	6	14	6	6	97	10.9	9.41
O43683	Mitotic checkpoint serine/threonine-protein kinase BUB1 OS=Homo sapiens GN=BUB1 PE=1 SV=1	1.07508	0.104442	0.898578	20	19	24	19	19	1085	122.3	6.47
Q9UBF6	RING-box protein 2 OS=Homo sapiens GN=RNF7 PE=1 SV=1	1.07508	0.10444	0.967536	43	4	11	4	4	113	12.7	5.44
Q15036	Sorting nexin-17 OS=Homo sapiens GN=SNX17 PE=1 SV=1	1.07501	0.104346	0.175555	53	24	51	24	24	470	52.9	7.46
Q96Q15	Serine/threonine-protein kinase SMG1 OS=Homo sapiens GN=SMG1 PE=1 SV=3	1.07498	0.10431	0.898233	17	58	68	52	55	3661	410.2	6.46
Q92994	Transcription factor IIIB 90 kDa subunit OS=Homo sapiens GN=BRF1 PE=1 SV=1	1.07493	0.104247	0.935126	14	8	9	8	8	677	73.8	5.43
P26045	Tyrosine-protein phosphatase non-receptor type 3 OS=Homo sapiens GN=PTPN3 PE=1 SV=2	1.07488	0.104178	0.821224	5	4	4	4	4	913	103.9	7.03
O95373	Importin-7 OS=Homo sapiens GN=IPO7 PE=1 SV=1	1.07485	0.10414	0.323564	41	41	226	40	40	1038	119.4	4.82
Q8TBE9	N-acylneuraminate-9-phosphatase OS=Homo sapiens GN=NANP PE=1 SV=1	1.07485	0.104133	0.334176	32	7	11	7	7	248	27.8	6.4
Q14181	DNA polymerase alpha subunit B OS=Homo sapiens GN=POLA2 PE=1 SV=2	1.07485	0.104129	0.990543	26	13	32	12	12	598	65.9	5.24
O14579	Coatomer subunit epsilon OS=Homo sapiens GN=COPE PE=1 SV=3	1.07476	0.104016	0.101091	69	17	72	17	17	308	34.5	5.12
Q15813	Tubulin-specific chaperone E OS=Homo sapiens GN=TBCE PE=1 SV=1	1.07475	0.104002	0.118976	65	32	60	31	31	527	59.3	6.76
Q96BN8	Ubiquitin thioesterase otulin OS=Homo sapiens GN=OTULIN PE=1 SV=3	1.07471	0.103951	0.616788	44	15	31	15	15	352	40.2	5.47
Q6P1A2	Lysophospholipid acyltransferase 5 OS=Homo sapiens GN=LPCAT3 PE=1 SV=1	1.07467	0.103896	0.540409	9	3	4	3	3	487	56	8.69
O15344	E3 ubiquitin-protein ligase Midline-1 OS=Homo sapiens GN=MID1 PE=1 SV=1	1.07465	0.103865	0.79574	31	17	24	16	16	667	75.2	6.8
P63151	Serine/threonine-protein phosphatase 2A 55 kDa regulatory subunit B alpha isoform OS=Homo sapiens GN=PPP2R2A PE=1 SV=1	1.07457	0.103761	0.211973	60	27	70	16	20	447	51.7	6.2
Q8NEB9	Phosphatidylinositol 3-kinase catalytic subunit type 3 OS=Homo sapiens GN=PIK3C3 PE=1 SV=1	1.07444	0.10358	0.985015	40	31	68	31	31	887	101.5	6.81
Q96P48	Arf-GAP with Rho-GAP domain, ANK repeat and PH domain-containing protein 1 OS=Homo sapiens GN=ARAP1 PE=1 SV=3	1.07442	0.103562	0.1644	43	51	118	50	50	1450	162.1	6.23
Q86UN3	Reticulon-4 receptor-like 2 OS=Homo sapiens GN=RTN4RL2 PE=1 SV=1	1.07442	0.103557	0.821235	7	2	2	2	2	420	46.1	7.62
Q9UEE5	Serine/threonine-protein kinase 17A OS=Homo sapiens GN=STK17A PE=1 SV=2	1.07439	0.103515	0.55225	22	8	13	7	7	414	46.5	5.15
Q9H9E3	Conserved oligomeric Golgi complex subunit 4 OS=Homo sapiens GN=COG4 PE=1 SV=3	1.0743	0.103399	0.120933	36	27	49	26	26	785	89	5.19
Q9Y4D8	Probable E3 ubiquitin-protein ligase HECTD4 OS=Homo sapiens GN=HECTD4 PE=1 SV=5	1.07427	0.103363	0.342162	1	3	3	3	3	3996	439.1	6.19
Q5VZK9	F-actin-uncapping protein LRRC16A OS=Homo sapiens GN=CARMIL1 PE=1 SV=1	1.07418	0.103239	0.611499	15	18	21	18	18	1371	151.5	7.85
Q9BV29	Coiled-coil domain-containing protein 32 OS=Homo sapiens GN=CCDC32 PE=1 SV=2	1.07402	0.103016	0.945552	5	1	1	1	1	185	20.6	4.53
Q6N069	N-alpha-acetyltransferase 16, NatA auxiliary subunit OS=Homo sapiens GN=NAA16 PE=1 SV=2	1.07395	0.102932	0.985336	19	18	59	8	8	864	101.4	7.87
O15067	Phosphoribosylformylglycinamidine synthase OS=Homo sapiens GN=PFAS PE=1 SV=4	1.0739	0.102865	0.105733	44	46	172	46	46	1338	144.6	5.76
Q96HP0	Dedicator of cytokinesis protein 6 OS=Homo sapiens GN=DOCK6 PE=1 SV=3	1.07388	0.102828	0.977298	10	17	20	12	12	2047	229.4	6.74
P15882	N-chimaerin OS=Homo sapiens GN=CHN1 PE=1 SV=3	1.07385	0.102798	0.082535	10	3	3	3	3	459	53.1	6.98
O43583	Density-regulated protein OS=Homo sapiens GN=DENR PE=1 SV=2	1.07382	0.102749	0.220293	49	11	41	11	11	198	22.1	5.3
Q9Y4U1	Methylmalonic aciduria and homocystinuria type C protein OS=Homo sapiens GN=MMACHC PE=1 SV=3	1.07377	0.102685	0.831155	14	4	5	4	4	282	31.7	7.81
O76054	SEC14-like protein 2 OS=Homo sapiens GN=SEC14L2 PE=1 SV=1	1.07375	0.102662	0.606009	21	6	10	5	6	403	46.1	7.84
Q5TAQ9	DDB1- and CUL4-associated factor 8 OS=Homo sapiens GN=DCAF8 PE=1 SV=1	1.07374	0.10265	0.82588	21	10	22	10	10	597	66.8	5.39
Q8NDD1	Uncharacterized protein C1orf131 OS=Homo sapiens GN=C1orf131 PE=1 SV=3	1.0737	0.102596	0.976949	10	3	3	3	3	294	32.7	9.92
O14519	Cyclin-dependent kinase 2-associated protein 1 OS=Homo sapiens GN=CDK2AP1 PE=1 SV=1	1.07369	0.102579	0.884069	38	3	13	1	3	115	12.4	9.38
Q00796	Sorbitol dehydrogenase OS=Homo sapiens GN=SORD PE=1 SV=4	1.07369	0.102572	0.585715	69	19	67	19	19	357	38.3	7.97
Q9Y230	RuvB-like 2 OS=Homo sapiens GN=RUVBL2 PE=1 SV=3	1.07365	0.10253	0.521608	65	34	279	34	34	463	51.1	5.64
Q9UHW5	GPN-loop GTPase 3 OS=Homo sapiens GN=GPN3 PE=1 SV=2	1.0736	0.10246	0.100231	20	4	9	4	4	284	32.7	4.5
P49754	Vacuolar protein sorting-associated protein 41 homolog OS=Homo sapiens GN=VPS41 PE=1 SV=3	1.0736	0.102453	0.923656	21	16	21	15	16	854	98.5	5.85
Q9NZL4	Hsp70-binding protein 1 OS=Homo sapiens GN=HSPBP1 PE=1 SV=1	1.07354	0.102375	0.0918179	55	17	66	17	17	362	39.4	5.21
Q49AH0	Cerebral dopamine neurotrophic factor OS=Homo sapiens GN=CDNF PE=1 SV=2	1.0735	0.102321	0.99701	7	1	1	1	1	187	21	7.55
P41743	Protein kinase C iota type OS=Homo sapiens GN=PRKCI PE=1 SV=2	1.07349	0.102313	0.2749	32	13	24	12	13	596	68.2	5.85
Q8IZQ5	Selenoprotein H OS=Homo sapiens GN=SELENOH PE=1 SV=2	1.07345	0.102261	0.991377	21	3	4	3	3	122	13.4	9.74
Q96G46	tRNA-dihydrouridine(47) synthase [NAD(P)(+)]-like OS=Homo sapiens GN=DUS3L PE=1 SV=2	1.07338	0.102159	0.381819	39	21	28	21	21	650	72.5	8.05
Q9UKT5	F-box only protein 4 OS=Homo sapiens GN=FBXO4 PE=1 SV=2	1.07334	0.102104	0.916855	15	5	6	5	5	387	44.1	6.16
Q9H4A3	Serine/threonine-protein kinase WNK1 OS=Homo sapiens GN=WNK1 PE=1 SV=2	1.07324	0.101976	0.390149	19	44	93	35	38	2382	250.6	6.34
Q659C4	La-related protein 1B OS=Homo sapiens GN=LARP1B PE=1 SV=2	1.07319	0.101902	0.994565	11	10	18	4	4	914	105.3	7.61
P05230	Fibroblast growth factor 1 OS=Homo sapiens GN=FGF1 PE=1 SV=1	1.07316	0.101868	0.0741836	43	4	4	4	4	155	17.4	7.02
Q08629	Testican-1 OS=Homo sapiens GN=SPOCK1 PE=1 SV=1	1.07307	0.101744	0.6065	18	7	9	7	7	439	49.1	6.1
Q9UKA8	Calcipressin-3 OS=Homo sapiens GN=RCAN3 PE=1 SV=1	1.07304	0.101702	0.290832	8	1	2	1	1	241	27.5	4.63
Q7Z6Z7	E3 ubiquitin-protein ligase HUWE1 OS=Homo sapiens GN=HUWE1 PE=1 SV=3	1.07302	0.101679	0.59497	35	131	345	130	131	4374	481.6	5.22
Q9NSV4	Protein diaphanous homolog 3 OS=Homo sapiens GN=DIAPH3 PE=1 SV=4	1.07302	0.101677	0.441928	29	33	51	31	31	1193	136.8	7.03
Q9Y6E0	Serine/threonine-protein kinase 24 OS=Homo sapiens GN=STK24 PE=1 SV=1	1.07297	0.101605	0.189692	52	22	81	12	12	443	49.3	5.69
Q86XS8	E3 ubiquitin-protein ligase RNF130 OS=Homo sapiens GN=RNF130 PE=1 SV=1	1.07296	0.10159	0.853166	5	1	1	1	1	419	46.4	8.87
P49418	Amphiphysin OS=Homo sapiens GN=AMPH PE=1 SV=1	1.07294	0.101563	0.141645	23	14	21	12	12	695	76.2	4.64
O75167	Phosphatase and actin regulator 2 OS=Homo sapiens GN=PHACTR2 PE=1 SV=2	1.07282	0.101407	0.719313	18	8	9	8	8	634	69.7	8.16
Q9H9C1	Spermatogenesis-defective protein 39 homolog OS=Homo sapiens GN=VIPAS39 PE=1 SV=1	1.07281	0.1014	0.66407	31	15	24	15	15	493	57	7.4
Q13315	Serine-protein kinase ATM OS=Homo sapiens GN=ATM PE=1 SV=4	1.07281	0.101394	0.971102	25	70	95	69	69	3056	350.5	6.81
Q9NPF5	DNA methyltransferase 1-associated protein 1 OS=Homo sapiens GN=DMAP1 PE=1 SV=1	1.07279	0.101374	0.302985	47	17	25	17	17	467	53	9.5
P04150	Glucocorticoid receptor OS=Homo sapiens GN=NR3C1 PE=1 SV=1	1.07278	0.101356	0.997202	40	25	47	22	25	777	85.6	6.38
Q9H4M9	EH domain-containing protein 1 OS=Homo sapiens GN=EHD1 PE=1 SV=2	1.07277	0.101347	0.90689	71	38	178	25	25	534	60.6	6.83
Q8TC07	TBC1 domain family member 15 OS=Homo sapiens GN=TBC1D15 PE=1 SV=2	1.07277	0.101335	0.670432	40	28	70	28	28	691	79.4	5.67
Q86VP6	Cullin-associated NEDD8-dissociated protein 1 OS=Homo sapiens GN=CAND1 PE=1 SV=2	1.07275	0.101319	0.567004	50	60	284	54	60	1230	136.3	5.78
Q12768	WASH complex subunit 5 OS=Homo sapiens GN=WASHC5 PE=1 SV=1	1.07274	0.101306	0.734518	38	43	84	42	42	1159	134.2	6.98
O75143	Autophagy-related protein 13 OS=Homo sapiens GN=ATG13 PE=1 SV=1	1.07271	0.10126	0.346186	23	10	14	10	10	517	56.5	5.12
A6NDG6	Glycerol-3-phosphate phosphatase OS=Homo sapiens GN=PGP PE=1 SV=1	1.07262	0.101135	0.249674	55	16	37	16	16	321	34	6.14
Q6ICB0	Desumoylating isopeptidase 1 OS=Homo sapiens GN=DESI1 PE=1 SV=1	1.0726	0.101114	0.550969	11	2	6	2	2	168	18.3	4.94
Q9UNX4	WD repeat-containing protein 3 OS=Homo sapiens GN=WDR3 PE=1 SV=1	1.07259	0.101097	0.289484	35	30	43	30	30	943	106	6.64
Q9Y508	E3 ubiquitin-protein ligase RNF114 OS=Homo sapiens GN=RNF114 PE=1 SV=1	1.07251	0.100987	0.676857	50	10	35	10	10	228	25.7	7.25
Q9H900	Protein zwilch homolog OS=Homo sapiens GN=ZWILCH PE=1 SV=2	1.07248	0.100957	0.161546	28	15	26	15	15	591	67.2	6.27
P41227	N-alpha-acetyltransferase 10 OS=Homo sapiens GN=NAA10 PE=1 SV=1	1.07242	0.100876	0.328033	77	18	105	12	18	235	26.4	5.64
Q7L523	Ras-related GTP-binding protein A OS=Homo sapiens GN=RRAGA PE=1 SV=1	1.07233	0.100743	0.370165	35	10	19	2	10	313	36.5	7.72
Q9HAD4	WD repeat-containing protein 41 OS=Homo sapiens GN=WDR41 PE=1 SV=3	1.07226	0.100661	0.543189	29	12	13	12	12	459	51.7	5.44
Q8WWN8	Arf-GAP with Rho-GAP domain, ANK repeat and PH domain-containing protein 3 OS=Homo sapiens GN=ARAP3 PE=1 SV=1	1.07225	0.100647	0.182994	16	18	21	18	18	1544	169.7	7.08
Q8TD55	Pleckstrin homology domain-containing family O member 2 OS=Homo sapiens GN=PLEKHO2 PE=1 SV=1	1.07222	0.100603	0.858273	52	16	42	16	16	490	53.3	5.43
Q9BR61	Acyl-CoA-binding domain-containing protein 6 OS=Homo sapiens GN=ACBD6 PE=1 SV=1	1.07213	0.100473	0.596407	22	7	8	7	7	282	31.1	5.11
Q92734	Protein TFG OS=Homo sapiens GN=TFG PE=1 SV=2	1.07212	0.100473	0.708292	44	16	91	14	15	400	43.4	5.1
O94915	Protein furry homolog-like OS=Homo sapiens GN=FRYL PE=1 SV=2	1.07207	0.100406	0.566723	25	68	107	62	67	3013	339.4	5.58
Q53GA4	Pleckstrin homology-like domain family A member 2 OS=Homo sapiens GN=PHLDA2 PE=1 SV=2	1.07194	0.100223	0.334075	29	6	9	5	5	152	17.1	9.17
Q8NCW6	Polypeptide N-acetylgalactosaminyltransferase 11 OS=Homo sapiens GN=GALNT11 PE=1 SV=2	1.07193	0.10021	0.743755	4	3	4	3	3	608	68.9	8.19
P57772	Selenocysteine-specific elongation factor OS=Homo sapiens GN=EEFSEC PE=1 SV=4	1.07181	0.100052	0.785697	29	14	28	14	14	596	65.3	8.35
Q9Y265	RuvB-like 1 OS=Homo sapiens GN=RUVBL1 PE=1 SV=1	1.07179	0.100016	0.668989	76	30	272	30	30	456	50.2	6.42
Q9NVX2	Notchless protein homolog 1 OS=Homo sapiens GN=NLE1 PE=1 SV=4	1.07177	0.099997	0.671969	44	18	26	18	18	485	53.3	7.34
Q9C000	NACHT, LRR and PYD domains-containing protein 1 OS=Homo sapiens GN=NLRP1 PE=1 SV=1	1.07169	0.0998887	0.0832806	6	8	8	8	8	1473	165.8	6.84
Q53LP3	Ankyrin repeat domain-containing protein SOWAHC OS=Homo sapiens GN=SOWAHC PE=1 SV=1	1.07169	0.0998862	0.524037	47	18	29	18	18	525	55.6	7.03
Q08499	cAMP-specific 3',5'-cyclic phosphodiesterase 4D OS=Homo sapiens GN=PDE4D PE=1 SV=2	1.0716	0.0997644	0.823055	1	1	1	1	1	809	91.1	5.54
Q86X02	Cerebellar degeneration-related protein 2-like OS=Homo sapiens GN=CDR2L PE=1 SV=2	1.07156	0.0997192	0.481189	8	4	4	4	4	465	53	6.01
Q96EA4	Protein Spindly OS=Homo sapiens GN=SPDL1 PE=1 SV=2	1.07156	0.0997127	0.508994	44	23	50	23	23	605	70.1	5.47
P33316	Deoxyuridine 5'-triphosphate nucleotidohydrolase, mitochondrial OS=Homo sapiens GN=DUT PE=1 SV=4	1.0715	0.0996296	0.952806	54	12	60	12	12	252	26.5	9.36
Q9P2Y5	UV radiation resistance-associated gene protein OS=Homo sapiens GN=UVRAG PE=1 SV=1	1.07145	0.0995683	0.978754	15	10	13	10	10	699	78.1	8.29
Q8WTW4	GATOR complex protein NPRL2 OS=Homo sapiens GN=NPRL2 PE=1 SV=2	1.07141	0.0995157	0.554156	8	3	4	3	3	380	43.6	6.52
Q96BK5	PIN2/TERF1-interacting telomerase inhibitor 1 OS=Homo sapiens GN=PINX1 PE=1 SV=2	1.07139	0.0994836	0.492509	40	11	21	11	11	328	37	9.6
O94973	AP-2 complex subunit alpha-2 OS=Homo sapiens GN=AP2A2 PE=1 SV=2	1.0713	0.0993665	0.991639	50	42	136	27	27	939	103.9	6.96
Q9UMX1	Suppressor of fused homolog OS=Homo sapiens GN=SUFU PE=1 SV=2	1.0713	0.0993617	0.130454	23	8	11	8	8	484	53.9	5.33
Q9NQ25	SLAM family member 7 OS=Homo sapiens GN=SLAMF7 PE=1 SV=1	1.07121	0.0992374	0.994041	7	2	2	2	2	335	37.4	6.43
Q16555	Dihydropyrimidinase-related protein 2 OS=Homo sapiens GN=DPYSL2 PE=1 SV=1	1.07119	0.0992131	0.429845	68	27	238	23	24	572	62.3	6.38
Q15506	Sperm surface protein Sp17 OS=Homo sapiens GN=SPA17 PE=1 SV=1	1.07119	0.0992095	0.507052	19	3	6	3	3	151	17.4	4.78
P14927	Cytochrome b-c1 complex subunit 7 OS=Homo sapiens GN=UQCRB PE=1 SV=2	1.07116	0.0991793	0.963116	63	10	52	10	10	111	13.5	8.78
Q9NQ48	Leucine zipper transcription factor-like protein 1 OS=Homo sapiens GN=LZTFL1 PE=1 SV=1	1.07115	0.0991601	0.472509	51	13	19	13	13	299	34.6	5.36
Q969E8	Pre-rRNA-processing protein TSR2 homolog OS=Homo sapiens GN=TSR2 PE=1 SV=1	1.07115	0.0991564	0.793368	18	4	13	4	4	191	20.9	4.39
O75096	Low-density lipoprotein receptor-related protein 4 OS=Homo sapiens GN=LRP4 PE=1 SV=4	1.07113	0.0991314	0.999996	4	7	7	7	7	1905	211.9	5.27
P02787	Serotransferrin OS=Homo sapiens GN=TF PE=1 SV=3	1.07109	0.0990778	0.868398	6	3	5	3	3	698	77	7.12
Q99598	Translin-associated protein X OS=Homo sapiens GN=TSNAX PE=1 SV=1	1.07099	0.0989438	0.22047	68	19	58	19	19	290	33.1	6.55
Q9C0E2	Exportin-4 OS=Homo sapiens GN=XPO4 PE=1 SV=2	1.07097	0.0989191	0.603297	26	25	41	24	24	1151	130.1	5.05
Q9BTF0	THUMP domain-containing protein 2 OS=Homo sapiens GN=THUMPD2 PE=2 SV=2	1.07094	0.0988789	0.986339	7	3	3	3	3	503	56.4	7.81
P53582	Methionine aminopeptidase 1 OS=Homo sapiens GN=METAP1 PE=1 SV=2	1.07093	0.0988608	0.907924	42	13	58	13	13	386	43.2	7.17
Q9H8H0	Nucleolar protein 11 OS=Homo sapiens GN=NOL11 PE=1 SV=1	1.07089	0.0988161	0.32976	35	21	40	21	21	719	81.1	6.07
Q9BUL8	Programmed cell death protein 10 OS=Homo sapiens GN=PDCD10 PE=1 SV=1	1.07089	0.0988143	0.647768	57	14	42	14	14	212	24.7	8.19
Q9UP83	Conserved oligomeric Golgi complex subunit 5 OS=Homo sapiens GN=COG5 PE=1 SV=3	1.07085	0.0987603	0.77069	21	18	25	18	18	839	92.7	6.6
O43681	ATPase ASNA1 OS=Homo sapiens GN=ASNA1 PE=1 SV=2	1.07085	0.0987507	0.805912	41	11	41	11	11	348	38.8	4.91
Q6ZWJ1	Syntaxin-binding protein 4 OS=Homo sapiens GN=STXBP4 PE=1 SV=2	1.07072	0.0985838	0.646457	11	5	7	5	5	553	61.6	5.2
Q9P2I0	Cleavage and polyadenylation specificity factor subunit 2 OS=Homo sapiens GN=CPSF2 PE=1 SV=2	1.07066	0.0985052	0.0152294	53	38	84	38	38	782	88.4	5.11
P54646	5'-AMP-activated protein kinase catalytic subunit alpha-2 OS=Homo sapiens GN=PRKAA2 PE=1 SV=2	1.07057	0.0983795	0.672693	13	6	11	1	1	552	62.3	7.75
P35606	Coatomer subunit beta' OS=Homo sapiens GN=COPB2 PE=1 SV=2	1.07057	0.0983792	0.111298	65	48	288	48	48	906	102.4	5.27
P21333	Filamin-A OS=Homo sapiens GN=FLNA PE=1 SV=4	1.07054	0.0983343	0.930302	72	167	1947	147	147	2647	280.6	6.06
P12004	Proliferating cell nuclear antigen OS=Homo sapiens GN=PCNA PE=1 SV=1	1.07051	0.0983047	0.144456	78	18	138	17	18	261	28.8	4.69
Q9H1I8	Activating signal cointegrator 1 complex subunit 2 OS=Homo sapiens GN=ASCC2 PE=1 SV=3	1.0705	0.0982915	0.007831	29	18	41	18	18	757	86.3	5.16
Q8WZA9	Immunity-related GTPase family Q protein OS=Homo sapiens GN=IRGQ PE=1 SV=1	1.07045	0.0982182	0.618222	47	20	32	20	20	623	62.7	4.88
Q10472	Polypeptide N-acetylgalactosaminyltransferase 1 OS=Homo sapiens GN=GALNT1 PE=1 SV=1	1.07034	0.0980742	0.777434	39	19	43	15	18	559	64.2	7.72
Q6PJI9	GATOR complex protein WDR59 OS=Homo sapiens GN=WDR59 PE=1 SV=2	1.07033	0.098055	0.715426	12	13	15	13	13	974	109.7	7.91
Q8N2S1	Latent-transforming growth factor beta-binding protein 4 OS=Homo sapiens GN=LTBP4 PE=1 SV=2	1.07031	0.0980223	0.566529	8	11	12	11	11	1624	173.3	5.43
Q96S82	Ubiquitin-like protein 7 OS=Homo sapiens GN=UBL7 PE=1 SV=2	1.0703	0.0980155	0.218958	26	7	13	7	7	380	40.5	5.07
Q6YP21	Kynurenine--oxoglutarate transaminase 3 OS=Homo sapiens GN=KYAT3 PE=1 SV=1	1.07019	0.0978619	0.533715	35	15	27	14	14	454	51.4	8.19
Q92597	Protein NDRG1 OS=Homo sapiens GN=NDRG1 PE=1 SV=1	1.07015	0.0978154	0.875307	55	12	83	12	12	394	42.8	5.82
Q86YR5	G-protein-signaling modulator 1 OS=Homo sapiens GN=GPSM1 PE=1 SV=2	1.07009	0.0977297	0.798537	21	10	10	8	8	675	74.5	6.54
Q9NUS5	AP-5 complex subunit sigma-1 OS=Homo sapiens GN=AP5S1 PE=1 SV=1	1.07008	0.0977208	0.850496	15	3	4	2	2	200	22.5	6.87
Q9NXH9	tRNA (guanine(26)-N(2))-dimethyltransferase OS=Homo sapiens GN=TRMT1 PE=1 SV=1	1.07008	0.0977193	0.925694	43	24	54	24	24	659	72.2	7.64
O43310	CBP80/20-dependent translation initiation factor OS=Homo sapiens GN=CTIF PE=1 SV=1	1.06996	0.0975593	0.97839	39	20	33	20	20	598	67.5	6.54
Q5VZY2	Phospholipid phosphatase 4 OS=Homo sapiens GN=PLPP4 PE=1 SV=2	1.06988	0.0974506	0.99971	13	3	4	3	3	271	30.4	8.18
Q16401	26S proteasome non-ATPase regulatory subunit 5 OS=Homo sapiens GN=PSMD5 PE=1 SV=3	1.06986	0.0974242	0.347155	55	24	46	24	24	504	56.2	5.48
P51957	Serine/threonine-protein kinase Nek4 OS=Homo sapiens GN=NEK4 PE=1 SV=2	1.06975	0.097278	0.321493	8	6	6	6	6	841	94.5	7.9
Q66PJ3	ADP-ribosylation factor-like protein 6-interacting protein 4 OS=Homo sapiens GN=ARL6IP4 PE=1 SV=2	1.06973	0.0972494	0.67818	23	9	19	9	9	421	44.9	10.93
Q8IZ21	Phosphatase and actin regulator 4 OS=Homo sapiens GN=PHACTR4 PE=1 SV=1	1.06971	0.097225	0.612777	27	12	15	12	12	702	78.2	6.62
Q96QC0	Serine/threonine-protein phosphatase 1 regulatory subunit 10 OS=Homo sapiens GN=PPP1R10 PE=1 SV=1	1.06971	0.097224	0.159931	33	31	73	30	30	940	99	9.17
A0MZ66	Shootin-1 OS=Homo sapiens GN=SHTN1 PE=1 SV=4	1.0697	0.0972043	0.314539	7	4	5	4	4	631	71.6	5.33
O43296	Zinc finger protein 264 OS=Homo sapiens GN=ZNF264 PE=1 SV=1	1.06958	0.0970495	0.999685	7	4	4	1	1	627	70.5	7.49
Q9Y2K6	Ubiquitin carboxyl-terminal hydrolase 20 OS=Homo sapiens GN=USP20 PE=1 SV=2	1.06955	0.0970049	0.994535	11	8	11	8	8	914	101.9	6.11
P10071	Transcriptional activator GLI3 OS=Homo sapiens GN=GLI3 PE=1 SV=6	1.06953	0.0969781	0.999393	3	4	9	3	3	1580	169.8	7.4
Q8N6M0	OTU domain-containing protein 6B OS=Homo sapiens GN=OTUD6B PE=1 SV=1	1.06951	0.0969567	0.292791	40	11	22	10	10	293	33.8	6.05
Q9ULQ0	Striatin-interacting protein 2 OS=Homo sapiens GN=STRIP2 PE=1 SV=2	1.06948	0.0969159	0.299422	14	9	13	7	7	834	95.3	5.91
Q6P1N0	Coiled-coil and C2 domain-containing protein 1A OS=Homo sapiens GN=CC2D1A PE=1 SV=1	1.06947	0.0968946	0.336922	39	32	56	31	31	951	104	8.09
O00203	AP-3 complex subunit beta-1 OS=Homo sapiens GN=AP3B1 PE=1 SV=3	1.06933	0.0967134	0.316725	47	51	113	41	50	1094	121.2	6.04
Q9NUP7	tRNA:m(4)X modification enzyme TRM13 homolog OS=Homo sapiens GN=TRMT13 PE=1 SV=2	1.06931	0.0966757	0.920178	32	17	20	17	17	481	54.2	8.09
P11274	Breakpoint cluster region protein OS=Homo sapiens GN=BCR PE=1 SV=2	1.0693	0.0966721	0.154477	20	22	33	19	19	1271	142.7	7.03
P30307	M-phase inducer phosphatase 3 OS=Homo sapiens GN=CDC25C PE=1 SV=2	1.0693	0.0966643	0.723732	6	3	3	3	3	473	53.3	6.79
Q92636	Protein FAN OS=Homo sapiens GN=NSMAF PE=1 SV=2	1.06916	0.0964822	0.464135	13	12	12	12	12	917	104.3	6.23
Q5K651	Sterile alpha motif domain-containing protein 9 OS=Homo sapiens GN=SAMD9 PE=1 SV=1	1.06899	0.0962454	0.85268	28	39	67	35	35	1589	184.2	7.83
Q9NSG2	Uncharacterized protein C1orf112 OS=Homo sapiens GN=C1orf112 PE=1 SV=1	1.06893	0.0961738	0.168525	15	10	12	10	10	853	96.5	6
O95248	Myotubularin-related protein 5 OS=Homo sapiens GN=SBF1 PE=1 SV=3	1.06884	0.0960483	0.566167	16	20	24	19	19	1867	208.2	6.9
Q9UDY8	Mucosa-associated lymphoid tissue lymphoma translocation protein 1 OS=Homo sapiens GN=MALT1 PE=1 SV=1	1.06881	0.0960087	0.135134	25	19	31	18	18	824	92.2	5.73
O75884	Putative hydrolase RBBP9 OS=Homo sapiens GN=RBBP9 PE=1 SV=2	1.06872	0.0958892	0.646974	50	7	8	7	7	186	21	6.2
Q92572	AP-3 complex subunit sigma-1 OS=Homo sapiens GN=AP3S1 PE=1 SV=1	1.06872	0.095884	0.138755	49	8	25	8	8	193	21.7	5.39
Q96EQ0	Small glutamine-rich tetratricopeptide repeat-containing protein beta OS=Homo sapiens GN=SGTB PE=1 SV=1	1.06868	0.0958326	0.574924	25	6	13	6	6	304	33.4	4.92
P10644	cAMP-dependent protein kinase type I-alpha regulatory subunit OS=Homo sapiens GN=PRKAR1A PE=1 SV=1	1.06861	0.0957353	0.398709	54	21	82	17	17	381	43	5.35
O60256	Phosphoribosyl pyrophosphate synthase-associated protein 2 OS=Homo sapiens GN=PRPSAP2 PE=1 SV=1	1.06856	0.0956659	0.275818	57	17	36	14	14	369	40.9	7.44
P23193	Transcription elongation factor A protein 1 OS=Homo sapiens GN=TCEA1 PE=1 SV=2	1.06851	0.095604	0.634192	65	24	94	20	20	301	33.9	8.38
Q9BZL4	Protein phosphatase 1 regulatory subunit 12C OS=Homo sapiens GN=PPP1R12C PE=1 SV=1	1.06843	0.0954991	0.972418	48	26	45	26	26	782	84.8	5.57
Q8NB46	Serine/threonine-protein phosphatase 6 regulatory ankyrin repeat subunit C OS=Homo sapiens GN=ANKRD52 PE=1 SV=3	1.06837	0.0954072	0.986976	24	17	34	16	16	1076	115	6.48
O75330	Hyaluronan mediated motility receptor OS=Homo sapiens GN=HMMR PE=1 SV=2	1.06836	0.0953961	0.776428	60	46	89	44	45	724	84	5.83
Q2PPJ7	Ral GTPase-activating protein subunit alpha-2 OS=Homo sapiens GN=RALGAPA2 PE=1 SV=2	1.06823	0.095218	0.903693	5	6	15	5	5	1873	210.6	6.07
P42025	Beta-centractin OS=Homo sapiens GN=ACTR1B PE=1 SV=1	1.06822	0.095203	0.0473467	59	17	50	8	8	376	42.3	6.4
Q13905	Rap guanine nucleotide exchange factor 1 OS=Homo sapiens GN=RAPGEF1 PE=1 SV=3	1.06817	0.0951357	0.903795	7	6	6	6	6	1077	120.5	5.92
O00273	DNA fragmentation factor subunit alpha OS=Homo sapiens GN=DFFA PE=1 SV=1	1.06814	0.0950961	0.589235	59	18	72	18	18	331	36.5	4.79
Q8WW12	PEST proteolytic signal-containing nuclear protein OS=Homo sapiens GN=PCNP PE=1 SV=2	1.06811	0.0950582	0.231678	68	13	78	13	13	178	18.9	7.49
O94804	Serine/threonine-protein kinase 10 OS=Homo sapiens GN=STK10 PE=1 SV=1	1.068	0.0949133	0.825336	42	36	65	34	34	968	112.1	6.95
Q96PM5	RING finger and CHY zinc finger domain-containing protein 1 OS=Homo sapiens GN=RCHY1 PE=1 SV=1	1.06796	0.0948565	0.99999	21	6	8	6	6	261	30.1	6.71
Q9HD42	Charged multivesicular body protein 1a OS=Homo sapiens GN=CHMP1A PE=1 SV=1	1.06796	0.094851	0.414991	37	10	46	10	10	196	21.7	8.06
Q4LDG9	Dynein light chain 1, axonemal OS=Homo sapiens GN=DNAL1 PE=1 SV=1	1.06794	0.0948346	0.13566	24	4	4	4	4	190	21.5	6.1
Q9BZH6	WD repeat-containing protein 11 OS=Homo sapiens GN=WDR11 PE=1 SV=1	1.06794	0.0948315	0.840542	40	38	70	38	38	1224	136.6	6.92
Q9BY12	S phase cyclin A-associated protein in the endoplasmic reticulum OS=Homo sapiens GN=SCAPER PE=1 SV=2	1.06793	0.0948188	0.626093	6	7	7	7	7	1400	158.2	7.44
Q9HCK1	DBF4-type zinc finger-containing protein 2 OS=Homo sapiens GN=ZDBF2 PE=1 SV=3	1.0679	0.09477	0.822235	1	3	3	3	3	2354	265.5	6.16
O95620	tRNA-dihydrouridine(20a/20b) synthase [NAD(P)+]-like OS=Homo sapiens GN=DUS4L PE=2 SV=2	1.06786	0.0947206	0.924255	11	3	3	3	3	317	35.8	7.33
Q6FI81	Anamorsin OS=Homo sapiens GN=CIAPIN1 PE=1 SV=2	1.06786	0.0947164	0.202892	86	23	92	23	23	312	33.6	5.62
P42338	Phosphatidylinositol 4,5-bisphosphate 3-kinase catalytic subunit beta isoform OS=Homo sapiens GN=PIK3CB PE=1 SV=1	1.06782	0.0946632	0.640535	13	15	17	14	14	1070	122.7	7.09
P30740	Leukocyte elastase inhibitor OS=Homo sapiens GN=SERPINB1 PE=1 SV=1	1.06772	0.0945312	0.419486	8	3	3	3	3	379	42.7	6.28
P06493	Cyclin-dependent kinase 1 OS=Homo sapiens GN=CDK1 PE=1 SV=3	1.06771	0.0945192	0.916812	69	19	121	16	16	297	34.1	8.4
P53365	Arfaptin-2 OS=Homo sapiens GN=ARFIP2 PE=1 SV=1	1.06765	0.0944367	0.619753	34	14	39	13	13	341	37.8	6.04
Q9Y315	Deoxyribose-phosphate aldolase OS=Homo sapiens GN=DERA PE=1 SV=2	1.0676	0.0943656	0.197227	58	14	23	14	14	318	35.2	8.94
Q9Y2X3	Nucleolar protein 58 OS=Homo sapiens GN=NOP58 PE=1 SV=1	1.06755	0.0943036	0.189339	45	22	66	22	22	529	59.5	8.92
O43707	Alpha-actinin-4 OS=Homo sapiens GN=ACTN4 PE=1 SV=2	1.06753	0.0942813	0.872462	71	66	546	46	47	911	104.8	5.44
O95983	Methyl-CpG-binding domain protein 3 OS=Homo sapiens GN=MBD3 PE=1 SV=1	1.06751	0.0942562	0.136184	62	14	51	12	12	291	32.8	5.34
P01116	GTPase KRas OS=Homo sapiens GN=KRAS PE=1 SV=1	1.06751	0.0942461	0.920658	50	9	25	3	3	189	21.6	6.77
Q9UGV2	Protein NDRG3 OS=Homo sapiens GN=NDRG3 PE=1 SV=2	1.0675	0.0942413	0.1514	41	12	49	12	12	375	41.4	5.31
Q5T5C0	Syntaxin-binding protein 5 OS=Homo sapiens GN=STXBP5 PE=1 SV=1	1.06745	0.0941718	0.141341	12	11	18	11	11	1151	127.5	7.28
Q9NWZ5	Uridine-cytidine kinase-like 1 OS=Homo sapiens GN=UCKL1 PE=1 SV=2	1.06742	0.0941218	0.334551	18	10	12	10	10	548	61.1	7.36
P46976	Glycogenin-1 OS=Homo sapiens GN=GYG1 PE=1 SV=4	1.06736	0.0940442	0.134429	26	10	44	10	10	350	39.4	5.53
Q14195	Dihydropyrimidinase-related protein 3 OS=Homo sapiens GN=DPYSL3 PE=1 SV=1	1.06736	0.094041	0.124974	59	25	118	21	22	570	61.9	6.49
Q9UJK0	Ribosome biogenesis protein TSR3 homolog OS=Homo sapiens GN=TSR3 PE=1 SV=1	1.06733	0.0940033	0.28591	25	7	16	7	7	312	33.6	6.87
O75170	Serine/threonine-protein phosphatase 6 regulatory subunit 2 OS=Homo sapiens GN=PPP6R2 PE=1 SV=2	1.06729	0.093958	0.567107	13	9	12	9	9	966	104.9	4.87
P33176	Kinesin-1 heavy chain OS=Homo sapiens GN=KIF5B PE=1 SV=1	1.06725	0.0938951	0.243585	69	71	342	57	58	963	109.6	6.51
Q5VU97	VWFA and cache domain-containing protein 1 OS=Homo sapiens GN=CACHD1 PE=2 SV=2	1.06724	0.0938822	0.904646	9	11	11	11	11	1274	142.2	6.43
P30876	DNA-directed RNA polymerase II subunit RPB2 OS=Homo sapiens GN=POLR2B PE=1 SV=1	1.06724	0.0938791	0.130742	49	51	109	50	50	1174	133.8	6.87
Q86Y56	Dynein assembly factor 5, axonemal OS=Homo sapiens GN=DNAAF5 PE=1 SV=4	1.06719	0.0938122	0.253838	57	39	95	39	39	855	93.5	6.42
Q9Y450	HBS1-like protein OS=Homo sapiens GN=HBS1L PE=1 SV=1	1.06716	0.0937723	0.676226	52	32	82	32	32	684	75.4	6.61
Q8N584	Tetratricopeptide repeat protein 39C OS=Homo sapiens GN=TTC39C PE=2 SV=2	1.06715	0.0937682	0.508889	22	11	16	11	11	583	65.8	6.99
P10451	Osteopontin OS=Homo sapiens GN=SPP1 PE=1 SV=1	1.06715	0.0937639	0.908213	9	2	2	2	2	314	35.4	4.58
Q8N9B5	Junction-mediating and -regulatory protein OS=Homo sapiens GN=JMY PE=1 SV=2	1.06714	0.0937532	0.996278	10	10	10	10	10	988	111.4	6.18
Q86W34	Archaemetzincin-2 OS=Homo sapiens GN=AMZ2 PE=1 SV=2	1.06713	0.0937325	0.468181	13	5	6	4	4	360	41.2	8.15
O95786	Probable ATP-dependent RNA helicase DDX58 OS=Homo sapiens GN=DDX58 PE=1 SV=2	1.06704	0.0936187	0.468769	21	21	27	20	21	925	106.5	6.4
Q96CW6	Probable RNA polymerase II nuclear localization protein SLC7A6OS OS=Homo sapiens GN=SLC7A6OS PE=1 SV=2	1.06697	0.0935166	0.871153	6	2	2	1	2	309	35	4.6
Q96DU7	Inositol-trisphosphate 3-kinase C OS=Homo sapiens GN=ITPKC PE=1 SV=1	1.06687	0.0933797	0.65266	11	4	5	4	4	683	75.2	5.14
Q9Y3E1	Hepatoma-derived growth factor-related protein 3 OS=Homo sapiens GN=HDGFL3 PE=1 SV=1	1.06686	0.0933732	0.998268	28	5	20	3	3	203	22.6	7.99
O14684	Prostaglandin E synthase OS=Homo sapiens GN=PTGES PE=1 SV=2	1.06685	0.0933628	0.999066	11	2	3	2	2	152	17.1	9.5
Q9UBM1	Phosphatidylethanolamine N-methyltransferase OS=Homo sapiens GN=PEMT PE=1 SV=4	1.0668	0.0932941	0.989253	7	1	1	1	1	199	22.1	8.76
Q8TEW0	Partitioning defective 3 homolog OS=Homo sapiens GN=PARD3 PE=1 SV=2	1.06675	0.0932232	0.147697	40	47	75	45	46	1356	151.3	7.68
Q13395	Probable methyltransferase TARBP1 OS=Homo sapiens GN=TARBP1 PE=1 SV=1	1.06646	0.092831	0.60184	10	10	10	10	10	1621	181.6	7.05
O14641	Segment polarity protein dishevelled homolog DVL-2 OS=Homo sapiens GN=DVL2 PE=1 SV=1	1.06644	0.0927992	0.54072	18	11	17	7	7	736	78.9	6.02
Q6P2P2	Protein arginine N-methyltransferase 9 OS=Homo sapiens GN=PRMT9 PE=1 SV=1	1.06641	0.0927655	0.986829	12	10	10	10	10	845	94.4	5.25
Q16877	6-phosphofructo-2-kinase/fructose-2,6-bisphosphatase 4 OS=Homo sapiens GN=PFKFB4 PE=2 SV=6	1.06635	0.0926858	0.780999	19	9	13	3	5	469	54	6.62
Q8IXW5	Putative RNA polymerase II subunit B1 CTD phosphatase RPAP2 OS=Homo sapiens GN=RPAP2 PE=1 SV=1	1.06634	0.092662	0.734414	22	11	13	10	10	612	69.5	7.78
O95905	Protein ecdysoneless homolog OS=Homo sapiens GN=ECD PE=1 SV=1	1.06632	0.0926372	0.50066	31	20	40	20	20	644	72.7	4.87
Q9C0F1	Centrosomal protein of 44 kDa OS=Homo sapiens GN=CEP44 PE=1 SV=2	1.06632	0.0926369	0.612622	34	10	10	10	10	390	44.1	5.21
O75843	AP-1 complex subunit gamma-like 2 OS=Homo sapiens GN=AP1G2 PE=1 SV=1	1.06627	0.0925784	0.400323	13	8	9	7	7	785	87.1	6.55
Q9UI12	V-type proton ATPase subunit H OS=Homo sapiens GN=ATP6V1H PE=1 SV=1	1.06626	0.0925562	0.988627	43	19	45	19	19	483	55.8	6.48
Q8N568	Serine/threonine-protein kinase DCLK2 OS=Homo sapiens GN=DCLK2 PE=1 SV=4	1.06617	0.092432	0.986436	6	4	4	3	4	766	83.6	8.34
Q5VSG8	Glycoprotein endo-alpha-1,2-mannosidase-like protein OS=Homo sapiens GN=MANEAL PE=2 SV=1	1.06585	0.0919987	0.831799	7	2	2	2	2	457	51.3	6.98
Q53EZ4	Centrosomal protein of 55 kDa OS=Homo sapiens GN=CEP55 PE=1 SV=3	1.06584	0.0919918	0.791572	51	24	44	24	24	464	54.1	7.01
P17812	CTP synthase 1 OS=Homo sapiens GN=CTPS1 PE=1 SV=2	1.06582	0.0919678	0.190378	56	31	163	27	27	591	66.6	6.46
Q8IXQ3	Uncharacterized protein C9orf40 OS=Homo sapiens GN=C9orf40 PE=1 SV=1	1.06575	0.0918659	0.832375	39	5	7	5	5	194	21.1	5.01
Q02078	Myocyte-specific enhancer factor 2A OS=Homo sapiens GN=MEF2A PE=1 SV=1	1.0657	0.0918056	0.0190978	21	6	15	4	4	507	54.8	7.91
Q9UEW8	STE20/SPS1-related proline-alanine-rich protein kinase OS=Homo sapiens GN=STK39 PE=1 SV=3	1.06567	0.091757	0.455434	30	14	38	9	9	545	59.4	6.29
Q15397	Pumilio homolog 3 OS=Homo sapiens GN=PUM3 PE=1 SV=3	1.06566	0.0917512	0.766187	50	34	63	32	34	648	73.5	9.64
P07437	Tubulin beta chain OS=Homo sapiens GN=TUBB PE=1 SV=2	1.06566	0.0917483	0.417409	85	38	2249	6	6	444	49.6	4.89
Q969U7	Proteasome assembly chaperone 2 OS=Homo sapiens GN=PSMG2 PE=1 SV=1	1.06565	0.0917317	0.555139	27	8	14	8	8	264	29.4	6.98
P30530	Tyrosine-protein kinase receptor UFO OS=Homo sapiens GN=AXL PE=1 SV=3	1.06565	0.0917303	0.851574	38	27	75	26	27	894	98.3	5.43
Q8NFA0	Ubiquitin carboxyl-terminal hydrolase 32 OS=Homo sapiens GN=USP32 PE=1 SV=1	1.06562	0.0916903	0.53123	18	24	28	20	24	1604	181.5	6.44
O94967	WD repeat-containing protein 47 OS=Homo sapiens GN=WDR47 PE=1 SV=1	1.06559	0.0916551	0.503692	13	8	9	8	8	919	101.9	5.94
Q9UF56	F-box/LRR-repeat protein 17 OS=Homo sapiens GN=FBXL17 PE=2 SV=3	1.06549	0.0915125	0.851137	11	5	8	5	5	701	75.6	8.07
A6ZKI3	Retrotransposon Gag-like protein 8B OS=Homo sapiens GN=RTL8C PE=1 SV=1	1.06545	0.0914591	0.789644	19	2	2	0	2	113	13.2	5.07
Q14667	Protein KIAA0100 OS=Homo sapiens GN=KIAA0100 PE=1 SV=3	1.06541	0.0914046	0.472428	8	15	16	15	15	2235	253.5	7.14
Q9C0B1	Alpha-ketoglutarate-dependent dioxygenase FTO OS=Homo sapiens GN=FTO PE=1 SV=3	1.06541	0.0914032	0.531425	49	21	49	21	21	505	58.2	5.22
Q9Y5P4	Collagen type IV alpha-3-binding protein OS=Homo sapiens GN=COL4A3BP PE=1 SV=1	1.06533	0.0913032	0.217978	39	27	46	27	27	624	70.8	5.48
Q96C92	Serologically defined colon cancer antigen 3 OS=Homo sapiens GN=SDCCAG3 PE=1 SV=3	1.06529	0.0912447	0.560282	11	4	4	4	4	435	47.9	5.14
Q92522	Histone H1x OS=Homo sapiens GN=H1FX PE=1 SV=1	1.06527	0.0912138	0.931759	66	21	94	21	21	213	22.5	10.76
Q8N5D0	WD and tetratricopeptide repeats protein 1 OS=Homo sapiens GN=WDTC1 PE=1 SV=2	1.06516	0.0910658	0.662932	4	2	2	2	2	677	75.9	7.27
Q9NRL3	Striatin-4 OS=Homo sapiens GN=STRN4 PE=1 SV=2	1.0651	0.090988	0.673824	29	18	28	15	15	753	80.5	5.4
Q96I34	Protein phosphatase 1 regulatory subunit 16A OS=Homo sapiens GN=PPP1R16A PE=1 SV=1	1.06506	0.0909345	0.982365	3	2	2	2	2	528	57.8	6.06
P50747	Biotin--protein ligase OS=Homo sapiens GN=HLCS PE=1 SV=1	1.06496	0.0907981	0.723082	17	11	13	11	11	726	80.7	5.62
O60684	Importin subunit alpha-7 OS=Homo sapiens GN=KPNA6 PE=1 SV=1	1.06493	0.0907636	0.0882144	49	28	95	13	13	536	60	4.98
Q86YM7	Homer protein homolog 1 OS=Homo sapiens GN=HOMER1 PE=1 SV=2	1.06493	0.090754	0.417576	22	10	15	6	7	354	40.3	5.44
Q9HCE1	Putative helicase MOV-10 OS=Homo sapiens GN=MOV10 PE=1 SV=2	1.06491	0.0907289	0.54396	44	37	60	37	37	1003	113.6	8.82
Q8WZ82	Esterase OVCA2 OS=Homo sapiens GN=OVCA2 PE=1 SV=1	1.06489	0.090703	0.337803	30	5	12	5	5	227	24.4	6.89
Q16890	Tumor protein D53 OS=Homo sapiens GN=TPD52L1 PE=1 SV=1	1.06485	0.0906558	0.999448	7	2	3	2	2	204	22.4	5.62
Q15029	116 kDa U5 small nuclear ribonucleoprotein component OS=Homo sapiens GN=EFTUD2 PE=1 SV=1	1.06485	0.0906446	0.20304	61	50	218	49	49	972	109.4	5
Q15369	Elongin-C OS=Homo sapiens GN=ELOC PE=1 SV=1	1.06484	0.0906323	0.409509	71	8	88	8	8	112	12.5	4.78
P15311	Ezrin OS=Homo sapiens GN=EZR PE=1 SV=4	1.06482	0.0906053	0.6517	66	55	430	40	40	586	69.4	6.27
Q8IXJ6	NAD-dependent protein deacetylase sirtuin-2 OS=Homo sapiens GN=SIRT2 PE=1 SV=2	1.0648	0.0905819	0.534025	16	6	8	6	6	389	43.2	5.36
Q2V2M9	FH1/FH2 domain-containing protein 3 OS=Homo sapiens GN=FHOD3 PE=1 SV=2	1.06476	0.0905291	0.994952	25	28	42	27	27	1422	158.5	5.99
Q6PJG6	BRCA1-associated ATM activator 1 OS=Homo sapiens GN=BRAT1 PE=1 SV=2	1.06473	0.0904923	0.105189	43	26	51	26	26	821	88.1	5.27
Q9NVZ3	Adaptin ear-binding coat-associated protein 2 OS=Homo sapiens GN=NECAP2 PE=1 SV=1	1.06464	0.0903722	0.948016	67	15	43	14	14	263	28.3	8.38
Q9BXR0	Queuine tRNA-ribosyltransferase catalytic subunit 1 OS=Homo sapiens GN=QTRT1 PE=1 SV=3	1.06464	0.0903637	0.878458	37	12	30	12	12	403	44	7.23
Q9BYI3	Hyccin OS=Homo sapiens GN=FAM126A PE=1 SV=2	1.06459	0.0902929	0.964292	23	10	16	10	10	521	57.6	8.16
P52298	Nuclear cap-binding protein subunit 2 OS=Homo sapiens GN=NCBP2 PE=1 SV=1	1.06458	0.0902901	0.306651	54	12	45	11	12	156	18	8.21
O94830	Phospholipase DDHD2 OS=Homo sapiens GN=DDHD2 PE=1 SV=2	1.06458	0.0902871	0.226388	19	10	15	10	10	711	81	5.39
P0DP24	Calmodulin-2 OS=Homo sapiens GN=CALM2 PE=1 SV=1	1.06443	0.0900806	0.885028	74	15	215	13	15	149	16.8	4.22
Q9BXS5	AP-1 complex subunit mu-1 OS=Homo sapiens GN=AP1M1 PE=1 SV=3	1.06443	0.0900801	0.88155	57	20	81	17	20	423	48.6	7.3
O43252	Bifunctional 3'-phosphoadenosine 5'-phosphosulfate synthase 1 OS=Homo sapiens GN=PAPSS1 PE=1 SV=2	1.06442	0.0900739	0.331003	56	30	86	27	27	624	70.8	6.86
Q9Y6N1	Cytochrome c oxidase assembly protein COX11, mitochondrial OS=Homo sapiens GN=COX11 PE=1 SV=3	1.06441	0.0900606	0.981077	6	2	4	2	2	276	31.4	9.06
Q13671	Ras and Rab interactor 1 OS=Homo sapiens GN=RIN1 PE=1 SV=4	1.06439	0.0900286	0.473338	48	27	59	26	26	783	84	8.02
Q3MIT2	Putative tRNA pseudouridine synthase Pus10 OS=Homo sapiens GN=PUS10 PE=1 SV=1	1.06438	0.0900094	0.0187631	9	5	5	3	4	529	60.2	6.54
Q96AC1	Fermitin family homolog 2 OS=Homo sapiens GN=FERMT2 PE=1 SV=1	1.06436	0.089981	0.266861	52	35	109	32	32	680	77.8	6.7
P52907	F-actin-capping protein subunit alpha-1 OS=Homo sapiens GN=CAPZA1 PE=1 SV=3	1.06432	0.0899294	0.0649237	64	14	139	12	12	286	32.9	5.69
Q9H267	Vacuolar protein sorting-associated protein 33B OS=Homo sapiens GN=VPS33B PE=1 SV=2	1.06426	0.0898572	0.417936	38	24	38	24	24	617	70.5	6.71
E9PAV3	Nascent polypeptide-associated complex subunit alpha, muscle-specific form OS=Homo sapiens GN=NACA PE=1 SV=1	1.06423	0.0898095	0.144662	5	7	80	0	7	2078	205.3	9.58
Q8NDN9	RCC1 and BTB domain-containing protein 1 OS=Homo sapiens GN=RCBTB1 PE=1 SV=1	1.06421	0.0897812	0.269703	2	1	2	1	1	531	58.2	6.47
Q15678	Tyrosine-protein phosphatase non-receptor type 14 OS=Homo sapiens GN=PTPN14 PE=1 SV=2	1.06418	0.0897362	0.261232	42	42	85	41	41	1187	135.2	8.31
Q9P289	Serine/threonine-protein kinase 26 OS=Homo sapiens GN=STK26 PE=1 SV=2	1.06417	0.0897316	0.173673	55	21	66	12	12	416	46.5	5.29
P35813	Protein phosphatase 1A OS=Homo sapiens GN=PPM1A PE=1 SV=1	1.06415	0.0897075	0.180466	57	18	38	16	16	382	42.4	5.36
Q9UNF0	Protein kinase C and casein kinase substrate in neurons protein 2 OS=Homo sapiens GN=PACSIN2 PE=1 SV=2	1.06408	0.0896092	0.252735	53	28	96	23	28	486	55.7	5.2
Q9Y2K2	Serine/threonine-protein kinase SIK3 OS=Homo sapiens GN=SIK3 PE=1 SV=3	1.06407	0.0895913	0.755531	8	9	11	9	9	1263	139.9	6.7
Q9NVG8	TBC1 domain family member 13 OS=Homo sapiens GN=TBC1D13 PE=1 SV=3	1.06406	0.0895728	0.114908	56	21	32	21	21	400	46.5	5.24
Q96H20	Vacuolar-sorting protein SNF8 OS=Homo sapiens GN=SNF8 PE=1 SV=1	1.06405	0.0895595	0.946266	38	8	16	8	8	258	28.8	6.65
Q8NHU2	Cilia- and flagella-associated protein 61 OS=Homo sapiens GN=CFAP61 PE=2 SV=3	1.06393	0.0894005	0.909558	2	3	3	2	2	1237	141.3	6.16
O14545	TRAF-type zinc finger domain-containing protein 1 OS=Homo sapiens GN=TRAFD1 PE=1 SV=1	1.0638	0.0892289	0.313701	32	14	38	14	14	582	64.8	5.29
Q9UK41	Vacuolar protein sorting-associated protein 28 homolog OS=Homo sapiens GN=VPS28 PE=1 SV=1	1.06379	0.0892186	0.898854	74	14	47	14	14	221	25.4	5.54
Q6PK18	2-oxoglutarate and iron-dependent oxygenase domain-containing protein 3 OS=Homo sapiens GN=OGFOD3 PE=1 SV=2	1.06376	0.0891665	0.619699	28	7	15	7	7	319	35.6	8.18
Q8N392	Rho GTPase-activating protein 18 OS=Homo sapiens GN=ARHGAP18 PE=1 SV=3	1.06369	0.0890795	0.769921	30	19	33	18	19	663	74.9	6.44
Q9BW85	Coiled-coil domain-containing protein 94 OS=Homo sapiens GN=CCDC94 PE=1 SV=1	1.06368	0.0890691	0.328963	52	15	51	14	14	323	37.1	5.92
Q8NI37	Protein phosphatase PTC7 homolog OS=Homo sapiens GN=PPTC7 PE=2 SV=1	1.06365	0.0890242	0.999458	24	5	6	5	5	304	32.6	5.19
Q9Y535	DNA-directed RNA polymerase III subunit RPC8 OS=Homo sapiens GN=POLR3H PE=1 SV=1	1.06363	0.08899	0.971216	27	4	5	4	4	204	22.9	4.58
O60551	Glycylpeptide N-tetradecanoyltransferase 2 OS=Homo sapiens GN=NMT2 PE=1 SV=1	1.0636	0.0889613	0.317907	36	14	28	11	11	498	56.9	7.58
O00506	Serine/threonine-protein kinase 25 OS=Homo sapiens GN=STK25 PE=1 SV=1	1.0636	0.0889539	0.427191	35	17	37	10	10	426	48.1	6.74
Q8TEQ0	Sorting nexin-29 OS=Homo sapiens GN=SNX29 PE=1 SV=3	1.06359	0.0889405	0.121877	25	22	27	17	21	813	91.2	6.21
Q9UPV0	Centrosomal protein of 164 kDa OS=Homo sapiens GN=CEP164 PE=1 SV=3	1.06358	0.0889332	0.844655	8	11	15	10	10	1460	164.2	5.36
Q16644	MAP kinase-activated protein kinase 3 OS=Homo sapiens GN=MAPKAPK3 PE=1 SV=1	1.06357	0.0889111	0.242037	46	14	30	12	12	382	43	7.28
Q6N063	2-oxoglutarate and iron-dependent oxygenase domain-containing protein 2 OS=Homo sapiens GN=OGFOD2 PE=2 SV=2	1.06355	0.0888847	0.70396	9	3	5	3	3	350	39	5.68
Q9BTE1	Dynactin subunit 5 OS=Homo sapiens GN=DCTN5 PE=1 SV=1	1.06352	0.0888477	0.99769	30	5	12	5	5	182	20.1	8.02
Q9NNX1	Tuftelin OS=Homo sapiens GN=TUFT1 PE=1 SV=1	1.06352	0.0888416	0.954216	27	12	16	10	10	390	44.2	6
P55735	Protein SEC13 homolog OS=Homo sapiens GN=SEC13 PE=1 SV=3	1.06351	0.0888356	0.888874	52	17	130	17	17	322	35.5	5.48
O76071	Probable cytosolic iron-sulfur protein assembly protein CIAO1 OS=Homo sapiens GN=CIAO1 PE=1 SV=1	1.06347	0.0887847	0.244227	36	9	33	9	9	339	37.8	4.97
Q8N0X7	Spartin OS=Homo sapiens GN=SPART PE=1 SV=1	1.06345	0.0887488	0.121612	43	28	93	28	28	666	72.8	5.91
Q5UAW9	G-protein coupled receptor 157 OS=Homo sapiens GN=GPR157 PE=2 SV=2	1.06343	0.0887316	0.996248	7	1	1	1	1	335	36.6	9.01
P53618	Coatomer subunit beta OS=Homo sapiens GN=COPB1 PE=1 SV=3	1.06339	0.0886764	0.351858	58	49	195	49	49	953	107.1	6.05
Q13627	Dual specificity tyrosine-phosphorylation-regulated kinase 1A OS=Homo sapiens GN=DYRK1A PE=1 SV=2	1.06338	0.0886558	0.999728	7	6	7	4	6	763	85.5	8.75
O75317	Ubiquitin carboxyl-terminal hydrolase 12 OS=Homo sapiens GN=USP12 PE=1 SV=2	1.06322	0.0884344	0.991303	16	5	6	3	3	370	42.8	6.6
P07814	Bifunctional glutamate/proline--tRNA ligase OS=Homo sapiens GN=EPRS PE=1 SV=5	1.06318	0.0883899	0.3058	62	88	572	87	87	1512	170.5	7.33
Q9Y484	WD repeat domain phosphoinositide-interacting protein 4 OS=Homo sapiens GN=WDR45 PE=1 SV=1	1.06311	0.0882854	0.647598	19	8	12	8	8	360	39.8	7.14
Q8IWV7	E3 ubiquitin-protein ligase UBR1 OS=Homo sapiens GN=UBR1 PE=1 SV=1	1.06304	0.0882007	0.692683	31	46	69	46	46	1749	200.1	6.01
Q9HC16	DNA dC->dU-editing enzyme APOBEC-3G OS=Homo sapiens GN=APOBEC3G PE=1 SV=1	1.06301	0.0881559	0.580684	8	3	3	2	3	384	46.4	8
P22061	Protein-L-isoaspartate(D-aspartate) O-methyltransferase OS=Homo sapiens GN=PCMT1 PE=1 SV=4	1.06299	0.088128	0.453999	72	14	52	14	14	227	24.6	7.21
P63272	Transcription elongation factor SPT4 OS=Homo sapiens GN=SUPT4H1 PE=1 SV=1	1.06295	0.0880785	0.733803	44	4	5	4	4	117	13.2	8.06
Q6ZSZ5	Rho guanine nucleotide exchange factor 18 OS=Homo sapiens GN=ARHGEF18 PE=1 SV=3	1.06293	0.0880526	0.144573	23	21	31	19	19	1173	130.7	7.08
Q5JSH3	WD repeat-containing protein 44 OS=Homo sapiens GN=WDR44 PE=1 SV=1	1.06283	0.0879068	0.282187	39	31	49	31	31	913	101.3	5.45
P46934	E3 ubiquitin-protein ligase NEDD4 OS=Homo sapiens GN=NEDD4 PE=1 SV=4	1.06281	0.0878899	0.444111	17	18	33	14	14	1319	149	6.58
Q9NVM1	Protein eva-1 homolog B OS=Homo sapiens GN=EVA1B PE=1 SV=1	1.0628	0.0878715	0.978305	20	1	2	1	1	165	18.4	4.73
Q8TF71	Monocarboxylate transporter 10 OS=Homo sapiens GN=SLC16A10 PE=1 SV=1	1.06278	0.087847	0.918372	2	1	1	1	1	515	55.5	7.69
Q9UBP0	Spastin OS=Homo sapiens GN=SPAST PE=1 SV=1	1.06274	0.0877919	0.535174	24	13	14	12	12	616	67.2	9.64
Q9NXR7	BRISC and BRCA1-A complex member 2 OS=Homo sapiens GN=BABAM2 PE=1 SV=2	1.06263	0.0876351	0.969768	28	11	29	11	11	383	43.5	5.81
A6NNF4	Zinc finger protein 726 OS=Homo sapiens GN=ZNF726 PE=2 SV=4	1.06263	0.087633	0.412724	15	6	11	1	1	738	85.5	9.09
Q9BXJ9	N-alpha-acetyltransferase 15, NatA auxiliary subunit OS=Homo sapiens GN=NAA15 PE=1 SV=1	1.06254	0.0875157	0.226908	65	65	257	56	56	866	101.2	7.42
B7ZAP0	Rab GTPase-activating protein 1-like, isoform 10 OS=Homo sapiens GN=RABGAP1L PE=1 SV=1	1.06253	0.0875019	0.863434	20	5	11	3	3	253	29	5.33
Q96QU8	Exportin-6 OS=Homo sapiens GN=XPO6 PE=1 SV=1	1.06252	0.0874894	0.494688	22	21	32	21	21	1125	128.8	6.35
P10586	Receptor-type tyrosine-protein phosphatase F OS=Homo sapiens GN=PTPRF PE=1 SV=2	1.06252	0.0874877	0.0094262	39	48	87	44	44	1907	212.7	6.3
O94903	Pyridoxal phosphate homeostasis protein OS=Homo sapiens GN=PROSC PE=1 SV=1	1.06248	0.0874419	0.0984097	40	10	24	10	10	275	30.3	7.5
Q68DC2	Ankyrin repeat and SAM domain-containing protein 6 OS=Homo sapiens GN=ANKS6 PE=1 SV=2	1.06246	0.0874092	0.925387	1	1	1	1	1	871	92.2	7.39
Q5VVQ6	Ubiquitin thioesterase OTU1 OS=Homo sapiens GN=YOD1 PE=1 SV=1	1.06245	0.087394	0.999777	10	4	5	4	4	348	38.3	6.11
Q7Z7A4	PX domain-containing protein kinase-like protein OS=Homo sapiens GN=PXK PE=1 SV=1	1.06243	0.0873728	0.988426	15	8	10	8	8	578	64.9	9.35
P63146	Ubiquitin-conjugating enzyme E2 B OS=Homo sapiens GN=UBE2B PE=1 SV=1	1.0624	0.0873266	0.453687	11	1	3	1	1	152	17.3	5.01
O94913	Pre-mRNA cleavage complex 2 protein Pcf11 OS=Homo sapiens GN=PCF11 PE=1 SV=3	1.06238	0.0872997	0.15605	18	23	35	22	22	1555	172.9	8.48
Q9H1P3	Oxysterol-binding protein-related protein 2 OS=Homo sapiens GN=OSBPL2 PE=1 SV=1	1.06236	0.0872683	0.983133	7	3	3	3	3	480	55.2	6.35
O60841	Eukaryotic translation initiation factor 5B OS=Homo sapiens GN=EIF5B PE=1 SV=4	1.06234	0.087247	0.458748	49	71	255	69	70	1220	138.7	5.49
Q562E7	WD repeat-containing protein 81 OS=Homo sapiens GN=WDR81 PE=1 SV=2	1.06234	0.0872431	0.941696	12	14	17	14	14	1941	211.6	5.58
Q9H269	Vacuolar protein sorting-associated protein 16 homolog OS=Homo sapiens GN=VPS16 PE=1 SV=2	1.06228	0.0871698	0.764102	34	24	43	24	24	839	94.6	6.77
Q96HC4	PDZ and LIM domain protein 5 OS=Homo sapiens GN=PDLIM5 PE=1 SV=5	1.06228	0.0871613	0.107529	56	29	117	29	29	596	63.9	8.21
O60447	Ecotropic viral integration site 5 protein homolog OS=Homo sapiens GN=EVI5 PE=1 SV=3	1.06226	0.0871406	0.26197	7	6	9	6	6	810	92.9	6.1
P35052	Glypican-1 OS=Homo sapiens GN=GPC1 PE=1 SV=2	1.06217	0.0870118	0.14195	35	17	31	16	16	558	61.6	7.3
Q96DX5	Ankyrin repeat and SOCS box protein 9 OS=Homo sapiens GN=ASB9 PE=1 SV=1	1.06217	0.0870086	0.601638	6	1	1	1	1	294	31.8	6.98
Q9GZR5	Elongation of very long chain fatty acids protein 4 OS=Homo sapiens GN=ELOVL4 PE=1 SV=1	1.06214	0.086968	0.710692	4	1	2	1	1	314	36.8	9.47
Q0VGL1	Ragulator complex protein LAMTOR4 OS=Homo sapiens GN=LAMTOR4 PE=1 SV=1	1.06212	0.086948	0.975017	17	2	2	2	2	99	10.7	6.54
Q0IIM8	TBC1 domain family member 8B OS=Homo sapiens GN=TBC1D8B PE=1 SV=2	1.06205	0.086847	0.936928	6	6	7	5	5	1120	128.6	5.95
O75592	E3 ubiquitin-protein ligase MYCBP2 OS=Homo sapiens GN=MYCBP2 PE=1 SV=3	1.06201	0.0867932	0.710738	16	66	76	66	66	4640	509.8	7.03
O94875	Sorbin and SH3 domain-containing protein 2 OS=Homo sapiens GN=SORBS2 PE=1 SV=3	1.06201	0.0867932	0.999967	6	7	9	7	7	1100	124	8.31
O60524	Nuclear export mediator factor NEMF OS=Homo sapiens GN=NEMF PE=1 SV=4	1.06199	0.0867703	0.717911	28	32	54	32	32	1076	122.9	6.35
Q9Y6W3	Calpain-7 OS=Homo sapiens GN=CAPN7 PE=1 SV=1	1.06193	0.0866894	0.310444	21	15	16	15	15	813	92.6	7.65
Q9UJ70	N-acetyl-D-glucosamine kinase OS=Homo sapiens GN=NAGK PE=1 SV=4	1.06192	0.0866769	0.307984	53	17	29	17	17	344	37.4	6.24
Q8N7R7	Cyclin-Y-like protein 1 OS=Homo sapiens GN=CCNYL1 PE=1 SV=2	1.06191	0.0866625	0.941502	10	3	5	1	1	359	40.7	6.07
Q9ULI3	Protein HEG homolog 1 OS=Homo sapiens GN=HEG1 PE=1 SV=3	1.06188	0.0866147	0.99996	12	14	23	14	14	1381	147.4	6.18
Q15642	Cdc42-interacting protein 4 OS=Homo sapiens GN=TRIP10 PE=1 SV=3	1.06185	0.086586	0.919516	42	22	50	22	22	601	68.3	5.73
P57060	RWD domain-containing protein 2B OS=Homo sapiens GN=RWDD2B PE=1 SV=1	1.06185	0.0865845	0.983372	12	2	2	2	2	319	36.3	5.87
Q5D0E6	DALR anticodon-binding domain-containing protein 3 OS=Homo sapiens GN=DALRD3 PE=1 SV=2	1.06184	0.086571	0.431074	4	2	2	2	2	543	59.3	7.42
P04183	Thymidine kinase, cytosolic OS=Homo sapiens GN=TK1 PE=1 SV=2	1.0618	0.0865138	0.923446	71	18	45	18	18	234	25.5	8.51
Q9H6S0	Probable ATP-dependent RNA helicase YTHDC2 OS=Homo sapiens GN=YTHDC2 PE=1 SV=2	1.06179	0.0864989	0.17309	20	27	42	25	26	1430	160.1	8.4
Q9UJV9	Probable ATP-dependent RNA helicase DDX41 OS=Homo sapiens GN=DDX41 PE=1 SV=2	1.06178	0.0864846	0.0137932	54	32	52	32	32	622	69.8	6.84
Q13555	Calcium/calmodulin-dependent protein kinase type II subunit gamma OS=Homo sapiens GN=CAMK2G PE=1 SV=3	1.06173	0.0864113	0.587467	37	17	49	10	10	558	62.6	7.83
Q96EP5	DAZ-associated protein 1 OS=Homo sapiens GN=DAZAP1 PE=1 SV=1	1.06164	0.0862893	0.95831	27	8	56	8	8	407	43.4	8.56
P31153	S-adenosylmethionine synthase isoform type-2 OS=Homo sapiens GN=MAT2A PE=1 SV=1	1.06158	0.0862148	0.0908163	59	23	123	19	23	395	43.6	6.48
Q8TDI0	Chromodomain-helicase-DNA-binding protein 5 OS=Homo sapiens GN=CHD5 PE=1 SV=1	1.06153	0.0861409	0.996461	13	25	78	1	1	1954	222.9	6.15
P41240	Tyrosine-protein kinase CSK OS=Homo sapiens GN=CSK PE=1 SV=1	1.06142	0.0859982	0.183097	65	25	77	23	25	450	50.7	7.06
Q13043	Serine/threonine-protein kinase 4 OS=Homo sapiens GN=STK4 PE=1 SV=2	1.06138	0.0859383	0.839785	53	25	47	17	18	487	55.6	5.07
P36956	Sterol regulatory element-binding protein 1 OS=Homo sapiens GN=SREBF1 PE=1 SV=2	1.0613	0.0858303	0.970613	1	1	1	1	1	1147	121.6	8.13
P26374	Rab proteins geranylgeranyltransferase component A 2 OS=Homo sapiens GN=CHML PE=1 SV=2	1.06122	0.0857277	0.492996	23	13	23	10	10	656	74	4.93
Q9ULT8	E3 ubiquitin-protein ligase HECTD1 OS=Homo sapiens GN=HECTD1 PE=1 SV=3	1.06118	0.0856745	0.803125	36	83	170	81	81	2610	289.2	5.35
Q9P0K1	Disintegrin and metalloproteinase domain-containing protein 22 OS=Homo sapiens GN=ADAM22 PE=1 SV=1	1.06113	0.0855991	0.940095	2	1	1	1	1	906	100.4	7.2
P11362	Fibroblast growth factor receptor 1 OS=Homo sapiens GN=FGFR1 PE=1 SV=3	1.06102	0.0854468	0.867633	8	5	14	3	4	822	91.8	6.21
Q9NYA1	Sphingosine kinase 1 OS=Homo sapiens GN=SPHK1 PE=1 SV=1	1.06097	0.085379	0.782271	15	6	9	5	5	384	42.5	7.11
Q9NW64	Pre-mRNA-splicing factor RBM22 OS=Homo sapiens GN=RBM22 PE=1 SV=1	1.06096	0.0853643	0.314899	41	19	45	19	19	420	46.9	8.54
Q96EB1	Elongator complex protein 4 OS=Homo sapiens GN=ELP4 PE=1 SV=2	1.06095	0.0853618	0.440778	27	11	17	11	11	424	46.6	8.51
Q12851	Mitogen-activated protein kinase kinase kinase kinase 2 OS=Homo sapiens GN=MAP4K2 PE=1 SV=2	1.06095	0.085356	0.64863	8	6	6	6	6	820	91.5	6.34
Q8WVC6	Dephospho-CoA kinase domain-containing protein OS=Homo sapiens GN=DCAKD PE=1 SV=1	1.06085	0.0852164	0.803114	32	7	9	7	7	231	26.5	9.58
Q9BV44	THUMP domain-containing protein 3 OS=Homo sapiens GN=THUMPD3 PE=1 SV=1	1.06082	0.0851803	0.328843	41	20	31	20	20	507	57	6.37
Q8NE71	ATP-binding cassette sub-family F member 1 OS=Homo sapiens GN=ABCF1 PE=1 SV=2	1.06082	0.0851795	0.560533	45	37	147	35	35	845	95.9	6.8
Q15018	BRISC complex subunit Abraxas 2 OS=Homo sapiens GN=ABRAXAS2 PE=1 SV=2	1.06082	0.0851786	0.997415	39	13	40	13	13	415	46.9	6.21
P63167	Dynein light chain 1, cytoplasmic OS=Homo sapiens GN=DYNLL1 PE=1 SV=1	1.0608	0.0851525	0.240831	57	4	92	2	2	89	10.4	7.4
P35270	Sepiapterin reductase OS=Homo sapiens GN=SPR PE=1 SV=1	1.06078	0.0851307	0.166036	58	12	44	12	12	261	28	8.05
Q9UDY2	Tight junction protein ZO-2 OS=Homo sapiens GN=TJP2 PE=1 SV=2	1.06076	0.0851039	0.97546	65	70	289	68	68	1190	133.9	7.4
Q9UL42	Paraneoplastic antigen Ma2 OS=Homo sapiens GN=PNMA2 PE=1 SV=2	1.06075	0.0850891	0.895626	6	3	5	1	1	364	41.5	4.86
P27708	CAD protein OS=Homo sapiens GN=CAD PE=1 SV=3	1.06075	0.0850856	0.447612	51	92	341	87	87	2225	242.8	6.46
Q9H0K6	Pseudouridylate synthase 7 homolog-like protein OS=Homo sapiens GN=PUS7L PE=1 SV=1	1.06074	0.0850731	0.0962204	18	11	25	11	11	701	80.6	7.56
Q9Y496	Kinesin-like protein KIF3A OS=Homo sapiens GN=KIF3A PE=1 SV=4	1.06074	0.0850663	0.175593	29	18	29	15	15	699	80	6.54
P32321	Deoxycytidylate deaminase OS=Homo sapiens GN=DCTD PE=1 SV=2	1.06066	0.0849638	0.742124	73	11	44	11	11	178	20	7.56
O43237	Cytoplasmic dynein 1 light intermediate chain 2 OS=Homo sapiens GN=DYNC1LI2 PE=1 SV=1	1.06063	0.0849239	0.365407	49	23	79	22	22	492	54.1	6.38
Q92620	Pre-mRNA-splicing factor ATP-dependent RNA helicase PRP16 OS=Homo sapiens GN=DHX38 PE=1 SV=2	1.06059	0.0848664	0.0374636	42	51	87	49	49	1227	140.4	6.54
P27361	Mitogen-activated protein kinase 3 OS=Homo sapiens GN=MAPK3 PE=1 SV=4	1.06053	0.0847844	0.702509	50	20	52	12	13	379	43.1	6.74
P09958	Furin OS=Homo sapiens GN=FURIN PE=1 SV=2	1.06048	0.0847226	0.243866	8	5	6	5	5	794	86.6	6.47
Q9H568	Actin-like protein 8 OS=Homo sapiens GN=ACTL8 PE=1 SV=1	1.06043	0.0846444	0.521501	69	18	106	18	18	366	41.3	6.14
A7E2V4	Zinc finger SWIM domain-containing protein 8 OS=Homo sapiens GN=ZSWIM8 PE=1 SV=1	1.06037	0.0845638	0.592619	7	12	17	12	12	1837	197.2	6.8
Q9BV86	N-terminal Xaa-Pro-Lys N-methyltransferase 1 OS=Homo sapiens GN=NTMT1 PE=1 SV=3	1.06035	0.0845371	0.39366	58	12	38	12	12	223	25.4	5.52
Q15276	Rab GTPase-binding effector protein 1 OS=Homo sapiens GN=RABEP1 PE=1 SV=2	1.06032	0.0845006	0.791228	50	42	66	40	41	862	99.2	5.01
Q96B70	Leukocyte receptor cluster member 9 OS=Homo sapiens GN=LENG9 PE=2 SV=2	1.06032	0.0844946	0.84187	21	7	8	7	7	501	53.1	7.84
Q9BUF5	Tubulin beta-6 chain OS=Homo sapiens GN=TUBB6 PE=1 SV=1	1.06027	0.084426	0.741033	83	28	934	13	13	446	49.8	4.88
Q96EK5	KIF1-binding protein OS=Homo sapiens GN=KIF1BP PE=1 SV=1	1.06021	0.0843436	0.281655	36	22	45	21	21	621	71.8	5.49
Q8TBE1	Protein cornichon homolog 3 OS=Homo sapiens GN=CNIH3 PE=2 SV=1	1.06012	0.0842212	0.306652	8	1	5	1	1	160	19	6.64
P24941	Cyclin-dependent kinase 2 OS=Homo sapiens GN=CDK2 PE=1 SV=2	1.06007	0.0841544	0.343664	68	19	54	14	16	298	33.9	8.68
Q5H9R7	Serine/threonine-protein phosphatase 6 regulatory subunit 3 OS=Homo sapiens GN=PPP6R3 PE=1 SV=2	1.06007	0.0841531	0.246594	41	32	88	32	32	873	97.6	4.6
Q9UID3	Vacuolar protein sorting-associated protein 51 homolog OS=Homo sapiens GN=VPS51 PE=1 SV=2	1.06005	0.0841332	0.56958	27	21	32	20	20	782	86	6.47
Q15796	Mothers against decapentaplegic homolog 2 OS=Homo sapiens GN=SMAD2 PE=1 SV=1	1.06002	0.0840964	0.430006	34	16	56	7	7	467	52.3	6.58
Q9Y303	N-acetylglucosamine-6-phosphate deacetylase OS=Homo sapiens GN=AMDHD2 PE=1 SV=2	1.05999	0.0840563	0.208516	19	5	7	5	5	409	43.7	6.7
O43156	TELO2-interacting protein 1 homolog OS=Homo sapiens GN=TTI1 PE=1 SV=3	1.05994	0.0839775	0.659236	22	21	34	21	21	1089	122	5.97
P60842	Eukaryotic initiation factor 4A-I OS=Homo sapiens GN=EIF4A1 PE=1 SV=1	1.05992	0.0839565	0.147085	80	36	534	16	16	406	46.1	5.48
[truncated: 6,740 more rows]
