# Supplementary material for: Acetylation-mediated remodeling of the nucleolus regulates cellular acetyl-CoA responses
Source: PLoS Biol. 2020 Nov 30;18(11):e3000981. doi: 10.1371/journal.pbio.3000981 (PMC7728262; doi:10.1371/journal.pbio.3000981)
Supplement: S1 Data — (XLSX) [file pbio.3000981.s012.xlsx]

## Sheet: Fig 1C
	(+) Acetate, 10% FBS			(–) Acetate, 10% FBS			(+) Acetate, 1% FBS			(–) Acetate, 1% FBS			(+) Acetate, 10% dFBS			(–) Acetate, 10% dFBS
ASA-WT5	1	1	1	1.24587	1.31371	1.27075	0.87114	0.919667	0.926786	0.938575	0.879057	0.989324	0.987314	1.04292	1.02608	0.993657	1.02696	0.986274
ASA-WT21	1.18378	1.09186	0.987189	1.56652	1.25661	1.26403	1.07228	0.905835	0.927244	1.1559	1.1534	0.978189	1.31748	1.17326	1.0209	1.62844	1.45912	1.29942
ASA-KO14	1.32666	1.71981	1.16336	0.857119	1.38908	0.843503	1.24553	1.56606	1.27471	0.547822	0.889697	0.427548	1.34435	1.78205	1.33542	0.443665	0.66448	0.510831
ASA-KO17	1.50993	1.49565	1.06162	0.958938	0.593546	0.43731	1.29678	1.28445	1.03066	0.485395	0.324172	0.222545	1.42681	1.385	1.1231	0.377733	0.323285	0.277304

## Sheet: Fig 1D
	(+) Acetate, 10% FBS			(–) Acetate, 10% FBS			(+) Acetate, 1% FBS			(–) Acetate, 1% FBS
ASA-KO14	1	1	1	0.281805	0.479136	0.625679	0.840694	0.690886	0.958502	0.073332	0.126155	0.150954
ASA-KO14 + exoACLY	1.22125	0.685342	1.11628	1.15625	0.744577	1.24732	1.36778	0.749927	0.979529	1.26597	0.810038	1.10681
ASA-KO17	0.94375	0.894174	0.817853	0.363888	0.410952	0.40635	0.748194	0.661803	0.668709	0.0698598	0.0996985	0.105139
ASA-KO17 + exoACLY	0.840694	1.07699	0.867567	0.703472	1.13627	0.940677	0.940278	0.975586	0.753586	0.881666	1.0108	0.839437

## Sheet: Fig 1E 
	Cell number x10^6 /100 ul	Injection volume (ul)	Cell number injected x10^6	CoA (Area)	Acetyl-CoA (Area)	CoA (pmol)	Acetyl-CoA (pmol)	CoA (pmol/cell)	Acetyl-CoA (pmol/cell)	CoA (pmol/pL)	AcCoA (pmol/pL)	CoA (uM/cell)	AcCoA (uM/cell)
Exp 1
ASA-WT5 Acetate +	1.1	80	0.88	106.604	41.024	92.9689	32.1266	0.000105646	3.65075e-05	2.25259e-05	7.78411e-06	22.5259	7.78411
ASA-WT5 Acetate -	1.9	80	1.52	155.93	59.6967	140.733	46.5312	9.25875e-05	3.06126e-05	1.76357e-05	5.83098e-06	17.6357	5.83098
ASA-KO17 Acetate +	1.7	80	1.36	218.447	37.9844	201.27	29.7818	0.000147993	2.18984e-05	1.68749e-05	2.49696e-06	16.8749	2.49696
ASA-KO17 Acetate -	1.6	80	1.28	1708.99	6.95765	1644.62	5.84691	0.00128486	4.5679e-06	0.000145018	5.15564e-07	145.018	0.515564
Exp 2
ASA-WT5 Acetate +	1.7	80	1.36	130.082	65.7795	115.703	51.2236	8.50761e-05	3.76644e-05	1.81399e-05	8.0308e-06	18.1399	8.0308
ASA-WT5 Acetate -	1.75	80	1.4	161.14	60.6571	145.778	47.2721	0.000104127	3.37658e-05	1.98337e-05	6.43158e-06	19.8337	6.43158
ASA-WT17 Acetate +	1.85	80	1.48	207.839	52.5456	190.998	41.0147	0.000129053	2.77126e-05	1.47153e-05	3.15993e-06	14.7153	3.15993
ASA-WT17 Acetate -	2.05	80	1.64	1401.56	4.26463	1346.92	3.76944	0.000821293	2.29844e-06	9.26967e-05	2.59418e-07	92.6967	0.259418
Exp 3
ASA-WT5 Acetate +	1.9	80	1.52	168.098	61.7009	152.516	48.0773	0.000100339	3.16298e-05	2.13943e-05	6.74409e-06	21.3943	6.74409
ASA-WT5 Acetate -	1.8	80	1.44	154.361	58.158	139.214	45.3442	9.66762e-05	3.1489e-05	1.84145e-05	5.99791e-06	18.4145	5.99791
ASA-WT17 Acetate +	1.75	80	1.4	234.314	28.071	216.635	22.1343	0.000154739	1.58102e-05	1.76442e-05	1.80276e-06	17.6442	1.80276
ASA-WT17 Acetate -	1.6	80	1.28	1617.7	2.74854	1556.22	2.59989	0.0012158	2.03117e-06	0.000137223	2.29251e-07	137.223	0.229251
Standard	AcCoA			CoA
	pmol	Area		pmol	Area
	10	12.351		100	112.21
	100	129		200	219.61
	1000	1295.7		400	422.84
diameter (um)		Measure1	Measure2	Measure3	Average diameter (um)	volume (um^3)	pL (single cell)
ASA-WT5	Acetate +	21.35	23.75	17.21	20.77	4689.08	4.69
	Acetate -	23.07	22.08	19.54	21.5633	5247.18	5.25
ASA-KO17	Acetate +	25.66	22.37	28.73	25.5867	8766.36	8.77
	Acetate -	26.83	21.21	29	25.68	8862.65	8.86

## Sheet: Fig 1F
		AVG Cell Number-->>			D4-Taurine	Reduced CoA	Acetyl-CoA
Label on tube	Sample	Cell Number	Concentration correction factor	Filename	Area	Area	Area
Exp.2-1	ASA-KO17 Acetate +	2170000	0.922096	070720_YS_exp2_1	2.38396e+07	389657	555869
Exp.2-2	ASA-KO17 Acetate -	2170000	0.922096	070720_YS_exp2_2	2.38559e+07	3.19634e+06	146826
Exp.3-1	ASA-KO17 Acetate +	2170000	0.922096	070720_YS_exp3_1	2.34018e+07	462608	585314
Exp.3-2	ASA-KO17 Acetate -	2170000	0.922096	070720_YS_exp3_2	2.39559e+07	4.5172e+06	152611
Exp.4-1	ASA-KO17 Acetate +	2000000	0.849858	070720_YS_exp4_1	2.93435e+07	622073	614387
Exp.4-2	ASA-KO17 Acetate -	2000000	0.849858	070720_YS_exp4_2	2.87445e+07	3.91255e+06	114456
Exp.5-1	ASA-KO17 Acetate +	2000000	0.849858	070720_YS_exp5_1	3.27833e+07	509947	531023
Exp.5-2	ASA-KO17 Acetate -	2000000	0.849858	070720_YS_exp5_2	2.71161e+07	4.74801e+06	151145
Exp.6-1	ASA-KO17 Acetate +	2700000	1.14731	070720_YS_exp6_1	3.02683e+07	610355	636145
Exp.6-2	ASA-KO17 Acetate -	2700000	1.14731	070720_YS_exp6_2	2.65692e+07	3.82069e+06	102214
Exp.7-1	ASA-KO17 Acetate +	2700000	1.14731	070720_YS_exp7_1	3.03385e+07	708049	615606
Exp.7-2	ASA-KO17 Acetate -	2700000	1.14731	070720_YS_exp7_2	3.05035e+07	3.65041e+06	113546
Normalized to ISTD			uM Concentration/sample			nmol/sample			nmol/cell			uM/cell
Reduced CoA	Acetyl-CoA		Reduced CoA	Acetyl-CoA		Reduced CoA	Acetyl-CoA		Reduced CoA	Acetyl-CoA		Reduced CoA	Acetyl-CoA
Analyte/iSTD	Analyte/iSTD		uM	uM		nmol	nmol		nmol/cell	nmol/cell		uM	uM
0.0163449	0.023317		0.195004	0.210901		0.0975019	0.10545		4.49317e-08	4.85946e-08		5.12335	5.541
0.133985	0.00615472		1.59852	0.0556689		0.799258	0.0278344		3.68322e-07	1.28269e-08		41.5713	1.44774
0.0197681	0.0250115		0.235844	0.226227		0.117922	0.113114		5.43418e-08	5.21261e-08		6.19633	5.94368
0.188563	0.00637053		2.24966	0.0576209		1.12483	0.0288104		5.18355e-07	1.32767e-08		58.5051	1.4985
0.0211997	0.0209378		0.274422	0.205478		0.137211	0.102739		6.86056e-08	5.13695e-08		7.82276	5.85741
0.136115	0.00398183		1.76196	0.0390766		0.880978	0.0195383		4.40489e-07	9.76915e-09		49.7166	1.10261
0.0155551	0.016198		0.201355	0.158963		0.100677	0.0794814		5.03387e-08	3.97407e-08		5.73988	4.53143
0.175099	0.005574		2.26659	0.0547017		1.1333	0.0273509		5.66648e-07	1.36754e-08		63.9558	1.5435
0.0201648	0.0210169		0.193353	0.152781		0.0966763	0.0763903		3.5806e-08	2.82927e-08		4.08279	3.22608
0.143802	0.00384709		1.37886	0.0279662		0.68943	0.0139831		2.55344e-07	5.17892e-09		28.8199	0.584528
0.0233383	0.0202913		0.223782	0.147506		0.111891	0.0737529		4.14411e-08	2.73159e-08		4.72532	3.1147
0.119672	0.00372239		1.14749	0.0270597		0.573743	0.0135298		2.12498e-07	5.01105e-09		23.9839	0.565582
Standard						13C2-Acetyl-CoA		Reduced CoA
Filename	uM	D4-taurine	13C2-Acetyl-CoA	Reduced CoA	uM	Analyte/iSTD	uM	Analyte/iSTD
070720_YS_0_0045uM_CoA	0.0488281	2.70023e+07	126535	77591.7	0.0488281	0.00468608	0.0488281	0.00287352
070720_YS_0_09uM_CoA	0.0976562	2.80347e+07	262476	221165	0.0976562	0.00936255	0.0976562	0.00788897
070720_YS_0_19uM_CoA	0.195312	2.86628e+07	475840	335602	0.195312	0.0166013	0.195312	0.0117086
070720_YS_0_39uM_CoA	0.390625	2.88177e+07	1.20109e+06	1.01901e+06	0.390625	0.041679	0.390625	0.0353606
070720_YS_0_78uM_CoA	0.78125	2.88655e+07	2.22178e+06	1.41138e+06	0.78125	0.0769699	0.78125	0.048895
070720_YS_1_56uM_CoA	1.5625	2.89865e+07	4.92506e+06	4.12882e+06	1.5625	0.169909	1.5625	0.142439
070720_YS_3_12uM_CoA	3.125	2.96654e+07	1.02665e+07	6.4671e+06	3.125	0.346076	3.125	0.218002
070720_YS_6_25uM_CoA	6.25	2.8813e+07	2.13154e+07	1.5151e+07	6.25	0.739783	6.25	0.525841
070720_YS_12_5uM_CoA	12.5	2.88406e+07	4.20445e+07	3.1829e+07	12.5	1.45782	12.5	1.10362
070720_YS_25uM_CoA	25	2.91586e+07	8.81775e+07	6.72921e+07	25	3.02406	25	2.30779

## Sheet: Fig 2A
Sample	Label	Cell number	Cell # for Norm	Cholesterol	Cholesterol-d7	Ratio	Normalized
				369-->147	376-->147
Sample 1	YS Exp2. Ac+	1100000	1.1	6837600	1089400	6.27648	5.70589
Sample 2	YS Exp2. Ac-	1400000	1.4	6679900	1339200	4.98798	3.56284
Sample 3	YS Exp3 1. Ac+	2.2 x 10^6	2.2	7573400	1229800	6.15824	2.7992
Sample 4	YS Exp3 2. Ac-	1.5 x 10^6	1.5	6775200	1415200	4.78745	3.19163
Sample 5	YS Exp4 1. Ac+	2.8 x 10^6	2.8	9909600	947480	10.4589	3.73532
Sample 6	YS Exp4 2. Ac-	2.3 x 10^6	2.3	9068700	1233800	7.35022	3.19575
				Myristic (C14)	Myristic-d27	Ratio	Normalized		Palmitic (C16)	Palmitic-d31	Ratio	Normalized		Palmitoleic (16:1)	Palmitoleic-d14	Ratio	Normalized		Stearic (18:0)	Stearic-d35	Ratio	Normalized		Oleic (18:1)	Oleic-d17	Ratio	Normalized
Sample Name	Treatment	Cell # for Norm		RT 3.15	RT 3.00				RT 6.1	RT 5.8					RT 4.5					RT 8.5					RT 6.7
1	YS Exp2. Ac+	1.1		121999677	90093406	1.35415	1.23104		1588627366	41638552	38.1528	34.6844		126575064	61589663	2.05513	1.8683		1489825331	154251021	9.65845	8.78041		455686129	108429332	4.20261	3.82055
2	YS Exp2. Ac-	1.4		73771563	66525530	1.10892	0.792086		1.20191e+09	32414024	37.0799	26.4856		7.56166e+07	45638481	1.65686	1.18347		1.23711e+09	1.24084e+08	9.96996	7.1214		2.45354e+08	8.60927e+07	2.84988	2.03563
3	YS Exp3 1. Ac+	2.2		97757881	56114148	1.74213	0.791875		1.29923e+09	25639068	50.674	23.0336		1.06201e+08	55445672	1.91541	0.87064		1.17414e+09	92903171	12.6383	5.74467		3.85583e+08	69490698	5.5487	2.52214
4	YS Exp3 2. Ac-	1.5		82033619	61478812	1.33434	0.88956		1.24493e+09	3.12404e+07	39.85	26.5667		89706799	4.40032e+07	2.03864	1.3591		1.31578e+09	1.16278e+08	11.3158	7.54388		3.17939e+08	7.89713e+07	4.02601	2.68401
5	YS Exp4 1. Ac+	2.8		182955812	69010727	2.65112	0.946829		2.22803e+09	3.19912e+07	69.645	24.8732		2.21806e+08	4.18526e+07	5.29969	1.89275		1.64906e+09	1.06464e+08	15.4893	5.5319		7.35943e+08	8.76329e+07	8.39802	2.99929
6	YS Exp4 2. Ac-	2.3		142139778	78606262	1.80825	0.786196		1.85221e+09	3.70893e+07	49.9392	21.7127		1.83793e+08	7.08947e+07	2.59247	1.12716		1.58784e+09	1.21949e+08	13.0206	5.66111		7.05336e+08	1.05103e+08	6.71088	2.91777
				Linoleic (C18:2)	Linoleic-d11	Ratio	Normalized		DGLA (C20:3)	AA-d8	Ratio	Normalized		Arachidonic (C20:4)	Arachidonic-d8	Ratio	Normalized
Sample Name	Treatment	Cell # for Norm		RT 5.23	RT 5.13				RT6.1	RT 5.99				RT 5.84	RT 5.24
1	YS Exp2. Ac+	1.1		32997549	123424988	0.267349	0.243045		16632810	66207851	0.251221	0.228383		173225803	99142195	1.74725	1.58841
2	YS Exp2. Ac-	1.4		3.17609e+07	99800942	0.318243	0.227316		7964487	5.18156e+07	0.153708	0.109792		113746975	82597455	1.37712	0.98366
3	YS Exp3 1. Ac+	2.2		3.47072e+07	54270597	0.63952	0.290691		17293108	36560870	0.472995	0.214998		154362552	60864075	2.53618	1.15281
4	YS Exp3 2. Ac-	1.5		2.46243e+07	90208994	0.27297	0.18198		11766779	4.31428e+07	0.27274	0.181827		145565774	69007653	2.10941	1.40628
5	YS Exp4 1. Ac+	2.8		5.26231e+07	65250360	0.806479	0.288028		34928094	5.04963e+07	0.691696	0.247034		301139445	78724024	3.82525	1.36616
6	YS Exp4 2. Ac-	2.3		4.61548e+07	113120194	0.408015	0.177398		30954380	9.71713e+07	0.318555	0.138502		289601837	97171284	2.98032	1.29579

## Sheet: Fig 2C
		-LOG10 (P-value)
	rRNA processing	25.6576
	translational initiation	24.0655
	cell-cell adhesion	23.4685
	mRNA splicing	22.9586
	nucleosome assembly	10.6383
	positive regulation of transcription from RNA polymerase II promoter	9.36653
	negative regulation of transcription from RNA polymerase II promoter	6.76955

## Sheet: Fig 2G
	Upregulated Transcripts
	GO Biological Process	-LOG10 (P-value)
	negative regulation of transcription from RNA polymerase II promoter	5.82391
	positive regulation of apoptotic process	3.85387
	multicellular organism development	2.67778
	negative regulation of cell growth	2.61979
	cholesterol biosynthetic process	2.37675
	oxidation-reduction process	2.22185
	cell adhesion	2.20066
	cell migration	2
	Downregulated Transcript
	GO Biological Process	-LOG10 (P-value)
	negative regulation of transcription from RNA polymerase II promoter	19.4685
	negative regulation of transcription from RNA polymerase II promoter	14.1805
	covalent chromatin modification	8.284
	multicellular organism development	3.72125

## Sheet: Fig 3A
	Protein log2(FC)	mRNA log2(FC)
Rho-related GTP-binding protein RhoB OS=Homo sapiens GN=RHOB PE=1 SV=1	1.67686	3.31817
Krueppel-like factor 2 OS=Homo sapiens GN=KLF2 PE=1 SV=2	1.08924	2.08958
MAP kinase-interacting serine/threonine-protein kinase 2 OS=Homo sapiens GN=MKNK2 PE=1 SV=3	1.00469	1.5928
Cyclic AMP-dependent transcription factor ATF-3 OS=Homo sapiens GN=ATF3 PE=1 SV=2	1.00616	2.28389
Ribosomal RNA processing protein 1 homolog A OS=Homo sapiens GN=RRP1 PE=1 SV=1 (OPPOSITE)	0.96393	-0.739275
Protein Tob1 OS=Homo sapiens GN=TOB1 PE=1 SV=1	0.820792	1.11856
Beta-13-N-acetylglucosaminyltransferase lunatic fringe OS=Homo sapiens GN=LFNG PE=1 SV=2	0.754838	3.23019
Methyltransferase-like protein 12 mitochondrial OS=Homo sapiens GN=METTL12 PE=2 SV=1	0.744999	1.6814
Ribosome biogenesis protein BOP1 OS=Homo sapiens GN=BOP1 PE=1 SV=2	0.732119	0.148593
Tumor necrosis factor ligand superfamily member 9 OS=Homo sapiens GN=TNFSF9 PE=1 SV=1	0.674428	1.61847
Ski oncogene OS=Homo sapiens GN=SKI PE=1 SV=1	0.603238	1.21338
Clusterin OS=Homo sapiens GN=CLU PE=1 SV=1	0.596461	1.12108
UL16-binding protein 2 OS=Homo sapiens GN=ULBP2 PE=1 SV=1	0.594871	1.7337
Bromodomain-containing protein 2 OS=Homo sapiens GN=BRD2 PE=1 SV=2 (BROMO)	0.563683	1.98051
Nucleolar complex protein 4 homolog OS=Homo sapiens GN=NOC4L PE=1 SV=1	0.529677	0.318221
DNA-binding protein inhibitor ID-1 OS=Homo sapiens GN=ID1 PE=1 SV=3	0.526356	1.55036
B-cell lymphoma 6 protein OS=Homo sapiens GN=BCL6 PE=1 SV=1	0.496142	0.985792
Taperin OS=Homo sapiens GN=TPRN PE=1 SV=2	0.487969	2.06614
Probable 28S rRNA (cytosine(4447)-C(5))-methyltransferase OS=Homo sapiens GN=NOP2 PE=1 SV=2	0.481067	-1.14147
Syndecan-4 OS=Homo sapiens GN=SDC4 PE=1 SV=2	0.45932	0.776616
Frizzled-7 OS=Homo sapiens GN=FZD7 PE=1 SV=2	0.432088	0.876417
Zinc finger protein SNAI1 OS=Homo sapiens GN=SNAI1 PE=1 SV=2	0.425616	1.37182
Cysteine/serine-rich nuclear protein 2 OS=Homo sapiens GN=CSRNP2 PE=1 SV=1	0.419474	1.66701
Sestrin-2 OS=Homo sapiens GN=SESN2 PE=1 SV=1	0.417651	1.20104
Protein FAM53C OS=Homo sapiens GN=FAM53C PE=1 SV=1	0.412263	1.22387
Cyclin-dependent kinase inhibitor 1 OS=Homo sapiens GN=CDKN1A PE=1 SV=3	0.404586	1.65287
Ubiquitin-conjugating enzyme E2 S OS=Homo sapiens GN=UBE2S PE=1 SV=2	0.393843	0.857367
Cellular tumor antigen p53 OS=Homo sapiens GN=TP53 PE=1 SV=4	0.387764	0.378731
Protein MAK16 homolog OS=Homo sapiens GN=MAK16 PE=1 SV=2 (OPPOSITE)	0.385419	-0.527157
Transcription factor HES-1 OS=Homo sapiens GN=HES1 PE=1 SV=1	0.384517	0.437959
DNA-directed DNA/RNA polymerase mu OS=Homo sapiens GN=POLM PE=1 SV=1	0.370183	-0.0487775
Arylamine N-acetyltransferase 1 OS=Homo sapiens GN=NAT1 PE=1 SV=2	0.36053	1.02135
Insulin receptor substrate 2 OS=Homo sapiens GN=IRS2 PE=1 SV=2	0.358705	1.33128
Ribosome biogenesis protein WDR12 OS=Homo sapiens GN=WDR12 PE=1 SV=2	0.353101	-0.310922
Neurogenic locus notch homolog protein 1 OS=Homo sapiens GN=NOTCH1 PE=1 SV=4	0.351955	1.55669
FACT complex subunit SSRP1 OS=Homo sapiens GN=SSRP1 PE=1 SV=1	0.349726	0.212763
Ribosome production factor 2 homolog OS=Homo sapiens GN=RPF2 PE=1 SV=2	0.347377	-0.264136
Nucleolar protein 14 OS=Homo sapiens GN=NOP14 PE=1 SV=3	0.331677	-0.00414175
Suppressor of SWI4 1 homolog OS=Homo sapiens GN=PPAN PE=2 SV=1	0.327197	0.21135
Transcription elongation factor SPT6 OS=Homo sapiens GN=SUPT6H PE=1 SV=2	0.307775	-0.0712784
6-phosphofructo-2-kinase/fructose-26-bisphosphatase 3 OS=Homo sapiens GN=PFKFB3 PE=1 SV=1	0.30251	0.376718
Leucine zipper putative tumor suppressor 1 OS=Homo sapiens GN=LZTS1 PE=1 SV=3	0.299089	0.485106
Protein timeless homolog OS=Homo sapiens GN=TIMELESS PE=1 SV=2	0.282682	0.250994
Ephrin type-B receptor 3 OS=Homo sapiens GN=EPHB3 PE=1 SV=2	0.282475	1.53649
U3 small nucleolar RNA-associated protein 15 homolog OS=Homo sapiens GN=UTP15 PE=1 SV=3	0.280176	-0.593384
Transcription initiation factor IIB OS=Homo sapiens GN=GTF2B PE=1 SV=1	0.276788	1.34429
60S ribosome subunit biogenesis protein NIP7 homolog OS=Homo sapiens GN=NIP7 PE=1 SV=1	0.276868	-0.0150926
Neuronal pentraxin receptor OS=Homo sapiens GN=NPTXR PE=3 SV=2	0.27531	0.758952
Ribosome biogenesis protein BRX1 homolog OS=Homo sapiens GN=BRIX1 PE=1 SV=2	0.264533	-0.205407
Ribosome biogenesis regulatory protein homolog OS=Homo sapiens GN=RRS1 PE=1 SV=2	0.264028	-0.427337
Ubiquitin carboxyl-terminal hydrolase 1 OS=Homo sapiens GN=USP1 PE=1 SV=1	-0.322682	-0.274381
Putative zinc finger protein 286B OS=Homo sapiens GN=ZNF286B PE=5 SV=1	-0.322627	-0.91465
S100P-binding protein OS=Homo sapiens GN=S100PBP PE=1 SV=1	-0.324356	-1.37846
Nuclear body protein SP140-like protein OS=Homo sapiens GN=SP140L PE=1 SV=3	-0.327676	-0.325833
Putative Polycomb group protein ASXL1 OS=Homo sapiens GN=ASXL1 PE=1 SV=3	-0.333182	-0.774994
Uncharacterized protein C19orf47 OS=Homo sapiens GN=C19orf47 PE=1 SV=1	-0.334178	-0.760074
Nucleolar protein 16 OS=Homo sapiens GN=NOP16 PE=1 SV=2	-0.335472	-0.854416
tRNA (cytosine(34)-C(5))-methyltransferase mitochondrial OS=Homo sapiens GN=NSUN3 PE=1 SV=1	-0.335427	0.515912
E3 ubiquitin-protein ligase RNF169 OS=Homo sapiens GN=RNF169 PE=1 SV=2	-0.338672	-0.810879
Mitochondrial ribosome-associated GTPase 2 OS=Homo sapiens GN=MTG2 PE=1 SV=1	-0.34105	-0.593323
Zinc finger protein 227 OS=Homo sapiens GN=ZNF227 PE=1 SV=1	-0.341288	-0.913442
Zinc finger CCHC domain-containing protein 9 OS=Homo sapiens GN=ZCCHC9 PE=1 SV=2	-0.346613	-0.68562
Serine/threonine-protein kinase RIO2 OS=Homo sapiens GN=RIOK2 PE=1 SV=2	-0.348963	-0.0847453
Zinc finger MYND domain-containing protein 11 OS=Homo sapiens GN=ZMYND11 PE=1 SV=2	-0.349098	-0.274115
F-box only protein 46 OS=Homo sapiens GN=FBXO46 PE=1 SV=3	-0.348865	-0.979795
Testis-specific Y-encoded-like protein 1 OS=Homo sapiens GN=TSPYL1 PE=1 SV=3	-0.350363	-0.028174
Shugoshin 1 OS=Homo sapiens GN=SGO1 PE=1 SV=1	-0.349982	-0.125953
Lamin-B2 OS=Homo sapiens GN=LMNB2 PE=1 SV=4	-0.351249	-0.0972359
RNA-binding protein 7 OS=Homo sapiens GN=RBM7 PE=1 SV=1	-0.353557	-1.0923
Max-binding protein MNT OS=Homo sapiens GN=MNT PE=1 SV=1	-0.354256	-0.2482
Mitochondrial ubiquitin ligase activator of NFKB 1 OS=Homo sapiens GN=MUL1 PE=1 SV=1	-0.356015	-0.983913
MORF4 family-associated protein 1-like 1 OS=Homo sapiens GN=MRFAP1L1 PE=1 SV=1	-0.359092	-0.388691
Dual specificity protein phosphatase 4 OS=Homo sapiens GN=DUSP4 PE=1 SV=1	-0.36051	0.0787318
Guanine nucleotide-binding protein-like 3 OS=Homo sapiens GN=GNL3 PE=1 SV=2	-0.361658	-0.416304
Zinc finger CCCH domain-containing protein 14 OS=Homo sapiens GN=ZC3H14 PE=1 SV=1	-0.361692	-0.456638
DNA-(apurinic or apyrimidinic site) lyase 2 OS=Homo sapiens GN=APEX2 PE=1 SV=1	-0.363863	-0.223882
Centromere protein Q OS=Homo sapiens GN=CENPQ PE=1 SV=1	-0.364881	0.158026
RE1-silencing transcription factor OS=Homo sapiens GN=REST PE=1 SV=3	-0.366834	-0.193719
Interferon regulatory factor 2 OS=Homo sapiens GN=IRF2 PE=1 SV=2	-0.367953	-1.67885
Cell division cycle 7-related protein kinase OS=Homo sapiens GN=CDC7 PE=1 SV=1	-0.371208	-0.0428931
Zinc finger and BTB domain-containing protein 24 OS=Homo sapiens GN=ZBTB24 PE=1 SV=2	-0.373303	-0.886196
Kinesin-like protein KIF18B OS=Homo sapiens GN=KIF18B PE=1 SV=3	-0.380175	-0.205021
Transcription factor MafK OS=Homo sapiens GN=MAFK PE=1 SV=1	-0.380033	0.27288
Fos-related antigen 1 OS=Homo sapiens GN=FOSL1 PE=1 SV=1	-0.380384	0.697199
Zinc finger protein 180 OS=Homo sapiens GN=ZNF180 PE=1 SV=2	-0.382683	-0.187821
Protein FAM32A OS=Homo sapiens GN=FAM32A PE=1 SV=2	-0.383105	-0.339312
Zinc finger protein 772 OS=Homo sapiens GN=ZNF772 PE=1 SV=2	-0.383591	-1.36633
Zinc finger protein 655 OS=Homo sapiens GN=ZNF655 PE=1 SV=3	-0.385689	-0.745301
Zinc finger protein 776 OS=Homo sapiens GN=ZNF776 PE=1 SV=2	-0.386899	-1.11586
PH domain leucine-rich repeat-containing protein phosphatase 1 OS=Homo sapiens GN=PHLPP1 PE=1 SV=3	-0.390579	-0.326115
Kelch repeat and BTB domain-containing protein 6 OS=Homo sapiens GN=KBTBD6 PE=1 SV=1	-0.39337	-1.46027
Coilin OS=Homo sapiens GN=COIL PE=1 SV=1	-0.394017	-0.124713
E3 ubiquitin-protein ligase RNF4 OS=Homo sapiens GN=RNF4 PE=1 SV=1	-0.396526	-0.682188
Leucine-rich repeat protein 1 OS=Homo sapiens GN=LRR1 PE=1 SV=2	-0.397561	-0.498205
[Pyruvate dehydrogenase [acetyl-transferring]]-phosphatase 2 mitochondrial OS=Homo sapiens GN=PDP2 PE=2 SV=2	-0.398034	-1.18745
Zinc finger protein 624 OS=Homo sapiens GN=ZNF624 PE=1 SV=3	-0.403898	-1.09099
Transcription factor AP-1 OS=Homo sapiens GN=JUN PE=1 SV=2	-0.407547	-0.105038
RNA/RNP complex-1-interacting phosphatase OS=Homo sapiens GN=DUSP11 PE=1 SV=1	-0.407441	-0.796681
Zinc finger protein 324A OS=Homo sapiens GN=ZNF324 PE=2 SV=1	-0.407471	0.147315
Proline-rich protein 3 OS=Homo sapiens GN=PRR3 PE=1 SV=2	-0.410474	-1.46443
Neuroepithelial cell-transforming gene 1 protein OS=Homo sapiens GN=NET1 PE=1 SV=1	-0.412944	0.28416
Protein tyrosine phosphatase type IVA 1 OS=Homo sapiens GN=PTP4A1 PE=1 SV=2	-0.413819	-0.0252848
Zinc finger protein 174 OS=Homo sapiens GN=ZNF174 PE=1 SV=1	-0.413768	-1.23853
UNC119-binding protein C5orf30 OS=Homo sapiens GN=C5orf30 PE=1 SV=1	-0.416302	-0.304241
Zinc finger protein OZF OS=Homo sapiens GN=ZNF146 PE=1 SV=2	-0.423253	-0.699154
Probable ATP-dependent RNA helicase DDX56 OS=Homo sapiens GN=DDX56 PE=1 SV=1	-0.424058	-0.276612
Zinc finger protein 841 OS=Homo sapiens GN=ZNF841 PE=1 SV=1	-0.424595	-0.421005
ATP-dependent RNA helicase DDX24 OS=Homo sapiens GN=DDX24 PE=1 SV=1	-0.427499	-0.0980966
Nucleolar protein 7 OS=Homo sapiens GN=NOL7 PE=1 SV=2	-0.427703	0.0840407
Lamin-B1 OS=Homo sapiens GN=LMNB1 PE=1 SV=2	-0.428205	-0.307303
Pleckstrin homology domain-containing family G member 5 OS=Homo sapiens GN=PLEKHG5 PE=1 SV=3	-0.429253	-0.308157
DDB1- and CUL4-associated factor 12 OS=Homo sapiens GN=DCAF12 PE=1 SV=1	-0.430974	-0.901578
Stanniocalcin-2 OS=Homo sapiens GN=STC2 PE=1 SV=1	-0.431434	-0.779567
Protein LLP homolog OS=Homo sapiens GN=LLPH PE=1 SV=1	-0.432906	-0.0327054
COUP transcription factor 2 OS=Homo sapiens GN=NR2F2 PE=1 SV=1	-0.436841	-0.513566
Zinc finger protein with KRAB and SCAN domains 8 OS=Homo sapiens GN=ZKSCAN8 PE=1 SV=2	-0.444673	-1.16887
Lysine-specific demethylase 5B OS=Homo sapiens GN=KDM5B PE=1 SV=3	-0.452672	-1.73695
Zinc finger protein 623 OS=Homo sapiens GN=ZNF623 PE=1 SV=2	-0.457315	-1.45611
SOSS complex subunit B2 OS=Homo sapiens GN=NABP1 PE=1 SV=1 (OPPOSITE)	-0.46213	0.912991
BTB/POZ domain-containing adapter for CUL3-mediated RhoA degradation protein 3 OS=Homo sapiens GN=KCTD10 PE=1 SV=1	-0.467293	-0.641923
Zinc finger protein 410 OS=Homo sapiens GN=ZNF410 PE=1 SV=2	-0.469842	-0.261486
Active regulator of SIRT1 OS=Homo sapiens GN=RPS19BP1 PE=1 SV=1	-0.470598	-0.317703
Zinc finger protein 142 OS=Homo sapiens GN=ZNF142 PE=1 SV=4	-0.471193	-0.876263
Protein FAM207A OS=Homo sapiens GN=FAM207A PE=1 SV=2	-0.473904	-0.747829
E3 ubiquitin-protein ligase RFWD3 OS=Homo sapiens GN=RFWD3 PE=1 SV=3	-0.476839	-0.534543
Zinc finger protein 557 OS=Homo sapiens GN=ZNF557 PE=2 SV=2	-0.478499	-0.609593
Ribosome production factor 1 OS=Homo sapiens GN=RPF1 PE=1 SV=2	-0.47938	0.150451
Zinc finger protein 629 OS=Homo sapiens GN=ZNF629 PE=1 SV=2	-0.481324	-2.18489
Zinc finger protein 121 OS=Homo sapiens GN=ZNF121 PE=3 SV=2	-0.484507	-0.129262
Zinc finger protein 45 OS=Homo sapiens GN=ZNF45 PE=1 SV=2	-0.490222	-1.44317
Zinc finger protein 317 OS=Homo sapiens GN=ZNF317 PE=1 SV=2	-0.490633	-0.58138
Polymerase delta-interacting protein 3 OS=Homo sapiens GN=POLDIP3 PE=1 SV=2	-0.491428	0.0313006
E3 ubiquitin-protein ligase RLIM OS=Homo sapiens GN=RLIM PE=1 SV=3	-0.495823	-0.673451
Zinc finger protein 8 OS=Homo sapiens GN=ZNF8 PE=1 SV=2	-0.500166	-2.57697
Zinc finger protein 267 OS=Homo sapiens GN=ZNF267 PE=1 SV=3	-0.506913	-0.533168
Transcription factor AP-4 OS=Homo sapiens GN=TFAP4 PE=1 SV=2	-0.511262	-2.34692
Zinc finger protein 782 OS=Homo sapiens GN=ZNF782 PE=2 SV=1	-0.512452	-0.470831
Zinc finger protein 480 OS=Homo sapiens GN=ZNF480 PE=1 SV=2	-0.5151	-0.129647
PRELI domain containing protein 3B OS=Homo sapiens GN=PRELID3B PE=2 SV=2	-0.522884	-0.441514
Interferon gamma receptor 1 OS=Homo sapiens GN=IFNGR1 PE=1 SV=1	-0.522917	-0.379357
Sodium-coupled neutral amino acid transporter 2 OS=Homo sapiens GN=SLC38A2 PE=1 SV=2	-0.525736	-1.21443
Coiled-coil domain-containing protein 137 OS=Homo sapiens GN=CCDC137 PE=1 SV=1	-0.528322	-0.701557
Zinc finger protein 7 OS=Homo sapiens GN=ZNF7 PE=1 SV=1	-0.537128	-0.772546
BTB/POZ domain-containing adapter for CUL3-mediated RhoA degradation protein 2 OS=Homo sapiens GN=TNFAIP1 PE=1 SV=1	-0.542428	-0.328376
Zinc finger protein 548 OS=Homo sapiens GN=ZNF548 PE=1 SV=2	-0.542077	-0.650272
PRELI domain-containing protein 1 mitochondrial OS=Homo sapiens GN=PRELID1 PE=1 SV=1	-0.54176	0.195082
Myoneurin OS=Homo sapiens GN=MYNN PE=1 SV=1	-0.547407	-0.888025
E3 ubiquitin-protein ligase RNF168 OS=Homo sapiens GN=RNF168 PE=1 SV=1	-0.556547	-0.0375794
E3 ubiquitin-protein ligase MARCH7 OS=Homo sapiens GN=MARCH7 PE=1 SV=1	-0.559632	-0.364799
Rho GTPase-activating protein 11A OS=Homo sapiens GN=ARHGAP11A PE=1 SV=2	-0.560493	-0.219169
Transcription elongation factor A protein-like 8 OS=Homo sapiens GN=TCEAL8 PE=3 SV=1	-0.560467	-0.624214
Coiled-coil domain-containing protein 77 OS=Homo sapiens GN=CCDC77 PE=1 SV=1	-0.56168	-0.826544
Zinc finger protein 581 OS=Homo sapiens GN=ZNF581 PE=1 SV=1	-0.566637	-1.64734
Protein C-ets-2 OS=Homo sapiens GN=ETS2 PE=1 SV=1	-0.568477	-0.404214
Zinc finger protein 770 OS=Homo sapiens GN=ZNF770 PE=1 SV=1	-0.571869	-0.584896
Protein MCM10 homolog OS=Homo sapiens GN=MCM10 PE=1 SV=2	-0.578581	-0.469982
Zinc finger protein 823 OS=Homo sapiens GN=ZNF823 PE=2 SV=2	-0.5952	-0.190243
RB-associated KRAB zinc finger protein OS=Homo sapiens GN=RBAK PE=1 SV=1	-0.605697	-1.18598
Zinc finger protein 791 OS=Homo sapiens GN=ZNF791 PE=2 SV=1	-0.62696	-0.732963
Zinc finger and BTB domain-containing protein 2 OS=Homo sapiens GN=ZBTB2 PE=1 SV=1	-0.629543	-0.997779
Peroxisome proliferator-activated receptor gamma coactivator-related protein 1 OS=Homo sapiens GN=PPRC1 PE=1 SV=1	-0.641675	-0.836867
5-aminolevulinate synthase nonspecific mitochondrial OS=Homo sapiens GN=ALAS1 PE=1 SV=2	-0.647726	-0.085042
Zinc finger protein 526 OS=Homo sapiens GN=ZNF526 PE=1 SV=2	-0.653645	-1.17604
Peroxisome proliferator-activated receptor gamma coactivator 1-beta OS=Homo sapiens GN=PPARGC1B PE=1 SV=2	-0.66174	-2.01197
SIN3-HDAC complex-associated factor OS=Homo sapiens GN=SINHCAF PE=1 SV=1 (FAM60A)	-0.671028	-0.986525
Zinc finger protein 721 OS=Homo sapiens GN=ZNF721 PE=1 SV=2	-0.689843	0.296942
Transcription factor SOX-12 OS=Homo sapiens GN=SOX12 PE=2 SV=2	-0.699028	-1.93411
mRNA decay activator protein ZFP36L1 OS=Homo sapiens GN=ZFP36L1 PE=1 SV=1	-0.702601	-0.799823
ETS-related transcription factor Elf-2 OS=Homo sapiens GN=ELF2 PE=1 SV=2	-0.707913	-1.54507
Nuclear factor erythroid 2-related factor 2 OS=Homo sapiens GN=NFE2L2 PE=1 SV=3	-0.709248	-0.232212
CDC42 small effector protein 1 OS=Homo sapiens GN=CDC42SE1 PE=1 SV=1	-0.712158	-0.76795
Zinc finger protein 773 OS=Homo sapiens GN=ZNF773 PE=2 SV=1	-0.744211	0.132041
Chromatin target of PRMT1 protein OS=Homo sapiens GN=CHTOP PE=1 SV=2 (OPPOSITE)	-0.779999	0.587224
Vimentin OS=Homo sapiens GN=VIM PE=1 SV=4	-0.815897	0.474924
Zinc finger protein 329 OS=Homo sapiens GN=ZNF329 PE=1 SV=2	-0.835556	-0.813904
Ribosome biogenesis protein NSA2 homolog OS=Homo sapiens GN=NSA2 PE=1 SV=1	-0.848406	0.240803
Chromobox protein homolog 6 OS=Homo sapiens GN=CBX6 PE=1 SV=1	-0.868541	-0.752533
Ribosome biogenesis protein NOP53 OS=Homo sapiens GN=NOP53 PE=1 SV=2 (GLTSCR2)	-0.892426	0.386585
UAP56-interacting factor OS=Homo sapiens GN=FYTTD1 PE=1 SV=3	-0.919385	-0.128689
PHD finger protein 13 OS=Homo sapiens GN=PHF13 PE=1 SV=2	-0.962198	-1.82937
Histone H1.0 OS=Homo sapiens GN=H1F0 PE=1 SV=3	-0.987965	0.138619
N-alpha-acetyltransferase 40 OS=Homo sapiens GN=NAA40 PE=1 SV=1	-1.28964	-0.856497

## Sheet: Fig 3C
Furd Incorporation
ASA-WT					ASA-KO
(+) Acetae	(-) Acetate 2h	(-) Acetate 4h	(-) Acetate 6h		(+) Acetae	(-) Acetate 2h	(-) Acetate 4h	(-) Acetate 6h
75.1981	49.6103	45.3474	58.427		50.3276	25.326	21.3587	14.1514
84.0466	64.8336	61.9854	64.3505		32.7712	23.7695	23.4166	18.1581
63.8305	42.8713	60.528	72.5996		50.0915	22.7131	24.3918	20.2682
64.5667	43.7156	87.1988	56.6306		44.8474	19.6437	20.2314	20.6462
50.1459	51.4611	44.6679	62.3572		31.0274	30.9174	17.7007	19.973
44.1661	52.8317	79.7199	50.2773		41.4259	30.0141	21.7796	14.1535
59.9403	44.1876	64.5756	68.2889		39.6568	23.5767	18.4043	15.8565
61.1052	52.4732	79.5016	54.2525		30.8213	29.9637	20.0467	14.8779
66.9164	60.9206	76.949	68.67		37.9421	22.4722	16.9396	35.141
52.3497	69.0754	70.4945	62.3794		33.6053	21.9411	15.1081	18.3955
55.2128	46.3324	72.8152	65.5621		46.4047	23.6406	20.8	21.6897
18.736	42.8269	84.0511	65.5258		35.7296	25.5263	30.3533	17.3314
36.6494	55.0873	99.7285	83.5329		32.8855	20.3191	12.568	18.8981
29.8233	45.4187	63.5676	42.9047		32.4247	22.787	19.6982	17.9389
34.824	54.2541	48.3652	54.4411		29.1722	16.7493	23.5749	18.4539
45.3635	53.8152	58.0729	90.1882		36.8232	21.0251	27.6253	15.7609
35.6372	66.0238	75.8974	103.56		38.3655	15.0711	23.7638	22.8324
55.0393	59.151	69.5081	49.7007		29.4789	33.1581	20.3774	27.269
25.9289	50.1259	41.7326	47.0733		31.2008	22.2038	18.5419	32.4514
42.2373	54.8321	51.5372	59.0974		39.7297	17.3508	41.0029	35.7674
36.3481	41.166	70.8067	62.4346		31.0909	14.156	21.3989	29.7026
32.4021	49.8013	76.8692	64.9718		18.5414	23.3397	20.1594	28.2241
19.9288	56.0133	76.5844	60.6201		24.7004	13.913	27.4972	19.1714
42.8797	60.9732	50.9688	60.8814		17.2874	26.4205	17.7764	27.4824
50.7954	58.3029	59.2511	50.4218		15.7606	15.3082	17.9221	19.7981
48.3234	35.7096	39.3679	51.6733		22.7403	20.7178	21.6058	27.8161
44.4695	78.0009	55.6605	61.0525		19.7247	25.1418	17.4572	21.2039
56.9063	51.0868	62.9199	42.3484		16.9016	15.0209	14.5183	31.1673
31.7381	33.356	67.2464	74.3893		19.3619	22.0872	26.9229	34.6297
35.4432	50.291	95.9695	62.1969		17.9798	24.2373	23.8784	15.2737
38.9618	45.5318	82.0249	69.2783		24.9396	18.2435	15.6062	17.2271
59.7128	43.4203	83.0328	45.6281		22.8429	21.0145	15.8065	18.6647
44.0918	44.7782	67.5048	53.6704		34.8075	19.7963	17.5699	29.7743
33.7876	58.6866	56.7653	59.4348		55.0891	15.4349	14.6676	25.1958
55.503	46.0027	72.8105	46.6341		18.8377	19.4224	18.4735	20.6107
56.4469	47.7299	44.8101	55.4093		20.3752	18.5741	29.798	29.0798
54.9271	40.8885	86.0328	34.7722		33.297	25.8482	22.3515	20.8435
40.9439	69.8599	96.3531	49.2199		27.7772	20.5288	24.496	15.3302
45.3168	63.7132	29.9447	41.6661		22.1576	28.3355	14.8	25.3559
29.1346		81.6107			29.0973	22.7242	10.7039	17.3812
33.0557		94.5196			35.1948	18.0358	15.8433	21.4998
63.1275		70.7155			28.2284	16.0928	18.2419	10.5398
74.985		75.4488			24.5481	18.9876	19.6623	15.9376
46.2772		55.3933			28.3063	21.9893	15.6817	17.486
43.8996		58.4922			31.0532	23.8432	15.639	23.4803
					29.4798	14.039	50.102	27.6302
					41.6508	15.2316	16.8339	19.966
						16.0967		16.2179
								29.5794
								19.9971
								31.5664
								22.309
								31.675
								34.9092
								18.4621

## Sheet: Fig 3D
(+) Acetate	line profiles			(-) Acetate	line profiles
Distance (m)	UBF	NBR		Distance (m)	UBF	NBR
0	18.5423	65.9186		0	20.8386	19.8423
3.64e-07	21.2792	71.9193		3.65e-07	29.7046	17.9307
7.28e-07	21.7761	62.2878		7.3e-07	26.8351	20.0929
1.09e-06	21.9631	55.2822		1.09e-06	23.4391	24.2591
1.46e-06	31.9185	54.8264		1.46e-06	26.7311	22.8094
1.82e-06	44.0271	44.8871		1.82e-06	32.7357	37.205
2.18e-06	36.3078	44.7383		2.19e-06	67.9979	104.894
2.55e-06	36.2403	56.0248		2.55e-06	132.325	134.541
2.91e-06	46.9369	86.1338		2.92e-06	110.662	86.484
3.27e-06	105.92	146.472		3.28e-06	118.72	67.4065
3.64e-06	150.351	203.981		3.65e-06	120.073	107.977
4e-06	116.464	210.651		4.01e-06	82.2671	123.563
4.37e-06	110.837	233.015		4.38e-06	74.3357	153.997
4.73e-06	116.749	219.318		4.74e-06	56.0446	162.192
5.09e-06	119.133	183.549		5.11e-06	45.9231	121.06
5.46e-06	87.3948	127.656		5.47e-06	38.776	86.1772
5.82e-06	58.6796	92.2225		5.84e-06	38.0088	54.8576
6.19e-06	46.628	58.047		6.2e-06	51.7649	90.0759
6.55e-06	34.5942	54.2109		6.57e-06	98.7177	145.992
6.91e-06	23.1809	49.2704		6.93e-06	121.583	109.565
7.28e-06	25.2763	39.5762		7.3e-06	171.907	84.3943
7.64e-06	34.4332	47.8588		7.66e-06	184.331	64.6974
8e-06	57.2428	43.9982		8.03e-06	134.333	85.7068
8.37e-06	32.8128	37.1707		8.39e-06	87.5221	119.385
8.73e-06	19.7275	48.2801		8.75e-06	85.3027	100.987
9.1e-06	30.7304	61.3381		9.12e-06	89.9838	69.0457
9.46e-06	57.8636	104.368		9.48e-06	66.4031	43.5473
9.82e-06	132.345	202.422		9.85e-06	36.7089	34.3981
1.02e-05	174.123	181.156		1.02e-05	27.2138	24.7419
1.06e-05	131.876	237.443		1.06e-05	24.5993	18.7651
1.09e-05	128.095	255		1.09e-05	24.9962	26.9779
1.13e-05	126.362	255		1.13e-05	26.3294	17.6348
1.16e-05	170.951	254.399		1.17e-05	27.9797	25.4409
1.2e-05	134.411	248.556		1.2e-05	33.413	24.3566
1.24e-05	170.267	236.319		1.24e-05	47.0268	47.6873
1.27e-05	140.541	221.315		1.28e-05	51.5541	65.2503
1.31e-05	86.2835	149.849		1.31e-05	51.9948	134.59
1.35e-05	64.9992	103.623		1.35e-05	43.089	154.921
1.38e-05	63.2273	67.058		1.39e-05	68.3952	142.789
1.42e-05	25.4257	51.297		1.42e-05	61.7631	103.233
1.46e-05	18.2951	52.6831		1.46e-05	35.5064	52.5823
1.49e-05	36.9323	48.0115		1.5e-05	36.8006	50.2867
1.53e-05	28.4723	49.968		1.53e-05	34.4592	23.2366
1.56e-05	38.6915	47.8164		1.57e-05	28.0346	22.3752
1.6e-05	40.2079	54.0138		1.61e-05	24.1972	24.9811
1.64e-05	25.9703	50.9474		1.64e-05	39.974	21.4434
1.67e-05	25.4546	52.7199		1.68e-05	35.7144	19.6013
1.71e-05	28.188	49.7806		1.71e-05	29.4888	18.8651
1.75e-05	40.1448	50.5572		1.75e-05	37.4587	27.0564
1.78e-05	48.1866	84.5148		1.79e-05	23.5511	26.8498
1.82e-05	93.1297	183.574		1.82e-05	20.2449	18.3752
1.86e-05	93.2619	181.494		1.86e-05	37.9782	27.307
1.89e-05	109.578	253.706		1.9e-05	31.7717	25.1733
1.93e-05	158.989	245.972		1.93e-05	24.2237	22.316
1.96e-05	137.017	213.334		1.97e-05	47.2119	25.9783
2e-05	143.822	175.601		2.01e-05	43.2418	41.3404
2.04e-05	173.077	94.7602		2.04e-05	19.5821	31.3048
2.07e-05	49.4425	50.4851		2.08e-05	23.0813	26.8957
2.11e-05	25.9709	45.676		2.12e-05	11.1692	32.6983
2.15e-05	32.5175	47.8722		2.15e-05	7.13875	28.3372
2.18e-05	35.9864	52.0524		2.19e-05	7.4121	31.6355
2.22e-05	21.1618	54.9608		2.22e-05	21.1618	54.9608
2.26e-05	30.5731	43.0505		2.26e-05	30.5731	43.0505
2.29e-05	29.2481	55.9655		2.29e-05	29.2481	55.9655
2.33e-05	8.24366	49.723		2.33e-05	8.24366	49.723
2.36e-05	4.17365	44.504		2.36e-05	4.17365	44.504

[truncated: 14 more sheets: Fig 3E, Fig 3F, S4D Fig, S4E Fig, S4F Fig, S4G Fig, S5A Fig, Fig 5E, S6C Fig, S6D Fig, S7A Fig, S7D Fig, S7E Fig, S8C Fig]
